# Supplementary material for: Generation and analysis of ESTs from the eastern oyster, Crassostrea virginica Gmelin and identification of microsatellite and SNP markers
Source: BMC Genomics. 2007 Jun 8;8:157. doi: 10.1186/1471-2164-8-157 (PMC1919373; doi:10.1186/1471-2164-8-157)
Supplement: Additional file 1 — C. virginica unique sequences with BLASTX hits in the non-redundant protein database. The table includes EST name, accession number, hit ID, BLAST annotation of the top hit, E-value, organism of the top hit, number of GO annotations, and GO IDs [file 1471-2164-8-157-S1.xls]

## Sheet: BlastX_hits
Additional file 1:	C. virginica unique sequences with BLASTX hits in the non-redundant protein database
EST	GenBank Accession Number	HIT_ID	DESCRIPTION	ALIGNMENT	HSP	E-VALUE	Organism	IDENTITY	POSITIVE	GAP	HIT_ORDER	QUERY_START	QUERY_END	QUERY_LENGTH	SUBJECT_START	SUBJECT_END	HIT_SEQ_LENGTH	#GOs	#GO IDs	Enzyme
AU_Cv_EST_014D_B09	EH648046	NP_596897.1	1-acylglycerol-3-phosphate O-acyltransferase 4 [Rattus norvegicus] sp|Q924S1|PLCD_RAT 1-acyl-sn-glycerol-3-phosphate acyltransferase delta (1-AGP acyltransferase 4) (1-AGPAT 4) (Lysophosphatidic acid acyltransferase-delta) (LPAAT-delta) (1-acylglycerol-3-phosphate O-acyltransferase 4) dbj|BAB62290.1| lysophosphatidic acid acyltransferase-delta [Rattus norvegicus] gb|AAH86992.1| 1-acylglycerol-3-p…	155	143	4e-33	Rattus norvegicus	40	60	0	1	34	498	504	5	159	378	1	F:GO:0016740
AU_Cv_EST_014A_D03	EH647792	AAH37690.1	2310005E10Rik protein [Mus musculus]	150	147	3e-34	Mus musculus	52	65	0	1	145	594	608	5	150	316	1	F:GO:0016491	-
AU_Cv_EST_002D_C09	EH647729	NP_001009489.1	2'-5' oligoadenylate synthetase 1K [Rattus norvegicus] gb|AAP41938.1| 2'-5' oligoadenylate synthetase 1K [Rattus norvegicus] gb|AAH88437.1| 2 ' -5 ' oligoadenylate synthetase 1K [Rattus norvegicus]	101	69	1e-10	Rattus norvegicus	37	57	1	1	185	481	578	5	105	353	1	F:GO:0003674
AU_Cv_EST_002B_B03	EH646901	AAL03955.1	28S ribosomal protein S6 precursor [Spodoptera frugiperda]	91	59	1e-07	Spodoptera frugiperda	35	52	0	1	81	353	357	1	90	150	6	F:GO:0003735 C:GO:0005739 P:GO:0006412 C:GO:0030529 C:GO:0005840 C:GO:0005622	-
AU_Cv_EST_007C_B05	EH645338	NP_001006362.1	3-hydroxyisobutyrate dehydrogenase [Gallus gallus] emb|CAG31404.1| hypothetical protein [Gallus gallus]	152	144	1e-33	Gallus gallus	50	62	0	1	71	526	529	20	164	333	3	P:GO:0044238 P:GO:0044237 F:GO:0016616
AU_Cv_EST_011B_E09	EH646632	AAO43049.1	40S ribosomal protein [Perinereis aibuhitensis]	125	226	3e-58	Peinereis aibuhitensis	86	92	0	1	46	417	418	1	125	138	3	C:GO:0005840 F:GO:0003735 P:GO:0006412	EC:3.6.5.3,
AU_Cv_EST_001B_B10	EH649195	Q90W95	6-pyruvoyl tetrahydrobiopterin synthase (PTPS) (PTP synthase) gb|AAK59697.1| 6-pyruvoyl tetrahydropterin synthase [Poecilia reticulata]	132	207	3e-52	Poecilia reticulata	71	85	0	1	1	396	609	16	147	147	6	F:GO:0042802 P:GO:0007417 F:GO:0003874 P:GO:0006729 P:GO:0006559 F:GO:0008270	EC:4.2.3.12,
AU_Cv_EST_009D_B10	EH646094	JC7928	75K calcineurin-binding protein, CaNBP75 protein - scallop (Chlamys nipponensis)	163	81	3e-14	Chlamys nipponensis	34	49	3	1	21	491	587	1	161	474	1	P:GO:0046907	-
Contig\345		CAK95235.1	84kDa heat shock protein [Haliotis tuberculata]	164	292	7e-78	Haliotis tuberculata	90	96	1	1	91	576	577	1	164	728	7	P:GO:0006457 F:GO:0030235 F:GO:0030911 P:GO:0006986 F:GO:0005524 P:GO:0045429 F:GO:0051082
AU_Cv_EST_006C_D12	EH645027	AAH31068.1	AADAT protein [Homo sapiens]	158	148	1e-34	Homo sapiens	47	65	0	1	78	548	551	1	156	429	1	F:GO:0016769
Contig\567		AAP68833.1	acetyl coenzyme A-transferase [Artemia franciscana]	42	63	7e-12	Artemia franciscana	69	78	0	1	133	258	258	67	108	440	2	F:GO:0003824 P:GO:0006084	-
AU_Cv_EST_005A_B12	EH644507	P09628	Acetylcholine receptor protein subunit delta precursor emb|CAA30105.1| unnamed protein product [Xenopus laevis]	84	59	9e-08	Xenopus laevis	38	52	4	1	280	519	519	22	105	521	1	F:GO:0003674
AU_Cv_EST_003B_F08	EH643990	ZP_01051792.1	acetylornithine aminotransferase, putative [Tenacibaculum sp. MED152] gb|EAQ41220.1| acetylornithine aminotransferase, putative [Tenacibaculum sp. MED152]	38	62	1e-08	Tenacibaculum sp.	73	89	0	1	1	114	567	386	423	426	4	F:GO:0030170 C:GO:0005759 P:GO:0007601 F:GO:0004587	EC:2.6.1.13,
AU_Cv_EST_010C_D09	EH646359	NP_999938.1	acid phosphatase 5, tartrate resistant [Danio rerio] gb|AAH55256.1| Acid phosphatase 5, tartrate resistant [Danio rerio]	188	171	2e-41	Danio rerio	47	62	6	1	20	547	567	1	185	339	1	F:GO:0003674
AU_Cv_EST_004B_A08	EH644271	NP_598813.1	acireductone dioxygenase 1 [Mus musculus] sp|Q99JT9|MTND_MOUSE 1,2-dihydroxy-3-keto-5-methylthiopentene dioxygenase (Aci-reductone dioxygenase) (ARD) gb|AAH05695.1| Adi1 protein [Mus musculus] dbj|BAE26682.1| unnamed protein product [Mus musculus]	168	236	4e-61	Mus musculus	63	79	0	1	33	536	538	1	168	179	8	C:GO:0005737 P:GO:0009086 C:GO:0005886 F:GO:0005515 F:GO:0016702 P:GO:0019509 F:GO:0016151 C:GO:0005634	EC:1.13.11,
Contig\312		AAH54727.1	Acox1 protein [Mus musculus]	67	56	5e-07	Mus musculus	41	64	0	1	33	233	237	1	66	530	7	C:GO:0005777 F:GO:0003997 F:GO:0003995 P:GO:0006635 P:GO:0006118 P:GO:0006631 F:GO:0050660	-
AU_Cv_EST_014C_D05	EH647966	CAB62086.1	actin [Yarrowia lipolytica]	57	120	3e-26	Yarrowia lipolytica	98	98	0	1	1	171	173	30	86	375	4	C:GO:0005884 F:GO:0005524 F:GO:0005515 F:GO:0005200
AU_Cv_EST_013C_A01	EH647449	CAA11175.1	actin related protein [Lumbricus rubellus]	163	277	2e-73	Lumbricus rubellus	84	92	0	1	14	502	602	1	163	168	6	F:GO:0005200 C:GO:0005885 F:GO:0030674 P:GO:0045010 F:GO:0051015 P:GO:0030041
AU_Cv_EST_011C_A05	EH646652	BAD96735.1	actin related protein 2/3 complex subunit 1A variant [Homo sapiens]	204	247	3e-64	Homo sapiens	58	73	0	1	2	607	608	124	327	365	3	F:GO:0003779 P:GO:0030036 C:GO:0015629
Contig\36		CAD91425.1	actin related protein 2/3 complex, 21 kDa subunit [Crassostrea gigas]	176	354	2e-96	Crassostrea gigas	96	97	0	1	46	573	622	1	176	176	4	F:GO:0005200 P:GO:0006928 C:GO:0005885 P:GO:0030833
Contig\495		P53464	Actin, cytoskeletal (M) gb|AAA86534.1| cytoskeletal actin	174	358	8e-98	Heliocidaris tuberculata	99	99	0	1	68	589	591	1	174	376	4	C:GO:0005884 F:GO:0005524 F:GO:0005515 F:GO:0005200
AU_Cv_EST_012D_F11	EH647264	P35432	Actin-1 gb|AAC80573.1| actin 1 [Echinococcus granulosus]	54	61	3e-08	Echinococcus granulosus	51	68	0	1	35	196	200	5	58	375	1	F:GO:0005488
Contig\454		NP_113742.1	activin receptor IIB [Rattus norvegicus] gb|AAH97358.1| Activin receptor IIB [Rattus norvegicus]	168	246	5e-64	Rattus norvegicus	67	85	0	1	6	509	720	329	496	512	9	P:GO:0006468 C:GO:0005887 C:GO:0009986 F:GO:0030145 F:GO:0005024 F:GO:0005515 P:GO:0007178 F:GO:0005524 F:GO:0000287
AU_Cv_EST_005B_H04	EH644595	CAC85263.1	activin-like type 1 receptor [Crassostrea gigas]	33	45	3e-09	Crassostrea gigas	66	69	0	1	151	249	249	168	200	534
AU_Cv_EST_015C_H11	EH648342	EAT45617.1	acyl-coa dehydrogenase [Aedes aegypti]	86	122	5e-27	Aedes aegypti	61	81	0	1	43	300	301	30	115	424	4	P:GO:0006118 F:GO:0008470 F:GO:0050660 C:GO:0005739	EC:1.3.99.10,
AU_Cv_EST_010A_D06	EH646193	ZP_01055006.1	acyl-CoA synthase [Roseobacter sp. MED193] gb|EAQ47497.1| acyl-CoA synthase [Roseobacter sp. MED193]	95	58	2e-07	Roseobacter sp.	30	55	0	1	6	290	462	31	122	590	3	F:GO:0004467 P:GO:0008152 F:GO:0003824	-
Contig\125		AAH95591.1	Acyl-Coenzyme A dehydrogenase, C-4 to C-12 straight chain [Danio rerio]	129	206	6e-52	Danio rerio	73	88	0	1	166	552	554	39	167	424	5	C:GO:0005759 P:GO:0006118 P:GO:0006635 F:GO:0003995 F:GO:0050660	EC:1.3.99.3,
Contig\201		EAT42834.1	adenosine deaminase [Aedes aegypti]	102	55	4e-06	Aedes aegypti	35	51	3	1	314	607	767	44	145	524	2	F:GO:0019239 P:GO:0009168	-
AU_Cv_EST_005A_B03	EH644499	ABE89020.1	Adenosine kinase [Medicago truncatula]	195	230	3e-59	Medicago truncatula	56	73	0	1	11	595	595	1	193	341	3	C:GO:0009536 F:GO:0004001 P:GO:0006166	-
AU_Cv_EST_002D_D07	EH647733	EAT45573.1	adenylosuccinate synthetase [Aedes aegypti]	160	252	6e-66	Aedes aegypti	70	86	0	1	83	562	562	36	195	457	4	F:GO:0004019 F:GO:0005525 F:GO:0000287 P:GO:0006167	EC:6.3.4.4,
AU_Cv_EST_016A_F04	EH648476	AAV38134.1	adenysuccinate lyase [Gallus gallus]	164	264	1e-69	Gallus gallus	77	85	0	1	33	524	524	13	176	485	2	P:GO:0009152 F:GO:0004018	EC:4.3.2.2,
AU_Cv_EST_014B_F09	EH647909	NP_565719.1	ADF6 (ACTIN DEPOLYMERIZING FACTOR 6); actin binding [Arabidopsis thaliana] sp|Q9ZSK2|ADF6_ARATH Actin-depolymerizing factor 6 (ADF-6) (AtADF6) gb|AAF01035.1|AF183576_1 actin depolymerizing factor 6 [Arabidopsis thaliana] gb|AAD09112.1| actin depolymerizing factor 6 [Arabidopsis thaliana] gb|AAD20665.2| actin depolymerizing factor 6 [Arabidopsis thaliana]	134	88	1e-16	Arabidopsis thaliana	31	56	0	1	86	484	523	12	144	146	3	C:GO:0009536 F:GO:0003779 C:GO:0005622	-
AU_Cv_EST_003D_A12	EH644094	AAH66632.1	ADP-ribosylation factor 2 [Danio rerio]	122	224	1e-57	Danio rerio	90	93	0	1	1	366	366	7	128	181	8	F:GO:0005525 C:GO:0005622 P:GO:0006364 P:GO:0006888 C:GO:0016020 P:GO:0007264 F:GO:0003924 P:GO:0015031	EC:3.6.5.1, EC:3.6.5.2, EC:3.6.5.3, EC:3.6.5.4,
Contig\516		CAD91432.1	Adseverin-like protein [Crassostrea gigas]	150	260	2e-68	Crassostrea gigas	78	88	0	1	142	591	591	20	169	226	1	F:GO:0003779
AU_Cv_EST_011C_B02	EH646660	NP_031450.2	aggrecan 1 [Mus musculus]	51	42	6e-08	Mus musculus	33	54	0	1	44	196	425	1922	1971	2132	4	F:GO:0005509 P:GO:0007155 F:GO:0005529 F:GO:0005540	-
AU_Cv_EST_005A_A05	EH644491	NP_001126.1	aggrecan 1 isoform 1 precursor [Homo sapiens] gb|AAA62824.1| large aggregating cartilage proteoglycan core protein	142	64	3e-09	Homo sapiens	30	44	0	1	2	427	613	2174	2296	2316	4	F:GO:0005509 P:GO:0007155 F:GO:0005529 F:GO:0005540	-
AU_Cv_EST_007C_D06	EH645358	Q6GM82	Alanine aminotransferase 2 (ALT2) (Glutamic--pyruvic transaminase 2) (GPT 2) (Glutamic--alanine transaminase 2) gb|AAH74194.1| Gpt2 protein [Xenopus laevis]	185	270	3e-71	Xenopus laevis	72	83	0	1	2	553	560	198	381	540	4	P:GO:0009058 F:GO:0004021 C:GO:0044464 F:GO:0016847	EC:2.6.1.2, EC:4.4.1.14,
Contig\54		EAT32746.1	alcohol dehydrogenase [Aedes aegypti]	195	187	5e-46	Aedes aegypti	50	64	2	1	122	694	696	1	193	331	1	F:GO:0016491
AU_Cv_EST_003B_E08	EH643980	AAF73255.1	alcohol dehydrogenase class 3 [Branchiostoma lanceolatum]	88	128	1e-28	Branchiostoma lanceolatum	64	73	0	1	3	266	267	24	111	377	3	F:GO:0008270 F:GO:0004022 F:GO:0051903	EC:1.1.1.1, EC:1.1.1.284,
AU_Cv_EST_001A_F09	EH649154	NP_571925.1	aldehyde dehydrogenase 1 family, member A2 [Danio rerio] gb|AAL00899.1|AF339837_1 retinaldehyde dehydrogenase type 2 [Danio rerio]	152	181	2e-44	Danio rerio	59	75	1	1	120	566	571	18	167	518	1	F:GO:0016491
Contig\587		NP_001008523.1	aldehyde oxidase 4 [Rattus norvegicus] gb|AAV68254.1| aldehyde oxidase 2 [Rattus norvegicus]	35	53	9e-06	Rattus norvegicus	62	74	0	1	541	645	645	36	70	1334	0		-
AU_Cv_EST_015C_B11	EH648318	CAL65677.1	aldose 1-epimerase [Gramella forsetii KT0803]	177	143	5e-33	Gramella forsetii	39	59	2	1	38	556	565	33	209	402	2	F:GO:0004034 P:GO:0006012	-
AU_Cv_EST_004B_C10	EH644287	AAV69062.1	alkaline phosphatase [Pinctada fucata]	123	174	2e-42	Pinctada fucata	66	82	0	1	174	542	545	30	152	531	2	F:GO:0046872 F:GO:0016787
AU_Cv_EST_014D_D05	EH648057	BAA36938.1	allograft inflammatory factor-1 (AIF-1) [Pagrus major]	86	102	7e-21	Pagrus major	59	74	0	1	239	496	506	6	91	147	1	F:GO:0005509	-
AU_Cv_EST_016B_H06	EH648584	AAL37183.1	alpha amylase A [Crassostrea gigas]	191	339	5e-92	Crassostrea gigas	82	84	0	1	7	579	581	1	191	520	4	P:GO:0005975 C:GO:0005615 F:GO:0004556 F:GO:0005509	EC:3.2.1.1,
AU_Cv_EST_002A_C08	EH646839	AAR39412.1	alpha macroglobulin [Chlamys farreri]	125	69	5e-11	Chlamys farreri	38	52	12	1	57	386	387	727	849	1719	1	F:GO:0004866	-
AU_Cv_EST_002D_G08	EH647750	BAD96803.1	alpha/beta hydrolase domain containing protein 2 variant [Homo sapiens]	136	114	3e-24	Homo sapiens	41	61	0	1	148	555	557	15	149	425	1	P:GO:0008150
AU_Cv_EST_016D_D03	EH648711	AAO17927.2	alpha-amylase [Corbicula fluminea]	69	127	2e-28	Corbicula fluminea	81	84	0	1	6	212	213	27	95	699	4	P:GO:0005975 C:GO:0005615 F:GO:0004556 F:GO:0005509	EC:3.2.1.1,
Contig\635		AAO17927.2	alpha-amylase [Corbicula fluminea]	134	235	9e-61	Corbicula fluminea	79	87	1	1	119	514	543	19	152	699	3	P:GO:0005975 F:GO:0003824 F:GO:0043169
Contig\161		Q91642	Alpha-aspartyl dipeptidase (Asp-specific dipeptidase) (Dipeptidase E) gb|AAC59869.1| alpha-aspartyl dipeptidase gb|AAH87353.1| Alpha-aspartyl dipeptidase (gene D) [Xenopus laevis]	187	268	1e-70	Xenopus laevis	67	79	0	1	55	615	616	6	192	242	3	F:GO:0017165 P:GO:0006508 F:GO:0008236	EC:3.4.13.21,
AU_Cv_EST_016B_A03	EH648511	BAF02549.1	amino acid transporter [Crassostrea gigas]	36	73	5e-12	Crassostrea gigas	86	91	0	1	1	108	113	85	120	662	3	C:GO:0005887 F:GO:0005328 P:GO:0006836
AU_Cv_EST_006C_C08	EH645012	EAT46282.1	amino acids transporter [Aedes aegypti]	141	120	3e-26	Aedes aegypti	41	63	0	1	27	449	452	234	374	517	8	P:GO:0015823 P:GO:0006461 F:GO:0015196 F:GO:0015190 C:GO:0005887 F:GO:0015192 P:GO:0015820 P:GO:0006520
AU_Cv_EST_014C_C02	EH647951	AAQ11368.1	amphioxus dachshund [Branchiostoma floridae]	75	139	5e-37	Branchiostoma belcheri	90	97	0	1	293	517	517	61	135	360	1	C:GO:0005634
Contig\142		ABI84193.2	amyloid precursor protein [Loligo pealei]	232	105	2e-21	Loligo pealei	29	50	8	1	1	636	641	324	551	612	3	F:GO:0005488 C:GO:0016021 F:GO:0004867	-
AU_Cv_EST_006C_H09	EH645064	NP_001072866.1	anaphase promoting complex subunit 1 [Xenopus tropicalis] gb|AAI23938.1| Anaphase promoting complex subunit 1 [Xenopus tropicalis]	163	220	2e-56	Xenopus tropicalis	63	77	0	1	3	491	498	1223	1385	1948	4	P:GO:0007067 P:GO:0000074 P:GO:0006512 P:GO:0051301
AU_Cv_EST_008C_C04	EH645685	CAK04443.1	angiopoietin 2 [Danio rerio]	28	48	3e-12	Danio rerio	64	78	0	1	441	524	526	329	356	489	0		-
AU_Cv_EST_007A_F04	EH645203	EAT36335.1	ankyrin 2,3/unc44 [Aedes aegypti]	71	100	2e-38	Aedes aegypti	60	78	0	1	628	416	630	686	756	2439	-	-	-
AU_Cv_EST_011A_B08	EH646502	AAO25691.1	ankyrin repeat protein E4_2 [synthetic construct]	82	61	4e-08	synthetic construct	40	56	0	1	291	536	544	51	124	199	7	C:GO:0005694 C:GO:0000781 F:GO:0003950 P:GO:0006471 P:GO:0000723 F:GO:0016757 C:GO:0005634	-
AU_Cv_EST_007C_G04	EH645388	ABB77207.1	apolipoprotein D [Cervus elaphus]	94	73	9e-21	Cervus elaphus	41	57	0	1	202	483	517	84	175	212	4	C:GO:0005615 F:GO:0005319 P:GO:0006629 F:GO:0005515
Contig\403		CAF74916.1	apoptosis-linked gene 2 [Suberites domuncula]	169	287	2e-76	Suberites domuncula	77	89	0	1	106	612	626	13	181	200	2	P:GO:0008624 F:GO:0005509
AU_Cv_EST_003C_E02	EH644046	ZP_01426491.1	Appr-1-p processing [Herpetosiphon aurantiacus ATCC 23779] gb|EAU16704.1| Appr-1-p processing [Herpetosiphon aurantiacus ATCC 23779]	71	77	4e-13	Herpetosiphon aurantiacus	56	66	0	1	332	544	548	5	72	209	0		-
AU_Cv_EST_002C_B01	EH647563	Q23808	Aquaporin AQPcic emb|CAA65799.1| aquaporin [Cicadella viridis]	72	75	1e-12	Cicadella viridis	55	62	0	1	3	218	218	27	98	255	4	C:GO:0016021 C:GO:0016020 F:GO:0005215 P:GO:0006810	-
Contig\339		BAD11950.1	arginine kinase [Crassostrea gigas]	199	356	4e-97	Crassostrea gigas	85	88	0	1	62	658	659	1	199	350	1	F:GO:0016301
AU_Cv_EST_015B_G08	EH648246	ABI83786.1	Arp2/3 complex subunit ARPC5 [Anopheles funestus]	61	82	1e-29	Anopheles funestus	65	77	1	1	311	490	622	89	149	153	2	P:GO:0030833 C:GO:0005856	-
AU_Cv_EST_012C_F12	EH647182	NP_001077.2	arylacetamide deacetylase [Homo sapiens] gb|AAH32309.1| Arylacetamide deacetylase (esterase) [Homo sapiens]	189	105	1e-21	Homo sapiens	33	51	4	1	71	613	615	1	184	399	4	C:GO:0005789 C:GO:0005792 F:GO:0016298 F:GO:0019213
AU_Cv_EST_015C_G05	EH648302	AAF20931.1	ascorbate oxidase [Brassica juncea]	60	65	1e-09	Brassica juncea	46	63	3	1	270	443	443	36	95	574	1	F:GO:0016491
AU_Cv_EST_007C_B11	EH645343	NP_001026148.1	asparagine synthetase [Gallus gallus] sp|Q5ZJU3|ASNS_CHICK Asparagine synthetase [glutamine-hydrolyzing] (Glutamine-dependent asparagine synthetase) emb|CAG32000.1| hypothetical protein [Gallus gallus]	113	167	2e-40	Gallus gallus	65	79	0	1	165	503	503	1	113	561	4	C:GO:0005625 F:GO:0004066 P:GO:0006541 P:GO:0006529	EC:6.3.5.4,
AU_Cv_EST_003A_B08	EH643883	EAT39355.1	ATP synthase gamma subunit [Aedes aegypti]	153	144	1e-33	Aedes aegypti	50	68	1	1	71	523	525	21	173	297	5	C:GO:0043234 F:GO:0015078 F:GO:0016787 P:GO:0015992 C:GO:0016020
AU_Cv_EST_007D_F09	EH645467	YP_526208.1	ATPase [Saccharophagus degradans 2-40] gb|ABD79996.1| ATPase [Saccharophagus degradans 2-40]	114	163	2e-39	Saccharophagu degradans	68	82	0	1	113	454	459	3	116	339	3	P:GO:0006012 F:GO:0050662 F:GO:0003978	EC:5.1.3.2,
AU_Cv_EST_009A_B01	EH645834	AAT44357.1	ATPase H+ transporting lysosomal protein [Crassostrea gigas]	61	116	6e-25	Crassostrea gigas	91	98	0	1	196	378	629	1	61	61	2	P:GO:0006811 F:GO:0003674
AU_Cv_EST_003A_A09	EH643877	CAH59462.1	ATP-binding cassette transporter sub-family A [Pecten maximus]	40	53	8e-06	Pecten maximus	57	80	0	1	388	507	595	6	45	1721	2	F:GO:0005524 F:GO:0016887
AU_Cv_EST_006D_D07	EH645116	CAH59462.1	ATP-binding cassette transporter sub-family A [Pecten maximus]	68	105	6e-24	Pecten maximus	69	86	0	1	75	278	278	1506	1573	1721	6	F:GO:0042626 P:GO:0008203 P:GO:0006810 F:GO:0005524 C:GO:0005765 C:GO:0016021
AU_Cv_EST_015C_F03	EH648294	NP_569098.2	ATP-binding cassette, sub-family G (WHITE), member 8 [Rattus norvegicus] gb|AAK84831.2|AF351785_1 sterolin-2 [Rattus norvegicus] gb|AAN64276.1| sterolin 2 [Rattus norvegicus]	163	134	1e-30	Rattus norvegicus	40	59	5	1	1	462	475	471	633	672	6	F:GO:0005524 F:GO:0016887 F:GO:0000166 C:GO:0016021 C:GO:0016020 P:GO:0006810	-
AU_Cv_EST_009B_F01	EH645914	NP_562251.1	ATP-dependent DNA helicase [Clostridium perfringens str. 13] dbj|BAB81041.1| ATP-dependent DNA helicase [Clostridium perfringens str. 13]	143	87	3e-16	Clostridium perfringens	38	55	5	1	75	479	538	12	146	592	1	F:GO:0003674
Contig\419		CAJ31280.1	autophagy protein 5 [Pimephales promelas]	171	245	1e-63	Pimephales promelas	60	78	0	1	109	621	622	1	171	275	2	P:GO:0050875 C:GO:0005776
AU_Cv_EST_017C_A07	EH648928	AAK60621.1	axonemal dynein heavy chain 8 long form [Mus musculus]	104	165	6e-40	Mus musculus	74	90	0	1	314	3	455	4479	4582	4731	7	P:GO:0007018 C:GO:0030286 F:GO:0016887 F:GO:0005515 F:GO:0005524 F:GO:0003777 C:GO:0005874
AU_Cv_EST_007C_E07	EH645370	NP_999680.1	axonemal dynein light chain p33 [Strongylocentrotus purpuratus] sp|Q26630|IDLC_STRPU 33 kDa inner dynein arm light chain, axonemal (p33) gb|AAC47111.1| axonemal dynein light chain p33	151	226	3e-58	Strongylocentrotus purpuratus	76	80	1	1	84	530	530	1	151	260	4	P:GO:0006928 C:GO:0005858 P:GO:0007338 F:GO:0003777
AU_Cv_EST_013B_A05	EH647376	NP_001007823.1	baculoviral IAP repeat-containing 2 [Gallus gallus] gb|AAB88044.1| IAP homolog [Gallus gallus]	92	57	7e-07	Gallus gallus	33	55	1	1	154	426	607	8	98	610	1	P:GO:0042981
AU_Cv_EST_013C_B07	EH647465	NP_989919.1	baculoviral IAP repeat-containing 4 [Gallus gallus] gb|AAL47170.1|AF451854_1 inhibitor of apoptosis protein 3 [Gallus gallus]	199	102	1e-20	Gallus gallus	31	51	0	1	12	605	610	288	467	493	4	C:GO:0005737 P:GO:0006915 F:GO:0005488 F:GO:0004857
Contig\203		Q1LUC1	Basic leucine zipper and W2 domain-containing protein 2 emb|CAK04466.1| novel protein similar to vertebrate basic leucine zipper and W2 domains 2 (BZW2) (zgc:55580) [Danio rerio] emb|CAK11358.1| novel protein (zgc:55580) [Danio rerio] emb|CAK10714.1| novel protein similar to vertebrate basic leucine zipper and W2 domains 2 (BZW2) (zgc:55580) [Danio rerio]	119	131	7e-62	Danio rerio	54	71	1	1	57	407	731	5	120	421	2	F:GO:0003743 P:GO:0006446	-
Contig\46		NP_001028175.1	basic transcription factor 3 [Ciona intestinalis] dbj|BAE06336.1| basic transcription factor 3 [Ciona intestinalis]	157	208	1e-52	Ciona intestinalis	68	80	1	1	52	513	532	1	156	158	0		-
AU_Cv_EST_006A_C02	EH644836	2117156A	basolateral Na/K/Cl cotransporter	140	147	6e-39	Necturus maculosus	57	70	0	1	114	530	532	195	334	385	4	C:GO:0005887 C:GO:0005624 P:GO:0006811 F:GO:0008511
AU_Cv_EST_004A_A12	EH644165	AAK06406.1	bax [Xenopus laevis] gb|AAR84081.1| Bax [Xenopus laevis]	164	122	7e-27	Xenopus laevis	39	60	1	1	89	571	579	41	198	221	4	P:GO:0008637 P:GO:0007281 P:GO:0008624 P:GO:0008634
Contig\7		NP_956314.1	B-cell translocation gene 1 [Danio rerio] gb|AAH56691.1| B-cell translocation gene 1 [Danio rerio] emb|CAH68953.1| B-cell translocation gene 1 [Danio rerio]	111	146	5e-34	Danio rerio	57	78	0	1	221	553	553	9	119	182	14	P:GO:0016477 F:GO:0003712 P:GO:0043085 F:GO:0019900 P:GO:0030308 P:GO:0042981 P:GO:0045766 P:GO:0045449 P:GO:0007286 P:GO:0008285 P:GO:0045663 P:GO:0045603 C:GO:0005737 C:GO:0005634
Contig\353		EAT42646.1	beta chain spectrin [Aedes aegypti]	164	141	4e-32	Aedes aegypti	48	60	0	1	1	492	954	1986	2131	2299	3	F:GO:0005200 C:GO:0008091 F:GO:0003779
AU_Cv_EST_005D_A05	EH644744	AAP74223.1	beta-1,3-glucanase [Pseudocardium sachalinensis]	162	77	3e-13	Pseudocardium sachalinensis	30	53	4	1	90	554	556	21	176	444	2	F:GO:0004553 P:GO:0005975	-
Contig\461		AAP74223.1	beta-1,3-glucanase [Pseudocardium sachalinensis]	212	103	7e-21	Pseudocardium sachalinensis	35	52	5	1	6	608	609	1	201	444	2	F:GO:0004553 P:GO:0005975	-
AU_Cv_EST_014C_H04	EH648001	NP_001035402.1	beta-carotene 15, 15-dioxygenase 2 [Danio rerio] gb|AAI15260.1| Beta-carotene 15, 15-dioxygenase 2 [Danio rerio]	110	65	2e-09	Danio rerio	33	56	4	1	183	497	507	57	165	555	4	C:GO:0009536 F:GO:0016491 F:GO:0005506 F:GO:0003834	-
AU_Cv_EST_001C_A07	EH649263	BAA21669.1	beta-galactosidase [Bacillus circulans]	96	139	6e-32	Bacillus circulans	60	77	0	1	92	379	530	10	105	586	1	F:GO:0003824
AU_Cv_EST_004C_G08	EH644390	YP_592322.1	beta-lactamase [Acidobacteria bacterium Ellin345] gb|ABF42248.1| beta-lactamase [Acidobacteria bacterium Ellin345]	89	57	3e-07	Acidobacteria bacterium	35	57	1	1	258	521	542	25	108	513	3	F:GO:0008800 P:GO:0030655 P:GO:0046677	-
AU_Cv_EST_010A_D03	EH646190	ZP_01275324.1	Beta-lactamase [Mycobacterium sp. JLS] gb|EAS94175.1| Beta-lactamase [Mycobacterium sp. JLS]	134	78	2e-13	Mycobacterium sp.	36	58	0	1	129	527	528	67	197	533	3	F:GO:0008800 P:GO:0030655 P:GO:0046677	-
Contig\605		AAU93877.1	beta-tubulin [Crassostrea gigas]	174	320	2e-86	Crassostrea gigas	89	89	0	1	66	587	587	1	174	376	11	C:GO:0043234 C:GO:0005874 F:GO:0042288 P:GO:0042267 P:GO:0051258 P:GO:0007018 F:GO:0003924 F:GO:0051082 F:GO:0005198 C:GO:0005737 F:GO:0005525	EC:3.6.5.1, EC:3.6.5.2, EC:3.6.5.3, EC:3.6.5.4,
Contig\488		BAA22382.1	beta-tubulin [Halocynthia roretzi]	168	302	2e-80	Halocynthia roretzi	86	87	0	1	486	989	989	1	168	446	11	C:GO:0043234 C:GO:0005874 F:GO:0042288 P:GO:0042267 P:GO:0051258 P:GO:0007018 F:GO:0003924 F:GO:0051082 F:GO:0005198 C:GO:0005737 F:GO:0005525	EC:3.6.5.1, EC:3.6.5.2, EC:3.6.5.3, EC:3.6.5.4,
AU_Cv_EST_011B_C08	EH646622	XP_001008643.1	Bifunctional endo-1,4-beta-xylanase xylA precursor, putative [Tetrahymena thermophila SB210] gb|EAR88398.1| Bifunctional endo-1,4-beta-xylanase xylA precursor, putative [Tetrahymena thermophila SB210]	214	62	3e-08	Tetrahymena thermophila	22	38	0	1	10	651	660	151	357	480	8	F:GO:0003723 P:GO:0006355 F:GO:0003676 F:GO:0043565 F:GO:0008270 F:GO:0003700 C:GO:0005634 C:GO:0005622	-
AU_Cv_EST_011B_H05	EH646609	CAE11917.1	BMP type 1b receptor [Crassostrea gigas]	132	254	2e-66	Crassostrea gigas	92	96	0	1	16	411	602	403	534	534	14	P:GO:0001654 P:GO:0001550 C:GO:0043235 F:GO:0030145 P:GO:0030509 P:GO:0045597 F:GO:0005024 F:GO:0005524 F:GO:0000287 P:GO:0035108 P:GO:0006703 P:GO:0001502 C:GO:0005887 P:GO:0006468
AU_Cv_EST_008D_G07	EH645809	AAH52032.1	Brevican [Mus musculus]	42	54	6e-06	Mus musculus	47	64	0	1	159	284	594	617	658	883	0		-
AU_Cv_EST_003D_F12	EH644139	NP_494007.1	BTB and MATH domain containing family member (bath-33) [Caenorhabditis elegans] gb|AAB70964.2| Hypothetical protein C08E3.3 [Caenorhabditis elegans]	99	69	1e-10	Caenorhabditis elegans	35	56	0	1	182	478	556	147	245	277	0		-
AU_Cv_EST_015D_G08	EH648412	NP_001040171.1	BTB/POZ domain containing protein [Bombyx mori] gb|ABD36191.1| BTB/POZ domain containing protein [Bombyx mori]	181	104	2e-21	Bombyx mori	30	54	12	1	122	595	598	95	275	535	1	F:GO:0005515	-
Contig\39		AAI15684.1	Btbd2 protein [Mus musculus]	234	362	6e-99	Mus musculus	75	86	0	1	2	703	704	81	314	377	1	F:GO:0005515
AU_Cv_EST_010D_C08	EH646448	AAM73701.1	C1q-like adipose specific protein [Salvelinus fontinalis]	93	71	5e-11	Salvelinus fontinalis	36	56	0	1	313	591	606	111	203	222	1	P:GO:0005975	-
AU_Cv_EST_003C_G11	EH644072	NP_509579.2	C23F12.2 [Caenorhabditis elegans] gb|AAB37032.2| Hypothetical protein C23F12.2 [Caenorhabditis elegans]	136	102	4e-21	Caenorhabditis elegans	36	62	1	1	3	404	456	755	890	941	0		-
AU_Cv_EST_004A_F05	EH644208	NP_500866.2	C31H1.6a [Caenorhabditis elegans] gb|AAA83610.2| Hypothetical protein C31H1.6a [Caenorhabditis elegans]	131	53	7e-09	Caenorhabditis elegans	25	48	0	1	66	455	587	41	162	302	0		-
AU_Cv_EST_016B_H08	EH648586	NP_491217.1	C32E8.5 [Caenorhabditis elegans] gb|AAB42323.1| Hypothetical protein C32E8.5 [Caenorhabditis elegans]	206	102	1e-20	Caenorhabditis elegans	35	44	0	1	2	613	613	12	179	299	1	C:GO:0005634
AU_Cv_EST_010A_H03	EH646228	NP_001021220.1	C46F11.2a [Caenorhabditis elegans] emb|CAB03763.1| Hypothetical protein C46F11.2a [Caenorhabditis elegans]	173	211	2e-53	Caenorhabditis elegans	57	68	0	1	16	534	535	18	190	473	2	F:GO:0015036 P:GO:0044237
Contig\342		BAA94542.1	calcineurin A [Mizuhopecten yessoensis]	167	307	3e-82	Mizuhopecten yessoensis	83	96	0	1	135	635	637	2	168	486	8	C:GO:0005955 F:GO:0004722 F:GO:0005506 P:GO:0006470 F:GO:0005509 C:GO:0005634 F:GO:0008270 F:GO:0005516
Contig\153		BAA94543.1	calcineurin B [Mizuhopecten yessoensis]	159	313	3e-84	Mizuhopecten yessoensis	97	98	0	1	68	544	651	1	159	170	4	C:GO:0005955 F:GO:0005517 F:GO:0005509 F:GO:0004723
AU_Cv_EST_009A_H05	EH645898	JC8022	calcitonin-related receptor precursor - eastern oyster emb|CAD82836.1| calcitonin-like receptor precursor [Crassostrea gigas]	132	239	2e-62	Crassostrea gigas	77	89	0	1	4	399	400	40	171	536	4	C:GO:0005886 P:GO:0019932 P:GO:0007186 F:GO:0004948
Contig\305		AAV91522.1	calcium binding protein 2 [Biomphalaria glabrata]	101	64	2e-09	Biomphalaria glabrata	34	51	2	1	100	393	509	18	118	121	1	F:GO:0005509	-
AU_Cv_EST_004B_B11	EH644280	Q16975	Calcium-independent protein kinase C (APL II) gb|AAA27771.1| protein kinase C [Aplysia californica] prf||1716374B protein kinase C II	157	179	8e-44	Aplysia californica	54	74	5	1	104	547	559	9	164	743	5	P:GO:0006468 P:GO:0006917 C:GO:0005624 F:GO:0004697 F:GO:0000166
AU_Cv_EST_007D_D04	EH645445	AAA66182.1	calmodulin	143	166	7e-40	Mus musculus	55	76	2	1	80	499	628	4	146	149	1	F:GO:0005509	-
Contig\227		Q95NR9	Calmodulin (CaM) dbj|BAB61794.1| calmodulin [Metridium senile] dbj|BAB61796.1| calmodulin [Metridium senile]	145	247	2e-64	Metridium senile	82	94	0	1	108	542	620	4	148	149	1	F:GO:0005509
Contig\31		EAT43328.1	calmodulin [Aedes aegypti]	150	92	1e-17	Aedes aegypti	34	55	5	1	50	475	582	6	151	154	3	F:GO:0005509 C:GO:0009288 P:GO:0001539	-
AU_Cv_EST_016A_C05	EH648450	AAA32762.1	calmodulin-1	36	65	1e-09	Arabidopsis thaliana	80	97	0	1	2	109	409	97	132	136	1	F:GO:0005509
AU_Cv_EST_012D_C12	EH647235	BAB60813.1	calponin-like protein [Mytilus galloprovincialis]	135	166	7e-40	Mytilus galloprovincialis	61	76	1	1	156	554	560	1	135	403	3	P:GO:0031032 P:GO:0007517 F:GO:0003779	-
Contig\343		BAB60813.1	calponin-like protein [Mytilus galloprovincialis]	134	171	2e-41	Mytilus galloprovincialis	63	78	1	1	185	580	581	1	134	403	3	P:GO:0031032 P:GO:0007517 F:GO:0003779	-
Contig\235		BAC20140.1	cAMP responsive element binding protein [Lymnaea stagnalis]	136	112	1e-23	Lymnea stagnalis	54	66	5	1	239	625	626	11	141	264	1	F:GO:0003677
AU_Cv_EST_007B_B09	EH645284	BAE79743.1	capsid proteins [Rhizosolenia setigera RNA virus]	185	118	1e-25	Rhizosolenia setigera	36	54	4	1	5	532	538	493	676	960	6	C:GO:0019028 F:GO:0003723 F:GO:0005198 P:GO:0006350 F:GO:0003968 F:GO:0003724	-
AU_Cv_EST_003A_A10	EH643878	AAL16062.1	carbonyl reductase [Anguilla japonica]	93	127	1e-28	Anguilla japonica	62	82	0	1	30	308	313	3	95	276	2	P:GO:0008152 F:GO:0004090	EC:1.1.1.184,
AU_Cv_EST_006C_D07	EH645022	YP_582764.1	carboxyl transferase [Ralstonia metallidurans CH34] gb|ABF07495.1| carboxyl transferase [Ralstonia metallidurans CH34]	50	71	2e-11	Ralstonia metallidurans	60	80	0	1	33	182	182	11	60	535	1	F:GO:0004658	EC:6.4.1.3,
Contig\572		AAA35711.1	carboxylesterase	174	124	3e-27	Homo sapiens	42	56	8	1	114	593	595	25	197	566	3	P:GO:0008152 P:GO:0009636 F:GO:0004759
AU_Cv_EST_006A_B04	EH644827	AAC47412.1	carboxypeptidase E	133	145	1e-33	Aplysia californica	48	69	0	1	181	579	581	45	176	561	5	F:GO:0046872 F:GO:0004180 C:GO:0005886 P:GO:0044237 F:GO:0008237
AU_Cv_EST_009C_A09	EH646000	NP_001002313.1	carnitine deficiency-associated gene expressed in ventricle 1 [Danio rerio] gb|AAT39118.1| IFT81 [Danio rerio]	66	100	2e-20	Danio rerio	72	87	0	1	12	209	213	1	66	675	2	P:GO:0007283 P:GO:0030154
AU_Cv_EST_010A_E12	EH646209	P47934	Carnitine O-acetyltransferase (Carnitine acetylase) (CAT) (Carnitine acetyltransferase) (CrAT)	147	174	2e-42	Mus musculus	54	78	1	1	48	482	483	26	172	626	4	F:GO:0008415 C:GO:0044444 P:GO:0015980 P:GO:0006629
AU_Cv_EST_001B_F02	EH649227	AAA48695.1	cartilage matrix protein	187	115	1e-24	Gallus gallus	39	54	2	1	92	640	648	174	357	416	9	P:GO:0030198 P:GO:0006817 C:GO:0005737 C:GO:0005578 F:GO:0005518 F:GO:0005201 F:GO:0005509 F:GO:0005198 P:GO:0007155	-
AU_Cv_EST_005A_C11	EH644516	CAI18392.2	casein kinase 2, beta polypeptide [Homo sapiens]	146	263	3e-69	Homo sapiens	85	88	0	1	86	523	524	1	146	185	5	F:GO:0016301 C:GO:0005956 F:GO:0042802 F:GO:0008605 P:GO:0016055
AU_Cv_EST_013A_F07	EH647336	AAC39134.1	casein kinase I homolog [Drosophila melanogaster]	29	59	1e-07	Drosophila melanogaster	93	96	0	1	190	276	426	1	29	440
AU_Cv_EST_011C_H12	EH646732	NP_990056.1	caspase 3 [Gallus gallus] gb|AAC32602.1| caspase-3 [Gallus gallus]	148	76	1e-12	Gallus gallus	29	50	0	1	160	603	603	39	165	283	3	F:GO:0030693 P:GO:0006508 F:GO:0008234	-
AU_Cv_EST_008A_A01	EH645489	AAT37512.1	caspase 8 [Ictalurus punctatus]	143	63	7e-09	Ictalurus punctatus	32	50	3	1	117	530	599	56	196	366	3	P:GO:0006917 P:GO:0006508 F:GO:0008234
AU_Cv_EST_006D_E11	EH645126	CAA45014.1	catalytic subunit of protein kinase A [Aplysia californica]	143	226	2e-58	Aplysia californica	79	84	0	1	13	438	440	1	143	352	7	P:GO:0007188 P:GO:0006468 F:GO:0005524 F:GO:0000287 C:GO:0005634 F:GO:0004691 C:GO:0005952
AU_Cv_EST_013C_D10	EH647486	AAO64478.1	cathepsin C precursor [Fundulus heteroclitus]	59	67	3e-10	Fundulus heteroclitus	52	66	0	1	3	179	180	14	72	450	1	F:GO:0008234
Contig\429		BAD15111.1	cathepsin D [Todarodes pacificus]	275	379	1e-104	Todarodes pacificus	69	80	1	1	2	817	818	24	294	392	2	P:GO:0006508 F:GO:0004194	EC:3.4.23.1,
AU_Cv_EST_015B_H05	EH648252	AAG17127.1	cathepsin L-like cysteine proteinase CAL1 [Diabrotica virgifera virgifera]	84	65	7e-13	Diabrotica virgifera	38	59	3	1	40	282	372	19	102	322	3	P:GO:0006508 F:GO:0008234 F:GO:0004197	-
AU_Cv_EST_010B_G11	EH646306	NP_571961.1	CCAAT/enhancer binding protein (C/EBP), gamma [Danio rerio] gb|AAL54867.1|AF306856_1 CCAAT/enhancer binding protein gamma [Danio rerio] gb|AAH49400.1| CCAAT/enhancer binding protein (C/EBP), gamma [Danio rerio] gb|AAH71296.1| CCAAT/enhancer binding protein (C/EBP), gamma [Danio rerio]	95	91	2e-17	Danio rerio	50	69	2	1	55	333	450	35	129	163	15	P:GO:0051091 P:GO:0043433 P:GO:0042267 P:GO:0006337 P:GO:0030183 F:GO:0046982 P:GO:0043353 F:GO:0043565 P:GO:0045078 P:GO:0006338 P:GO:0001889 P:GO:0043388 F:GO:0008134 C:GO:0005634 P:GO:0045739
AU_Cv_EST_017C_H09	EH649006	NP_650572.2	Cctgamma CG8977-PA, isoform A [Drosophila melanogaster] ref|NP_732167.1| Cctgamma CG8977-PB, isoform B [Drosophila melanogaster] sp|P48605|TCPG_DROME T-complex protein 1 subunit gamma (TCP-1-gamma) (CCT-gamma) gb|AAF55350.1| CG8977-PA, isoform A [Drosophila melanogaster] gb|AAL90281.1| LD20933p [Drosophila melanogaster] gb|AAN13716.1| CG8977-PB, isoform B [Drosophila melanogaster]	98	173	2e-42	Drosophila melanogaster	86	93	0	1	10	303	305	1	98	544	4	P:GO:0006457 C:GO:0005856 F:GO:0051082 F:GO:0005524
AU_Cv_EST_006A_A08	EH644820	NP_001006472.1	CD151 antigen [Gallus gallus] emb|CAG32455.1| hypothetical protein [Gallus gallus]	178	110	3e-23	Gallus gallus	35	55	6	1	12	512	539	8	185	252	3	P:GO:0007582 C:GO:0016021 C:GO:0005886
Contig\460		CAJ28140.1	CD9 antigen [Dasyatis akajei]	150	132	2e-29	Dasyatis akajei	42	56	0	1	140	589	643	8	155	226	2	C:GO:0016020 P:GO:0050875
AU_Cv_EST_009A_A10	EH645831	AAX89406.1	CDC42 [Phallusia mammilata]	116	224	8e-58	Phallusia mammilata	92	97	0	1	2	349	349	42	157	191	7	P:GO:0007163 P:GO:0016197 P:GO:0016337 C:GO:0005622 F:GO:0005515 F:GO:0005525 P:GO:0007264
AU_Cv_EST_010D_H01	EH646430	AAZ15804.1	centrin 3 [Blastocladiella emersonii]	149	61	3e-08	Blastocladiella emersonii	28	49	3	1	84	515	634	24	166	167	1	F:GO:0005509	-
AU_Cv_EST_012D_C11	EH647234	NP_728275.1	CG14207-PB, isoform B [Drosophila melanogaster] gb|AAN09508.1| CG14207-PB, isoform B [Drosophila melanogaster]	94	99	2e-19	Drosophila melanogaster	48	70	0	1	50	331	603	80	171	192	0		-
AU_Cv_EST_002C_H05	EH647616	NP_724705.1	CG14767-PB, isoform B [Drosophila melanogaster] ref|NP_724706.2| CG14767-PC, isoform C [Drosophila melanogaster] gb|AAK69597.1|AF317419_1 lysosomal-associated transmembrane protein [Drosophila melanogaster] gb|AAF59050.2| CG14767-PB, isoform B [Drosophila melanogaster] gb|AAF59049.3| CG14767-PC, isoform C [Drosophila melanogaster]	126	80	3e-14	Drosophila melanogaster	32	50	6	1	94	447	448	38	163	432	1	C:GO:0044464
Contig\540		NP_611695.1	CG2852-PA, isoform A [Drosophila melanogaster] gb|AAF46873.1| CG2852-PA, isoform A [Drosophila melanogaster] gb|AAX33414.1| RE50843p [Drosophila melanogaster]	183	235	1e-60	Drosophila melanogaster	64	75	0	1	82	630	630	1	178	205	5	P:GO:0006457 F:GO:0042277 F:GO:0051082 C:GO:0005783 F:GO:0003755	EC:5.2.1.8,
AU_Cv_EST_001B_F04	EH649229	NP_730245.2	CG32169-PA [Drosophila melanogaster] gb|AAM52738.1| RE25373p [Drosophila melanogaster] gb|AAF49366.3| CG32169-PA [Drosophila melanogaster]	77	120	3e-26	Drosophila melanogaster	72	83	0	1	104	334	582	23	99	369	2	F:GO:0003723 P:GO:0007399
AU_Cv_EST_008D_H09	EH645822	NP_612045.1	CG3402-PA [Drosophila melanogaster] gb|AAF47399.1| CG3402-PA [Drosophila melanogaster] gb|AAL39504.1| LD06317p [Drosophila melanogaster] gb|EAL30305.1| GA17428-PA [Drosophila pseudoobscura]	121	155	1e-36	Drosophila pseudoobscura	61	73	0	1	97	459	592	8	120	123	3	P:GO:0030178 F:GO:0005515 P:GO:0007266
Contig\87		NP_609287.3	CG3759-PA [Drosophila melanogaster] gb|AAF52771.2| CG3759-PA [Drosophila melanogaster]	169	220	4e-56	Drosophila melanogaster	58	69	0	1	94	597	598	238	405	959	1	F:GO:0016491
AU_Cv_EST_017A_D05	EH648791	AAO00979.1	CG4538-PA [Drosophila erecta]	65	92	8e-18	Drosophila erecta	56	87	0	1	129	323	324	314	378	672	9	P:GO:0006457 F:GO:0004811 F:GO:0016887 F:GO:0046983 F:GO:0005524 F:GO:0051082 C:GO:0016020 F:GO:0008270 P:GO:0015031	EC:2.5.1.8,
AU_Cv_EST_014C_E07	EH647977	NP_649994.1	CG6293-PA [Drosophila melanogaster] gb|AAF54519.1| CG6293-PA [Drosophila melanogaster] gb|AAL39715.1| LD30822p [Drosophila melanogaster]	64	61	7e-16	Drosophila melanogaster	45	68	1	1	248	436	446	73	136	573	6	C:GO:0005887 C:GO:0005624 F:GO:0015205 P:GO:0006139 P:GO:0015851 F:GO:0015293
AU_Cv_EST_006B_E10	EH644959	NP_572987.1	CG9503-PA [Drosophila melanogaster] gb|AAF48406.1| CG9503-PA [Drosophila melanogaster]	172	72	9e-12	Drosophila melanogaster	32	48	6	1	1	480	481	350	516	626	5	P:GO:0006066 F:GO:0016491 P:GO:0006118 F:GO:0016614 F:GO:0050660	-
Contig\120		2AYV	Chain A, Crystal Structure Of A Putative Ubiquitin-Conjugating Enzyme E2 From Toxoplasma Gondii	100	127	1e-28	Xenopus tropicalis	57	74	0	1	155	454	464	22	119	166	3	F:GO:0016874 F:GO:0005515 P:GO:0006464
AU_Cv_EST_017C_D03	EH648958	2A7R	Chain A, Crystal Structure Of Human Guanosine Monophosphate Reductase 2 (Gmpr2) pdb|2A7R|B Chain B, Crystal Structure Of Human Guanosine Monophosphate Reductase 2 (Gmpr2) pdb|2A7R|C Chain C, Crystal Structure Of Human Guanosine Monophosphate Reductase 2 (Gmpr2) pdb|2A7R|D Chain D, Crystal Structure Of Human Guanosine Monophosphate Reductase 2 (Gmpr2)	168	259	5e-68	Homo sapiens	73	85	0	1	8	511	513	18	185	366	3	F:GO:0030955 F:GO:0003920 P:GO:0009117	EC:1.7.1.7,
AU_Cv_EST_003A_D03	EH643894	2H07	Chain A, Crystal Structure Of Human Phosphoribosyl Pyrophosphate Synthetase 1 Mutant S132a pdb|2H07|B Chain B, Crystal Structure Of Human Phosphoribosyl Pyrophosphate Synthetase 1 Mutant S132a	69	120	2e-26	Bos taurus	84	89	0	1	15	221	221	1	69	326	5	F:GO:0016978 P:GO:0009116 F:GO:0004749 F:GO:0000287 P:GO:0009156	EC:2.7.6.1,
AU_Cv_EST_016D_E02	EH648718	1RE6	Chain A, Localisation Of Dynein Light Chains 1 And 2 And Their Pro- Apoptotic Ligands pdb|1RE6|B Chain B, Localisation Of Dynein Light Chains 1 And 2 And Their Pro- Apoptotic Ligands	91	184	2e-45	Mus musculus	95	97	0	1	33	305	433	4	94	94	7	P:GO:0046907 C:GO:0030286 F:GO:0005515 P:GO:0007017 C:GO:0016459 F:GO:0003777 C:GO:0005874
AU_Cv_EST_012B_C08	EH647065	2CT9	Chain A, The Crystal Structure Of Calcineurin B Homologous Proein 1 (Chp1) pdb|2CT9|B Chain B, The Crystal Structure Of Calcineurin B Homologous Proein 1 (Chp1)	54	86	2e-20	Rattus norvegicus	79	85	0	1	1	162	647	123	176	208	4	P:GO:0006813 F:GO:0015459 F:GO:0005509 P:GO:0007264
AU_Cv_EST_017B_B07	EH648851	AAQ91225.1	chaperonin containing TCP1, subunit 8 (theta) [Danio rerio]	183	280	2e-74	Danio rerio	77	85	0	1	14	562	570	1	183	546	4	P:GO:0006457 F:GO:0005524 F:GO:0051082 F:GO:0042623
AU_Cv_EST_009A_G06	EH645889	NP_001040108.1	chaperonin subunit 6a zeta [Bombyx mori] gb|ABD36094.1| chaperonin subunit 6a zeta [Bombyx mori]	104	179	4e-44	Bombyx mori	81	91	0	1	2	313	314	212	315	531	3	P:GO:0006457 F:GO:0051082 F:GO:0005524
AU_Cv_EST_004C_B06	EH644339	AAH69614.1	CHIT1 protein [Homo sapiens]	80	116	5e-25	Homo sapiens	60	76	0	1	284	523	526	13	92	454	6	F:GO:0004568 C:GO:0005615 ND:GO:0009613 P:GO:0006032 P:GO:0009617 F:GO:0008061	EC:3.2.1.14,
AU_Cv_EST_006A_G10	EH644885	CAI96027.1	Chit3 protein [Crassostrea gigas]	150	220	2e-56	Crassostrea gigas	62	81	0	1	111	560	564	21	170	371	7	P:GO:0001101 C:GO:0005615 F:GO:0008061 P:GO:0000272 P:GO:0006037 P:GO:0009620 F:GO:0004568	EC:3.2.1.14,
AU_Cv_EST_011D_D06	EH646783	ABB97082.1	chitin synthase [Ostrinia furnacalis]	64	66	1e-18	Ostrinia furnacalis	43	70	3	1	245	430	526	1011	1074	1521	1	F:GO:0016758
AU_Cv_EST_008D_D10	EH645779	NP_001026285.1	chloride intracellular channel 2 [Gallus gallus] emb|CAG31762.1| hypothetical protein [Gallus gallus]	42	59	9e-08	Gallus gallus	59	71	0	1	1	126	520	199	240	244	5	P:GO:0006821 F:GO:0005247 C:GO:0016020 F:GO:0031404 P:GO:0006811	-
AU_Cv_EST_014A_G10	EH647831	AAP81043.1	choline transporter-like protein variant b [Mus musculus]	74	73	3e-18	Mus musculus	44	58	0	1	106	327	597	570	643	718	3	C:GO:0016021 C:GO:0016020 P:GO:0006810	-
AU_Cv_EST_011C_A04	EH646651	ABF22474.1	cholinergic receptor nicotinic alpha polypeptide 1 [Takifugu rubripes]	116	75	3e-12	Takifugu rubripes	34	54	2	1	208	546	605	33	148	466	9	F:GO:0004889 F:GO:0005216 F:GO:0030594 C:GO:0016021 C:GO:0016020 P:GO:0006811 P:GO:0006810 F:GO:0005230 C:GO:0045211	-
Contig\395		NP_956674.1	chromatin modifying protein 5 [Danio rerio] sp|Q7T339|CHMP5_BRARE Charged multivesicular body protein 5 (Chromatin-modifying protein 5) gb|AAH53265.1| Chromatin modifying protein 5 [Danio rerio]	187	254	3e-66	Danio rerio	65	77	0	1	71	631	651	1	187	220	1	P:GO:0015031
Contig\145		NP_001017150.1	chromobox homolog 1 [Xenopus tropicalis] emb|CAJ82321.1| chromobox homolog 1 (HP1 beta homolog Drosophila ) [Xenopus tropicalis]	115	119	8e-26	Xenopus tropicalis	53	57	0	1	233	577	578	30	144	184	4	C:GO:0005720 C:GO:0005654 F:GO:0003682 F:GO:0005515
Contig\406		NP_005180.1	chromobox homolog 2 isoform 1 [Homo sapiens] sp|Q14781|CBX2_HUMAN Chromobox protein homolog 2	141	57	1e-06	Homo sapiens	26	43	1	1	41	457	809	8	148	532	1	P:GO:0006139
AU_Cv_EST_015B_B04	EH648199	NP_001071668.1	CIR protein [Ciona intestinalis] dbj|BAE06344.1| Ci-CIR [Ciona intestinalis]	153	191	1e-47	Ciona intestinalis	56	74	0	1	90	548	585	1	151	242	5	P:GO:0045892 F:GO:0003676 F:GO:0005515 C:GO:0000118 F:GO:0008270
Contig\523		AAL75583.1	clathrin-adaptor protein [Dermacentor variabilis]	86	162	7e-75	Dermacentor variabilis	91	96	0	1	279	536	536	81	166	435	2	C:GO:0030125 P:GO:0006886
AU_Cv_EST_017C_B11	EH648943	NP_001040078.1	cleft lip and palate associated transmembrane protein 1 [Bos taurus] sp|Q2NL17|CLPT1_BOVIN Cleft lip and palate transmembrane protein 1 homolog gb|AAI11213.1| Cleft lip and palate associated transmembrane protein 1 [Bos taurus]	145	133	3e-30	Bos taurus	46	60	2	1	50	475	477	27	169	670	1	C:GO:0005887
Contig\306		NP_542959.1	coatomer protein complex, subunit beta 1 [Rattus norvegicus] sp|P23514|COPB_RAT Coatomer subunit beta (Beta-coat protein) (Beta-COP) emb|CAA40505.1| beta COP [Rattus norvegicus] gb|AAH61882.1| Coatomer protein complex, subunit beta 1 [Rattus norvegicus]	243	364	2e-99	Rattus norvegicus	78	83	0	1	1	726	727	141	383	953	7	C:GO:0000139 P:GO:0006891 P:GO:0006890 F:GO:0005515 P:GO:0006605 C:GO:0005829 C:GO:0030126
AU_Cv_EST_001A_G03	EH649159	ZP_00109915.1	COG0318: Acyl-CoA synthetases (AMP-forming)/AMP-acid ligases II [Nostoc punctiforme PCC 73102]	90	71	3e-11	Nostoc puntiforme	41	63	0	1	277	546	548	7	96	1034	3	P:GO:0008152 F:GO:0003824 F:GO:0016207	-
AU_Cv_EST_014B_C12	EH647885	ZP_00054115.1	COG1028: Dehydrogenases with different specificities (related to short-chain alcohol dehydrogenases) [Magnetospirillum magnetotacticum MS-1]	123	103	5e-25	Magnetospirillum magnetotacticum	45	60	0	1	53	421	493	2	123	260	3	F:GO:0016491 P:GO:0008152 F:GO:0003858	-
AU_Cv_EST_015A_H08	EH648174	BAA75668.1	collagen pro alpha-chain [Haliotis discus]	117	92	1e-17	Haliotis discus	41	58	0	1	209	556	593	1183	1298	1378	4	F:GO:0005201 C:GO:0005737 P:GO:0006817 C:GO:0005581	-
AU_Cv_EST_008B_D03	EH645619	ABA03049.1	collagen protein [Mytilus edulis]	76	103	4e-21	Mytilus edulis	55	71	0	1	374	147	604	53	128	128	2	C:GO:0005737 P:GO:0006817	-
Contig\102		AAA99719.1	collagen type XII alpha-1 precursor	115	100	4e-20	Mus musculus	44	61	0	1	164	508	543	443	557	3067	2	P:GO:0001501 C:GO:0005595
AU_Cv_EST_012D_G12	EH647273	NP_524877.1	comatose CG1618-PA [Drosophila melanogaster] sp|P46461|NSF1_DROME Vesicular-fusion protein Nsf1 (N-ethylmaleimide-sensitive fusion protein 1) (NEM-sensitive fusion protein 1) (dNsf-1) (Protein comatose) gb|AAA83413.1| N-ethylmaleimide-sensitive fusion protein gb|AAF48244.2| CG1618-PA [Drosophila melanogaster] gb|AAQ23577.1| RE33604p [Drosophila melanogaster]	64	68	1e-10	Drosophila melanogaster	43	68	0	1	4	195	195	45	108	745	2	F:GO:0016787 F:GO:0000166
AU_Cv_EST_005B_E02	EH644582	AAQ94615.1	COMPase precursor [Rattus norvegicus]	111	126	4e-28	Rattus norvegicus	53	67	0	1	2	331	337	674	784	1595	1	F:GO:0003674
Contig\236		BAA86960.1	complement regulatory protein (5I2 antigen) [Rattus norvegicus]	150	76	1e-12	Rattus norvegicus	32	49	0	1	135	581	582	21	165	194	5	C:GO:0016021 P:GO:0007155 C:GO:0016020 F:GO:0005529 F:GO:0005515	-
AU_Cv_EST_002B_B05	EH646903	EAT44954.1	conserved hypothetical protein [Aedes aegypti]	178	151	2e-35	Aedes aegypti	45	58	0	1	103	636	638	84	255	514	2	F:GO:0005515 P:GO:0050875
AU_Cv_EST_002D_H10	EH647755	EAT35074.1	conserved hypothetical protein [Aedes aegypti]	61	52	9e-06	Aedes aegypti	42	65	0	1	4	186	188	30	89	632	0		-
AU_Cv_EST_004D_C10	EH644439	EAT40061.1	conserved hypothetical protein [Aedes aegypti]	109	164	1e-39	Aedes aegypti	66	78	0	1	36	362	452	1	109	315	1	F:GO:0046872
AU_Cv_EST_009A_C09	EH645851	EAT41039.1	conserved hypothetical protein [Aedes aegypti]	58	90	5e-19	Aedes aegypti	67	87	0	1	89	262	267	36	93	531	0		-
AU_Cv_EST_009C_C08	EH646016	EAT39522.1	conserved hypothetical protein [Aedes aegypti]	84	67	3e-10	Aedes aegypti	35	51	0	1	17	268	406	66	148	150	1	F:GO:0005529	-
AU_Cv_EST_010A_E03	EH646202	EAT38224.1	conserved hypothetical protein [Aedes aegypti]	143	74	4e-12	Aedes aegypti	32	46	5	1	127	531	579	61	199	418	4	F:GO:0008191 F:GO:0005509 F:GO:0004857 C:GO:0005578	-
AU_Cv_EST_010D_B07	EH646441	EAT47023.1	conserved hypothetical protein [Aedes aegypti]	142	206	5e-52	Aedes aegypti	59	82	0	1	28	453	620	199	340	358	1	F:GO:0003674
AU_Cv_EST_013D_H07	EH647711	EAT45828.1	conserved hypothetical protein [Aedes aegypti]	179	247	2e-64	Aedes aegypti	70	83	0	1	57	590	590	1	176	288	1	F:GO:0005515
AU_Cv_EST_015D_B05	EH648357	EAT43234.1	conserved hypothetical protein [Aedes aegypti]	116	107	3e-22	Aedes aegypti	38	65	0	1	287	634	640	40	154	266	0		-
AU_Cv_EST_017B_G12	EH648912	EAT39375.1	conserved hypothetical protein [Aedes aegypti]	156	130	4e-29	Aedes aegypti	44	64	1	1	124	585	589	15	163	189	0		-
Contig\130		EAT37201.1	conserved hypothetical protein [Aedes aegypti]	135	121	4e-26	Aedes aegypti	40	61	0	1	398	802	802	3	124	184	1	F:GO:0005509	-
Contig\17		EAT35664.1	conserved hypothetical protein [Aedes aegypti]	114	137	3e-31	Aedes aegypti	61	71	0	1	25	366	607	1	110	215	0		-
Contig\185		EAT33841.1	conserved hypothetical protein [Aedes aegypti]	143	112	1e-23	Aedes aegypti	38	56	0	1	306	734	780	7	149	493	1	F:GO:0005515	-
Contig\384		EAT41752.1	conserved hypothetical protein [Aedes aegypti]	64	113	2e-48	Aedes aegypti	76	90	0	1	50	241	580	3	66	284	1	C:GO:0016020
Contig\468		EAT41997.1	conserved hypothetical protein [Aedes aegypti]	170	157	3e-37	Aedes aegypti	51	70	1	1	97	597	598	1	165	211	1	P:GO:0006915	-
Contig\487		EAT47336.1	conserved hypothetical protein [Aedes aegypti]	144	67	3e-10	Aedes aegypti	27	49	3	1	14	430	556	12	148	148	4	P:GO:0008033 P:GO:0006397 F:GO:0005515 C:GO:0005634	-
Contig\623		EAT44033.1	conserved hypothetical protein [Aedes aegypti]	148	91	2e-17	Aedes aegypti	34	61	3	1	41	469	476	10	152	208	2	P:GO:0006869 F:GO:0003674
AU_Cv_EST_006B_A08	EH644919	EAT35672.1	conserved hypothetical protein [Aedes aegypti] gb|EAT35673.1| conserved hypothetical protein [Aedes aegypti] gb|EAT35674.1| conserved hypothetical protein [Aedes aegypti]	94	54	3e-06	Aedes aegypti	30	55	1	1	56	334	334	41	134	242	0		-
AU_Cv_EST_002A_E12	EH646863	EAT38152.1	conserved hypothetical protein [Aedes aegypti] gb|EAT38153.1| conserved hypothetical protein [Aedes aegypti]	155	144	2e-33	Aedes aegypti	47	66	0	1	19	480	505	1	155	155	0		-
AU_Cv_EST_017B_F10	EH648898	XP_001217782.1	conserved hypothetical protein [Aspergillus terreus NIH2624] gb|EAU30297.1| conserved hypothetical protein [Aspergillus terreus NIH2624]	58	61	2e-08	Aspergillus terreus	50	65	0	1	303	476	512	5	62	415	0		-
AU_Cv_EST_017D_B11	EH649052	XP_001216780.1	conserved hypothetical protein [Aspergillus terreus NIH2624] gb|EAU31332.1| conserved hypothetical protein [Aspergillus terreus NIH2624]	144	66	1e-09	Aspergillus terreus	31	51	7	1	160	558	558	274	410	582	0		-
AU_Cv_EST_010D_G12	EH646479	ZP_01200503.1	conserved hypothetical transmembrane protein [Xanthobacter autotrophicus Py2] gb|EAS13791.1| conserved hypothetical transmembrane protein [Xanthobacter autotrophicus Py2]	148	57	6e-07	Xanthobacter autotrophicus	32	46	0	1	42	485	556	4	139	141	0		-
AU_Cv_EST_011A_C02	EH646507	EAT45611.1	copper chaperone Atox1, putative [Aedes aegypti]	66	84	3e-15	Aedes aegypti	59	78	0	1	49	246	305	5	70	73	2	F:GO:0046872 P:GO:0030001	-
AU_Cv_EST_003A_A05	EH643874	NP_998535.1	cox4 neighbor [Danio rerio]			1e-35	Danio rerio											2	C:GO:0005634 C:GO:0005739
AU_Cv_EST_017B_C06	EH648861	NP_001008001.1	cpne3 protein [Xenopus tropicalis] gb|AAH80879.1| Cpne3 protein [Xenopus tropicalis]	151	139	6e-32	Xenopus tropicalis	49	62	0	1	135	587	588	6	154	543	6	C:GO:0005829 P:GO:0006629 F:GO:0004674 P:GO:0016192 F:GO:0005544 F:GO:0005215
Contig\25		NP_001017329.1	craniofacial development protein 1 [Xenopus tropicalis]	182	81	3e-14	Xenopus tropicalis	33	47	12	1	59	538	600	18	186	302	1	P:GO:0007275	-
AU_Cv_EST_012B_A03	EH647042	AAN52369.1	cryptic tubulin [Xenopus laevis]	195	165	1e-39	Xenopus laevis	42	60	1	1	11	586	590	1	195	423	4	C:GO:0044430 F:GO:0003674 P:GO:0008150 C:GO:0015630
AU_Cv_EST_015C_G08	EH648304	NP_001005689.1	crystallin, zeta (quinone reductase) [Xenopus tropicalis] gb|AAH75114.1| Crystallin, zeta (quinone reductase) [Xenopus tropicalis]	149	149	9e-35	Xenopus tropicalis	47	68	0	1	2	448	633	181	329	329	2	F:GO:0003674 P:GO:0007601
AU_Cv_EST_006B_E09	EH644958	AAY15453.1	CTCF-like protein [Aedes aegypti]	79	157	1e-37	Aedes aegypti	87	92	0	1	3	239	250	211	289	615	1	F:GO:0005488
AU_Cv_EST_009D_G06	EH646142	EAT44181.1	ctg4a [Aedes aegypti]	146	173	5e-42	Aedes aegypti	56	73	2	1	161	589	589	28	171	215	0		-
AU_Cv_EST_006D_H09	EH645147	BAC54021.1	C-type lectin 2 [Anguilla japonica]	154	97	5e-19	Anguilla japonica	35	51	3	1	51	497	609	9	160	163	5	P:GO:0006810 F:GO:0005488 F:GO:0004872 C:GO:0044464 P:GO:0019735
AU_Cv_EST_006A_H11	EH644897	ABB71672.1	C-type lectin A [Chlamys farreri]	148	84	4e-15	Chlamys farreri	35	47	2	1	107	541	609	37	180	180	1	F:GO:0005529	-
Contig\437		ABB71672.1	C-type lectin A [Chlamys farreri]	160	92	2e-17	Chlamys farreri	31	49	4	1	22	480	577	14	169	180	2	C:GO:0016020 F:GO:0030246
Contig\506		ABB71672.1	C-type lectin A [Chlamys farreri]	140	91	5e-17	Chlamys farreri	31	50	2	1	92	499	626	40	169	180	5	C:GO:0016021 C:GO:0016020 F:GO:0005529 P:GO:0006955 P:GO:0019735	-
Contig\159		ABB71674.1	C-type lectin C [Chlamys farreri]	154	174	2e-42	Chlamys farreri	49	66	0	1	163	624	634	19	171	513	0		-
AU_Cv_EST_006B_B03	EH644924	Q8HY12	C-type lectin domain family 4 member M (CD209 antigen-like protein 1) (CD299 antigen) gb|AAL89528.1| putative CD209L1 protein [Hylobates lar]	57	44	5e-07	Hylobates lar	33	54	3	1	99	263	359	312	368	399	1	F:GO:0005529	-
AU_Cv_EST_009D_E08	EH646124	AAH65357.1	Cullin 3 [Danio rerio]	62	111	2e-23	Danio rerio	85	91	0	1	424	609	609	1	62	766	7	P:GO:0008629 P:GO:0000082 P:GO:0008284 P:GO:0007050 F:GO:0005515 P:GO:0006512 C:GO:0005634
Contig\590		YP_844655.1	cyclase family protein [Syntrophobacter fumaroxidans MPOB] gb|ABK16220.1| cyclase family protein [Syntrophobacter fumaroxidans MPOB]	141	97	3e-19	Synthrophobacter fumaroxidans	35	57	2	1	3	416	419	7	146	268	0		-
Contig\491		BAB85575.1	cyclic AMP-regulated protein like protein [Marsupenaeus japonicus]	135	152	1e-35	Marsupenaeus japonicus	49	73	0	1	79	483	605	6	140	153	1	C:GO:0005622
AU_Cv_EST_016B_H12	EH648589	NP_112340.1	cyclic nucleotide phosphodiesterase 1 C [Rattus norvegicus] sp|Q63421|PDE1C_RAT Calcium/calmodulin-dependent 3',5'-cyclic nucleotide phosphodiesterase 1C (Cam-PDE 1C) gb|AAB00868.1| cyclic nucleotide phosphodiesterase	156	94	3e-18	Rattus norvegicus	37	55	2	1	146	601	602	11	149	768	3	F:GO:0003824 F:GO:0004114 P:GO:0007165	-
AU_Cv_EST_001D_D07	EH649368	NP_001006698.1	cyclin G1 [Xenopus tropicalis] gb|AAH75404.1| Cyclin G1 [Xenopus tropicalis] emb|CAJ83933.1| cyclin G1 [Xenopus tropicalis]	133	83	9e-15	Xenopus tropicalis	37	56	2	1	199	588	593	11	134	295	1	P:GO:0000074
Contig\562		AAB24700.1	cystathionine gamma-lyase; cystathionase [Homo sapiens] dbj|BAD97096.1| cystathionase isoform 1 variant [Homo sapiens]	143	187	1e-46	Homo sapiens	62	77	0	1	55	480	482	9	151	405	2	F:GO:0016829 P:GO:0008652
AU_Cv_EST_013B_G04	EH647430	AAG13306.1	cysteine dioxygenase [Gillichthys mirabilis]	119	163	4e-39	Gillichthys mirabilis	63	76	0	1	262	618	619	6	123	134	1	F:GO:0003674
AU_Cv_EST_015A_E11	EH648143	AAR27011.1	cysteine protease [Periserrula leucophryna]	107	170	1e-67	Periserrula leucophryna	73	80	3	1	243	551	608	176	282	283	1	F:GO:0004197	EC:3.4.22,
AU_Cv_EST_007B_D08	EH645295	NP_001027786.1	cysteine sulfinic acid decarboxylase [Ciona intestinalis] dbj|BAB88855.1| cysteine sulfinic acid decarboxylase [Ciona intestinalis]	132	122	8e-27	Ciona intestinalis	45	67	2	1	167	553	555	8	137	488	1	F:GO:0016831
AU_Cv_EST_001C_D06	EH649288	EAT39750.1	cysteine synthase [Aedes aegypti]	95	84	2e-15	Aedes aegypti	44	58	11	1	40	291	291	7	100	545	2	P:GO:0008652 F:GO:0004122	EC:4.2.1.22,
AU_Cv_EST_015D_G03	EH648408	NP_997986.1	cysteine-rich motor neuron 1 [Danio rerio] sp|Q7T3Q2|CRIM1_BRARE Cysteine-rich motor neuron 1 protein precursor (CRIM-1) gb|AAN72833.1| cysteine-rich motor neuron 1 [Danio rerio]	96	88	2e-16	Danio rerio	41	55	0	1	1	288	517	793	887	1027	3	P:GO:0007275 C:GO:0016020 F:GO:0003824
Contig\284		YP_254651.1	cytochrome b [Crassostrea virginica] gb|AAW69396.1| cytochrome b [Crassostrea virginica]	117	194	3e-48	Crassostrea virginica	79	80	0	1	3	353	615	2	118	403	3	F:GO:0016491 C:GO:0016020 P:GO:0006118
Contig\83		AAA31211.1	cytochrome P-450	135	129	6e-29	Oryctolagus cuniculus	45	65	0	1	114	518	518	19	153	480	2	F:GO:0005488 F:GO:0004497
Contig\55		ABE28024.1	cytochrome P450 3A37 [Meleagris gallopavo]	160	110	3e-23	Meleagris gallopavo	33	61	0	1	149	625	627	28	184	504	3	C:GO:0044464 P:GO:0044237 F:GO:0004497
AU_Cv_EST_006C_E07	EH645033	NP_031843.1	cytochrome P450, family 2, subfamily f, polypeptide 2 [Mus musculus] gb|AAA37517.1| cytochrome P-450 naphthalene hydroxylase	83	72	1e-11	Mus musculus	37	62	0	1	104	352	354	112	192	491	1	F:GO:0003674
AU_Cv_EST_006A_E02	EH644855	AAA41046.1	cytochrome P450b	194	73	8e-12	Rattus norvegicus	30	47	7	1	21	560	567	38	224	491	5	F:GO:0020037 F:GO:0005506 F:GO:0016712 F:GO:0004497 P:GO:0006118	-
Contig\48		AAS55927.1	cytoskeletal beta actin [Sus scrofa]	211	386	1e-106	Sus scrofa	90	92	0	1	19	651	652	16	220	404	4	C:GO:0005884 F:GO:0005524 F:GO:0005515 F:GO:0005200
AU_Cv_EST_014A_F12	EH647822	AAZ79367.1	cytosolic malate dehydrogenase [Mytilus galloprovincialis]	186	296	5e-79	Mytilus galloprovincialis	79	87	0	1	51	608	610	1	186	333	7	P:GO:0006108 F:GO:0004470 F:GO:0004459 F:GO:0030060 P:GO:0006099 P:GO:0006096 C:GO:0005829	EC:1.1.1.27, EC:1.1.1.37,
Contig\370		EAT34911.1	dcapl [Aedes aegypti]	55	93	2e-17	Aedes aegypti	72	83	0	1	1	165	881	285	339	339	0		-
AU_Cv_EST_006B_G11	EH644978	AAH62498.1	Ddx47-prov protein [Xenopus tropicalis]	83	139	4e-32	Xenopus tropicalis	80	89	0	1	54	302	304	10	92	401	6	C:GO:0005737 P:GO:0016070 F:GO:0004004 F:GO:0003723 F:GO:0005524 C:GO:0005634
AU_Cv_EST_002B_E08	EH646933	NP_001002869.1	DEAD (Asp-Glu-Ala-Asp) box polypeptide 27 [Danio rerio] gb|AAT68047.1| DEAD box polypeptide 27 [Danio rerio]	185	283	3e-75	Danio rerio	75	87	0	1	4	558	559	281	465	776	4	F:GO:0003723 F:GO:0005524 C:GO:0005634 F:GO:0008026
AU_Cv_EST_009D_H09	EH646156	NP_001037780.1	DEAD (Asp-Glu-Ala-Asp) box polypeptide 52 [Danio rerio] gb|AAI17611.1| DEAD (Asp-Glu-Ala-Asp) box polypeptide 52 [Danio rerio]	207	113	4e-24	Danio rerio	36	49	11	1	18	566	566	1	207	606	1	F:GO:0003674
AU_Cv_EST_011A_A03	EH646488	ABE90286.1	DEAD/DEAH box helicase, putative [Medicago truncatula]	31	56	8e-07	Medicago truncatula	80	87	0	1	128	220	367	43	73	327	0		-
AU_Cv_EST_001C_C09	EH649282	BAD16599.1	DEC-3 [Lymnaea stagnalis]	86	53	5e-06	Lymnaea stagnalis	39	46	0	1	126	383	498	37	120	130	1	F:GO:0005509	-
AU_Cv_EST_007D_A12	EH645426	BAD16599.1	DEC-3 [Lymnaea stagnalis]	88	58	2e-07	Lymnaea stagnalis	30	52	0	1	127	390	512	37	124	130	2	C:GO:0005739 F:GO:0005509	-
AU_Cv_EST_011B_H09	EH646645	AAH77043.1	DECR1 protein [Xenopus tropicalis]	138	146	3e-34	Xenopus tropicalis	55	69	0	1	89	502	503	37	174	335	2	F:GO:0008670 C:GO:0005739	EC:1.3.1.34,
AU_Cv_EST_008A_G12	EH645566	CAJ19280.1	defensin [Crassostrea gigas]	65	88	2e-16	Crassostrea gigas	66	75	3	1	34	222	555	1	65	65	1	P:GO:0006952
AU_Cv_EST_008C_G02	EH645721	NP_998483.1	delta isoform of regulatory subunit B56, protein phosphatase 2A [Danio rerio] gb|AAH64705.1| Zgc:77529 protein [Danio rerio] gb|AAH67382.1| Zgc:77529 [Danio rerio]	152	190	3e-47	Danio rerio	62	79	0	1	98	550	551	9	157	601	6	C:GO:0000159 P:GO:0007165 C:GO:0005634 F:GO:0005515 F:GO:0008601 P:GO:0007399
AU_Cv_EST_013A_E12	EH647330	Q5R971	Delta-aminolevulinic acid dehydratase (Porphobilinogen synthase) (ALADH)	118	161	8e-39	Pongo pygmaeus	64	78	0	1	42	395	395	1	118	330	3	F:GO:0046872 F:GO:0004655 P:GO:0006783	EC:4.2.1.24,
Contig\253		NP_001011305.1	deoxyribonuclease II beta [Xenopus tropicalis] gb|AAH88028.1| Deoxyribonuclease II beta [Xenopus tropicalis]	168	143	4e-33	Xenopus tropicalis	38	61	0	1	90	590	592	10	174	340	4	F:GO:0003677 F:GO:0004531 C:GO:0005764 P:GO:0006259	EC:3.1.22.1,
Contig\195		NP_001025898.1	dihydrolipoamide dehydrogenase [Gallus gallus] emb|CAG31211.1| hypothetical protein [Gallus gallus]	179	222	7e-57	Gallus gallus	64	73	0	1	48	584	585	5	182	508	5	F:GO:0050660 C:GO:0005737 F:GO:0015036 P:GO:0006118 F:GO:0004148	EC:1.8.1.4,
AU_Cv_EST_001A_A02	EH649097	P49109	Dimethylaniline monooxygenase [N-oxide-forming] 5 (Hepatic flavin-containing monooxygenase 5) (FMO 5) (Dimethylaniline oxidase 5) gb|AAA67848.1| flavin containing monooxygenase 5	53	76	3e-26	Cavia porcelus	54	79	0	1	241	399	574	40	92	533	5	F:GO:0004497 C:GO:0031224 F:GO:0050662 C:GO:0005783 P:GO:0008150
AU_Cv_EST_005D_A09	EH644748	EAT45903.1	dipeptidyl peptidase iii [Aedes aegypti] gb|EAT45904.1| dipeptidyl peptidase iii [Aedes aegypti]	127	147	1e-34	Aedes aegypti	54	74	3	1	2	370	372	22	148	723	3	P:GO:0006508 C:GO:0005737 F:GO:0017039	-
AU_Cv_EST_016B_G08	EH648574	CAA51933.1	DNA binding protein [Onchocerca volvulus]	153	107	2e-22	Onchocerca volvulus	39	54	1	1	16	465	505	48	192	263	5	P:GO:0006355 F:GO:0003676 F:GO:0008270 C:GO:0005634 C:GO:0005622	-
Contig\594		D44261	dnaK-type molecular chaperone BiP precursor - California sea hare	93	170	9e-63	Aplysia californica	89	95	0	1	199	477	657	37	129	667	2	C:GO:0005783 F:GO:0005524
AU_Cv_EST_003D_G07	EH644145	BAF30874.1	dominin precursor [Crassostrea virginica]	128	239	2e-62	Crassostrea virginica	84	86	0	1	1	384	386	21	148	192	3	F:GO:0046872 F:GO:0004785 P:GO:0006801
Contig\449		BAF30874.1	dominin precursor [Crassostrea virginica]	163	323	2e-87	Crassostrea virginica	91	92	0	1	2	490	492	16	178	192	3	F:GO:0046872 F:GO:0004785 P:GO:0006801
AU_Cv_EST_015A_A08	EH648100	ABD64789.1	Dvir_CG1970 [Drosophila virilis]	180	274	2e-72	Drosophila virilis	73	83	1	1	85	618	620	38	215	468	4	P:GO:0006120 F:GO:0046872 F:GO:0008137 C:GO:0044464	EC:1.6.5.3,
Contig\216		P23098	Dynein beta chain, ciliary emb|CAA42170.1| Beta heavy chain of outer-arm axonemal dynein ATPase [Tripneustes gratilla] prf||1714372A dynein:SUBUNIT=beta heavy chain	166	206	5e-52	Tripneustes gratilla	60	77	0	1	136	630	631	6	170	4466	2	F:GO:0017111 F:GO:0000166	EC:3.6.1.15,
AU_Cv_EST_017A_D07	EH648793	AAA63587.1	dynein heavy chain isotype 4	111	191	1e-47	Tripneustes gratilla	81	93	0	1	5	337	339	289	399	1136	5	P:GO:0007018 F:GO:0042624 C:GO:0030286 F:GO:0005524 F:GO:0003777	EC:3.6.1.3,
AU_Cv_EST_001D_B04	EH649343	AAA63590.1	dynein heavy chain isotype 5C	193	315	6e-85	Tripneustes gratilla	75	90	1	1	2	574	575	771	963	1123	2	F:GO:0042624 F:GO:0005524	EC:3.6.1.3,
Contig\430		NP_059498.1	dynein, axonemal, light chain 4 [Mus musculus] dbj|BAA24153.1| outer arm dynein light chain 4 [Mus musculus]	70	122	3e-36	Mus musculus	75	91	0	1	110	319	426	12	81	105	5	P:GO:0007018 C:GO:0005858 F:GO:0042623 F:GO:0003777 C:GO:0005874
AU_Cv_EST_017B_F05	EH648894	CAA68071.1	dystrophin-like protein [Pectinidae]	139	191	1e-47	Pectinidae	74	84	2	1	144	551	553	337	469	477	2	F:GO:0008270 F:GO:0005509
AU_Cv_EST_008D_C01	EH645763	Q66J69	E3 ubiquitin-protein ligase RING2-A (RING finger protein 2-A) (RING finger protein 1B-A) (RING1b-A) gb|AAH81039.1| MGC81738 protein [Xenopus laevis]	179	281	1e-74	Xenopus laevis	76	83	0	1	41	577	580	11	189	344	8	F:GO:0016874 P:GO:0016568 F:GO:0005515 F:GO:0016564 P:GO:0006512 C:GO:0005634 F:GO:0008270 P:GO:0006355
AU_Cv_EST_013C_E04	EH647492	CAB41886.1	ecto-ATP diphosphohydrolase I [Homo sapiens] emb|CAH73754.1| ectonucleoside triphosphate diphosphohydrolase 1 [Homo sapiens] emb|CAI16771.1| ectonucleoside triphosphate diphosphohydrolase 1 [Homo sapiens]	58	42	1e-07	Homo sapiens	34	55	1	1	159	329	580	34	91	517	2	C:GO:0005887 P:GO:0007596
AU_Cv_EST_016A_B09	EH648445	NP_001071886.1	EFHC2 protein [Ciona intestinalis] gb|AAX08050.1| EFHC2 [Ciona intestinalis]	150	264	1e-69	Ciona intestinalis	81	90	0	1	82	531	535	1	150	741	1	F:GO:0005509
AU_Cv_EST_010C_D01	EH646352	CAA22951.1	EG:52C10.2 [Drosophila melanogaster]	56	55	1e-06	Drosophila melanogaster	50	62	0	1	257	424	427	99	154	244	1	F:GO:0004871	-
AU_Cv_EST_006B_G02	EH644911	NP_075244.1	EGF-like-domain, multiple 3 [Rattus norvegicus] sp|O88281|MEGF6_RAT Multiple epidermal growth factor-like domains 6 precursor (EGF-like domain-containing protein 3) (Multiple EGF-like domain protein 3) dbj|BAA32462.1| MEGF6 [Rattus norvegicus]	65	60	4e-08	Rattus norvegicus	44	60	6	1	2	184	367	1072	1132	1574	0		-
Contig\24		NP_988850.1	egg cortical granule lectin [Xenopus tropicalis] gb|AAL86575.1| egg cortical granule lectin [Xenopus tropicalis]	79	56	9e-07	Xenopus tropicalis	34	58	0	1	201	437	600	25	101	320	0		-
AU_Cv_EST_001B_D03	EH649208	AAK51138.1	electron transfer flavoprotein beta subunit [Hydra vulgaris]	85	147	4e-34	Hydra vulgaris	78	95	0	1	370	624	624	1	85	206	3	C:GO:0005759 F:GO:0009055 P:GO:0006118
Contig\177		BAD35019.1	elongation factor 1 alpha [Mytilus galloprovincialis]	165	323	3e-87	Mytilus galloprovincialis	94	99	0	1	52	546	548	1	165	462	4	C:GO:0005737 F:GO:0003746 P:GO:0006414 F:GO:0005525
AU_Cv_EST_014C_G12	EH647998	AAN87264.1	embryo-dlg/synapse-associated protein 97 [Mus musculus]	32	56	9e-07	Mus musculus	71	93	0	1	488	583	584	424	455	893	0		-
AU_Cv_EST_013A_G08	EH647346	AAZ04386.1	endo-1,3-beta-D-glucanase [Chlamys rosealbus]	158	181	8e-45	Chlamys rosealbus	54	66	0	1	1	474	481	163	315	339	2	F:GO:0004553 P:GO:0005975	-
AU_Cv_EST_001A_C02	EH649117	CAC59694.1	endo-1,4-beta-glucanase [Mytilus edulis] emb|CAC59695.1| endo-1,4-beta-D-glucanase [Mytilus edulis]	176	234	2e-60	Mytilus edulis	57	69	0	1	37	564	566	1	174	211	1	F:GO:0008810	EC:3.2.1.4,
AU_Cv_EST_006D_G09	EH645139	ABD24274.1	endo-beta-1,4-glucanase [Ampullaria crossean]	44	82	1e-14	Ampullaria crossean	84	88	0	1	480	611	611	276	319	713	3	P:GO:0005975 F:GO:0030247 F:GO:0008810	EC:3.2.1.4,
AU_Cv_EST_006C_D03	EH645018	AAT00460.1	endozepine [Cyprinus carpio]	86	126	6e-28	Cyprinus carpio	67	82	0	1	24	281	611	1	86	87	4	P:GO:0006869 F:GO:0030547 F:GO:0004872 F:GO:0000062
Contig\269		XP_314870.2	ENSANGP00000001066 [Anopheles gambiae str. PEST]	120	63	7e-09	Anopheles gambiae	29	47	10	1	158	481	538	141	251	255	0		-
AU_Cv_EST_008A_C03	EH645513	EAA09220.3	ENSANGP00000003785 [Anopheles gambiae str. PEST]	186	159	5e-38	Anopheles gambiae	47	62	0	1	3	557	558	790	975	1318	0		-
AU_Cv_EST_008C_H06	EH645735	EAA09118.3	ENSANGP00000003840 [Anopheles gambiae str. PEST]	72	100	7e-20	Anopheles gambiae	63	77	0	1	2	217	602	335	401	404	3	F:GO:0001584 C:GO:0016021 P:GO:0007186	-
AU_Cv_EST_014C_E04	EH647974	EAA01248.4	ENSANGP00000007854 [Anopheles gambiae str. PEST]	67	64	4e-09	Anopheles gambiae	44	68	1	1	377	574	591	230	295	632	3	P:GO:0007423 P:GO:0007399 F:GO:0003674
AU_Cv_EST_008B_C02	EH645582	EAA00278.3	ENSANGP00000008728 [Anopheles gambiae str. PEST]	162	186	7e-46	Anopheles gambiae	51	65	0	1	107	592	594	15	170	1136	1	F:GO:0003674
AU_Cv_EST_007A_D08	EH645187	EAA01602.3	ENSANGP00000009757 [Anopheles gambiae str. PEST]	180	136	8e-31	Anopheles gambiae	42	60	2	1	69	596	634	9	184	450	1	F:GO:0004376
AU_Cv_EST_004B_E10	EH644300	EAA01183.3	ENSANGP00000009769 [Anopheles gambiae str. PEST]	163	58	2e-07	Anopheles gambiae	26	39	5	1	1	462	482	20	160	969	0		-
AU_Cv_EST_012C_F02	EH647174	EAA13136.3	ENSANGP00000010866 [Anopheles gambiae str. PEST]	130	212	4e-54	Anopheles gambiae	75	84	0	1	81	470	472	4	133	363	2	P:GO:0008152 F:GO:0004739	EC:1.2.4.1,
AU_Cv_EST_015B_G10	EH648248	EAA04524.3	ENSANGP00000011253 [Anopheles gambiae str. PEST]	156	229	4e-59	Anopheles gambiae	70	82	0	1	10	477	558	16	171	171	15	P:GO:0006241 F:GO:0004550 P:GO:0006228 C:GO:0001726 P:GO:0006355 P:GO:0006183 P:GO:0008285 F:GO:0005524 P:GO:0007155 F:GO:0005515 F:GO:0003700 F:GO:0000287 P:GO:0045786 C:GO:0030027 C:GO:0005634	EC:2.7.4.6,
Contig\624		EAA01263.4	ENSANGP00000011333 [Anopheles gambiae str. PEST]	128	145	9e-34	Anopheles gambiae	53	71	0	1	157	540	615	36	163	163	1	C:GO:0005761
AU_Cv_EST_009C_B12	EH646065	XP_315090.2	ENSANGP00000011457 [Anopheles gambiae str. PEST] gb|EAA10486.2| ENSANGP00000011457 [Anopheles gambiae str. PEST]	105	132	4e-30	Anopheles gambiae	57	74	0	1	6	320	379	47	151	163	4	C:GO:0005788 F:GO:0008430 F:GO:0005515 P:GO:0051084
Contig\528		EAA13897.4	ENSANGP00000011881 [Anopheles gambiae str. PEST]	238	69	2e-10	Anopheles gambiae	25	33	25	1	70	603	615	57	290	438	1	F:GO:0046872	-
AU_Cv_EST_002A_H03	EH646881	EAA00271.3	ENSANGP00000012031 [Anopheles gambiae str. PEST]	76	77	2e-26	Anopheles gambiae	52	72	3	1	328	546	566	61	136	541	5	F:GO:0004500 F:GO:0005507 F:GO:0004497 P:GO:0006548 P:GO:0006584	-
Contig\500		EAA06505.3	ENSANGP00000012490 [Anopheles gambiae str. PEST]	184	184	2e-45	Anopheles gambiae	50	64	3	1	24	554	559	23	205	331	1	F:GO:0003674
AU_Cv_EST_007A_H09	EH645230	XP_307740.1	ENSANGP00000012949 [Anopheles gambiae str. PEST] ref|XP_312949.1| ENSANGP00000014708 [Anopheles gambiae str. PEST] gb|EAA08399.2| ENSANGP00000014708 [Anopheles gambiae str. PEST]	191	115	9e-25	Anopheles gambiae	31	57	3	1	27	578	586	1	190	197	0		-
AU_Cv_EST_009D_C03	EH646098	EAA09713.3	ENSANGP00000013204 [Anopheles gambiae str. PEST]	168	148	2e-34	Anopheles gambiae	44	66	0	1	107	610	624	175	342	361	1	F:GO:0005515	-
AU_Cv_EST_016C_B12	EH648666	XP_320356.2	ENSANGP00000013966 [Anopheles gambiae str. PEST] gb|EAA00157.2| ENSANGP00000013966 [Anopheles gambiae str. PEST]	123	89	5e-17	Anopheles gambiae	43	54	0	1	82	447	486	19	141	308	1	F:GO:0005509
AU_Cv_EST_003D_C02	EH644105	EAA08066.3	ENSANGP00000014258 [Anopheles gambiae str. PEST]	169	123	6e-27	Anopheles gambiae	39	57	2	1	4	495	579	226	388	718	2	F:GO:0003674 P:GO:0009987
AU_Cv_EST_017B_D04	EH648871	EAA08310.3	ENSANGP00000014725 [Anopheles gambiae str. PEST]	123	134	2e-30	Anopheles gambiae	52	70	0	1	141	506	538	56	178	178	5	F:GO:0009055 F:GO:0005506 P:GO:0006118 F:GO:0051537 C:GO:0005739
AU_Cv_EST_012B_H10	EH647119	EAA14441.3	ENSANGP00000014833 [Anopheles gambiae str. PEST]	64	82	2e-18	Anopheles gambiae	51	68	0	1	238	429	512	81	144	146	4	P:GO:0006120 P:GO:0007605 C:GO:0005743 F:GO:0008137	EC:1.6.5.3,
AU_Cv_EST_009B_H05	EH645986	EAA06529.3	ENSANGP00000015579 [Anopheles gambiae str. PEST]	52	104	1e-21	Anopheles gambiae	100	100	0	1	116	271	271	27	78	126	4	C:GO:0000786 F:GO:0003677 P:GO:0006334 C:GO:0005634
Contig\633		EAA09562.3	ENSANGP00000015657 [Anopheles gambiae str. PEST]	146	80	1e-13	Anopheles gambiae	30	60	2	1	16	444	662	475	618	940	3	F:GO:0003676 C:GO:0005622 F:GO:0008408	-
AU_Cv_EST_002A_C05	EH646836	EAA10128.3	ENSANGP00000015816 [Anopheles gambiae str. PEST]	97	70	6e-11	Anopheles gambiae	40	50	7	1	223	492	539	6	102	151	2	F:GO:0004129 P:GO:0006118	-
AU_Cv_EST_001C_D09	EH649290	XP_314552.2	ENSANGP00000016273 [Anopheles gambiae str. PEST] gb|EAA09909.2| ENSANGP00000016273 [Anopheles gambiae str. PEST]	182	127	4e-28	Anopheles gambiae	35	60	1	1	39	575	583	11	191	819	1	F:GO:0005488	-
AU_Cv_EST_005D_H11	EH644812	XP_316233.2	ENSANGP00000017088 [Anopheles gambiae str. PEST] gb|EAA11352.2| ENSANGP00000017088 [Anopheles gambiae str. PEST]	100	140	2e-32	Anopheles gambiae	68	76	0	1	26	325	327	4	103	296	4	C:GO:0008076 F:GO:0005249 F:GO:0005515 P:GO:0006813
Contig\608		EAA06877.3	ENSANGP00000017451 [Anopheles gambiae str. PEST]	170	187	3e-46	Anopheles gambiae	55	70	0	1	3	512	593	185	351	357	2	F:GO:0005525 P:GO:0007049	-
AU_Cv_EST_001C_F11	EH649309	XP_311284.2	ENSANGP00000017613 [Anopheles gambiae str. PEST]	132	55	3e-06	Anopheles gambiae	34	51	0	1	17	412	597	6	118	169	0		-
Contig\100		XP_310416.4	ENSANGP00000017916 [Anopheles gambiae str. PEST] gb|EAT46718.1| ubiquitin-conjugating enzyme rad6 [Aedes aegypti]	126	250	2e-65	Aedes aegypti	92	96	0	1	131	508	508	1	126	151	6	F:GO:0004840 F:GO:0004842 C:GO:0016020 P:GO:0006511 C:GO:0005634 P:GO:0006301	EC:6.3.2.19,
AU_Cv_EST_015B_F06	EH648235	EAA03622.3	ENSANGP00000018710 [Anopheles gambiae str. PEST]	59	69	2e-10	Anopheles gambiae	50	77	0	1	6	182	639	16	73	213	4	C:GO:0005720 F:GO:0005515 C:GO:0005635 P:GO:0008152
AU_Cv_EST_005B_E01	EH644581	EAA10322.3	ENSANGP00000018824 [Anopheles gambiae str. PEST]	159	120	3e-26	Anopheles gambiae	40	57	0	1	4	480	514	207	359	563	6	F:GO:0005488 C:GO:0005737 C:GO:0005856 C:GO:0016021 F:GO:0008092 C:GO:0016020	-
AU_Cv_EST_010D_B12	EH646444	EAA06480.3	ENSANGP00000019328 [Anopheles gambiae str. PEST]	203	385	1e-106	Anopheles gambiae	95	95	0	1	1	609	609	939	1141	1320	3	C:GO:0005681 F:GO:0031202 P:GO:0000398
AU_Cv_EST_003A_H09	EH643924	EAA01049.3	ENSANGP00000020151 [Anopheles gambiae str. PEST]	166	121	2e-26	Anopheles gambiae	40	50	0	1	87	584	597	3	160	393	0		-
Contig\11		EAA01049.3	ENSANGP00000020151 [Anopheles gambiae str. PEST]	121	74	5e-12	Anopheles gambiae	35	54	7	1	205	540	565	19	137	393	0		-
AU_Cv_EST_012C_B12	EH647141	EAA09977.3	ENSANGP00000020524 [Anopheles gambiae str. PEST]	86	55	1e-06	Anopheles gambiae	33	55	0	1	57	314	314	74	149	557	0		-
Contig\198		XP_318516.2	ENSANGP00000021249 [Anopheles gambiae str. PEST] gb|EAA13714.2| ENSANGP00000021249 [Anopheles gambiae str. PEST]	183	155	1e-36	Anopheles gambiae	46	62	4	1	75	596	623	1	180	401	4	F:GO:0008137 P:GO:0044237 F:GO:0050662 C:GO:0005739	EC:1.6.5.3,
AU_Cv_EST_013A_D08	EH647316	EAA13758.4	ENSANGP00000021761 [Anopheles gambiae str. PEST]	99	56	7e-07	Anopheles gambiae	29	45	6	1	220	498	498	81	179	335	0		-
AU_Cv_EST_012D_B08	EH647222	EAA43610.2	ENSANGP00000025039 [Anopheles gambiae str. PEST]	115	197	2e-49	Anopheles gambiae	78	84	4	1	76	405	576	1	115	266	4	F:GO:0003700 C:GO:0005634 F:GO:0008270 P:GO:0006355
AU_Cv_EST_010D_E04	EH646421	EAL40975.2	ENSANGP00000026746 [Anopheles gambiae str. PEST]	61	60	9e-08	Anopheles gambiae	37	63	0	1	12	194	632	241	301	302	1	F:GO:0003674
AU_Cv_EST_002B_F06	EH646942	XP_559130.1	ENSANGP00000027440 [Anopheles gambiae str. PEST] sp|Q5TUE9|RM23_ANOGA Probable mitochondrial 39S ribosomal protein L23 (L23mt) (MRP-L23) gb|EAL41058.1| ENSANGP00000027440 [Anopheles gambiae str. PEST]	129	94	3e-18	Anopheles gambiae	41	55	2	1	146	523	561	6	126	151	3	F:GO:0005488 C:GO:0030529 C:GO:0005739
AU_Cv_EST_016A_D04	EH648458	EAL40725.2	ENSANGP00000028572 [Anopheles gambiae str. PEST]	39	53	4e-06	Anopheles gambiae	51	71	0	1	4	120	186	65	103	158	3	C:GO:0016020 F:GO:0005215 P:GO:0006810	-
AU_Cv_EST_009D_F12	EH646137	AAQ63463.1	EP protein precursor [Mytilus edulis]	144	64	5e-09	Mytilus edulis	32	47	0	1	165	593	611	85	218	236	1	P:GO:0005975	-
AU_Cv_EST_002C_H01	EH647613	AAT39416.1	ependymin related protein-1 precursor [Branchiostoma belcheri tsingtaunese]	85	59	7e-08	Branchiostoma belcheri	31	56	2	1	2	250	253	27	111	194	3	P:GO:0007160 F:GO:0005509 C:GO:0005576	-
AU_Cv_EST_011C_D12	EH646689	AAQ19608.1	ependymin-related protein [Branchiostoma belcheri tsingtaunese]	143	56	1e-06	Branchiostoma belcheri	31	41	1	1	106	528	558	20	151	203	3	P:GO:0007160 F:GO:0005509 C:GO:0005576	-
AU_Cv_EST_007B_D02	EH645253	NP_001072345.1	epithelial protein lost in neoplasm beta [Xenopus tropicalis] gb|AAI21435.1| Epithelial protein lost in neoplasm beta [Xenopus tropicalis]	59	59	2e-07	Xenopus tropicalis	44	55	0	1	172	348	635	387	445	715	1	F:GO:0005488
AU_Cv_EST_015C_G09	EH648336	NP_502803.3	EPS (human endocytosis) related family member (eps-8) [Caenorhabditis elegans] emb|CAB16527.3| Hypothetical protein Y57G11C.24a [Caenorhabditis elegans]	100	69	9e-11	Caenorhabditis elegans	37	56	0	1	13	312	473	757	854	862	3	P:GO:0007173 F:GO:0005070 P:GO:0008283
AU_Cv_EST_005C_B08	EH644668	AAK91293.1	erythrocyte protein band 4.1-like protein [Branchiostoma belcheri]	148	213	2e-54	Branchiostoma belcheri	70	78	0	1	1	444	445	38	183	191	2	C:GO:0044424 F:GO:0008092
AU_Cv_EST_003B_B02	EH643947	AAQ95045.1	estrogen receptor [Aplysia californica]	177	265	7e-70	Aplysia californica	70	86	0	1	53	583	586	115	290	477	7	F:GO:0008270 P:GO:0006355 F:GO:0005496 F:GO:0043565 F:GO:0003700 F:GO:0003707 C:GO:0005634
AU_Cv_EST_012C_H03	EH647195	NP_001016561.1	estrogen-related receptor beta like 1 [Xenopus tropicalis]	60	105	5e-22	Xenopus tropicalis	76	90	0	1	1	180	182	28	87	387	3	F:GO:0004872 P:GO:0006919 F:GO:0005515
AU_Cv_EST_015C_D10	EH648325	ABC75554.1	eukaryotic translation initiation factor 2 beta [Ictalurus punctatus]	44	81	5e-14	Ictalurus punctatus	79	93	0	1	476	607	609	74	117	207	3	F:GO:0003677 P:GO:0006413 F:GO:0003743
Contig\42		NP_001026451.1	eukaryotic translation initiation factor 2B, subunit 3 gamma, 58kDa [Gallus gallus] emb|CAG32728.1| hypothetical protein [Gallus gallus]	140	152	1e-35	Gallus gallus	55	73	0	1	122	538	572	1	134	438	1	F:GO:0016740
AU_Cv_EST_013A_H10	EH647360	CAK04060.1	eukaryotic translation initiation factor 3, subunit 6 [Danio rerio]	163	254	9e-67	Danio rerio	74	87	0	1	9	497	506	1	163	439	3	F:GO:0005515 F:GO:0003743 P:GO:0006412	EC:3.6.5.3,
AU_Cv_EST_013C_F10	EH647504	YP_054066.1	Extracellular matrix-like protein, putative [Paramecium tetraurelia] emb|CAH03335.1| Extracellular matrix-like protein, putative [Paramecium tetraurelia]	152	81	4e-14	Paramecium tetraurelia	30	50	7	1	140	562	629	1919	2060	3622	3	F:GO:0009055 F:GO:0005506 P:GO:0006118	-
AU_Cv_EST_014D_G11	EH648085	NP_491660.1	F55F8.9 [Caenorhabditis elegans] gb|AAB37814.1| Hypothetical protein F55F8.9 [Caenorhabditis elegans]	53	54	2e-06	Caenorhabditis elegans	52	60	9	1	148	291	293	54	106	477	0		-
AU_Cv_EST_011A_F09	EH646545	AAH54283.1	Fah-prov protein [Xenopus laevis]	183	273	5e-72	Xenopus laevis	69	83	0	1	62	610	611	1	183	420	5	F:GO:0004334 F:GO:0005509 P:GO:0006559 F:GO:0000287 P:GO:0006572	EC:3.7.1.2,
AU_Cv_EST_001D_B02	EH649341	AAQ75733.1	FGF receptor activating protein 1 isoform [Homo sapiens]	143	142	6e-33	Homo sapiens	49	69	0	1	105	533	541	13	153	254	1	C:GO:0016021
AU_Cv_EST_008C_D06	EH645696	P19477	Fibrinogen-like protein A precursor (FREP-A) gb|AAA29962.1| fibrinogen-like protein	195	187	3e-46	Parastichopus parvimensis	45	63	3	1	8	574	622	69	263	282	3	P:GO:0007155 C:GO:0005578 F:GO:0005515	-
AU_Cv_EST_007A_H12	EH645233	CAC37630.1	fibulin-6 [Homo sapiens]	65	91	5e-17	Homo sapiens	56	69	0	1	427	621	625	1623	1687	2673	2	F:GO:0003674 P:GO:0008150
Contig\155		AAH71516.1	FK506 binding protein 4 [Danio rerio]	166	216	4e-55	Danio rerio	60	77	0	1	93	590	592	16	181	450	4	P:GO:0006457 F:GO:0030674 C:GO:0005737 F:GO:0005528
Contig\533		ABK15648.1	FKBP12 [Bombyx mori]	108	182	7e-45	Bombyx mori	77	88	0	1	64	387	625	1	108	108	2	P:GO:0006457 F:GO:0003755	EC:5.2.1.8,
Contig\175		NP_999828.1	flagellar protofilament ribbon protein rib74 [Strongylocentrotus purpuratus] gb|AAQ88445.1| flagellar protofilament ribbon protein rib74 [Strongylocentrotus purpuratus]	190	316	5e-85	Strongylocentrotus purpuratus	75	86	0	1	85	654	654	3	192	645	3	F:GO:0005509 C:GO:0044464 P:GO:0050875
AU_Cv_EST_007C_B07	EH645340	P70054	Flap endonuclease 1-B (Flap structure-specific endonuclease 1-B) (FEN-1-B) (xFEN-1b) gb|AAB08478.1| XFEN1b [Xenopus laevis]	187	274	2e-72	Xenopus laevis	72	81	0	1	41	601	602	1	187	382	13	P:GO:0006284 F:GO:0004523 P:GO:0006260 F:GO:0008309 F:GO:0005515 P:GO:0006302 F:GO:0003684 P:GO:0048015 P:GO:0009650 C:GO:0005634 F:GO:0017108 F:GO:0003690 F:GO:0008409	EC:3.1.26.4,
AU_Cv_EST_008D_F04	EH645795	AAH43898.1	Flj38101-prov protein [Xenopus laevis]	83	88	2e-16	Xenopus laevis	54	65	4	1	23	259	560	3	85	125	0		-
Contig\129		NP_509938.2	Fourteen-Three-Three family member (ftt-2) [Caenorhabditis elegans] emb|CAC42300.2| Hypothetical protein F52D10.3b [Caenorhabditis elegans]	139	164	2e-39	Caenorhabditis elegans	59	74	0	1	160	576	598	5	139	198	20	P:GO:0045941 P:GO:0007010 F:GO:0016563 P:GO:0006469 P:GO:0042921 P:GO:0048167 C:GO:0005737 P:GO:0006886 P:GO:0050774 F:GO:0003779 P:GO:0007088 F:GO:0019904 P:GO:0045664 F:GO:0008426 P:GO:0009966 F:GO:0042803 P:GO:0006713 F:GO:0005159 F:GO:0035259 P:GO:004
AU_Cv_EST_008C_G06	EH645724	NP_001026647.1	fucosyltransferase 7 (alpha (1,3) fucosyltransferase) [Gallus gallus] dbj|BAB82491.1| CFTII [Gallus gallus]	130	59	1e-07	Gallus gallus	33	50	10	1	263	610	610	38	161	347	5	P:GO:0006486 F:GO:0008417 C:GO:0016021 C:GO:0016020 F:GO:0016757	-
AU_Cv_EST_014D_C09	EH648053	BAA93637.1	G protein a subunit o class [Octopus vulgaris]	89	166	5e-40	Octopus vulgaris	94	97	0	1	246	512	514	1	89	354	3	P:GO:0007186 F:GO:0005525 F:GO:0004871
AU_Cv_EST_003D_C06	EH644109	P24861	G2/mitotic-specific cyclin-A emb|CAA41254.1| cyclin A [Patella vulgata]	97	75	1e-12	Patella vulgata	54	62	6	1	196	468	483	16	108	426	2	P:GO:0000074 C:GO:0005634	-
Contig\361		EAL29273.1	GA10801-PA [Drosophila pseudoobscura]	109	181	3e-48	Drosophila pseudoobscura	81	88	0	1	304	630	631	70	178	506	6	F:GO:0046933 F:GO:0008553 P:GO:0015986 F:GO:0046961 F:GO:0005524 C:GO:0045255	EC:3.6.3.14, EC:3.6.3.6,
AU_Cv_EST_016A_H06	EH648493	EAL34336.1	GA11107-PA [Drosophila pseudoobscura]	116	192	9e-48	Drosophila pseudoobscura	76	93	0	1	276	623	625	74	189	410	3	P:GO:0032012 C:GO:0005622 F:GO:0005086
Contig\474		EAL30575.1	GA14109-PA [Drosophila pseudoobscura]	88	61	1e-08	Drosophila pseudoobscura	45	54	9	1	214	453	455	21	105	210	0		-
AU_Cv_EST_008D_H05	EH645819	EAL33604.1	GA14716-PA [Drosophila pseudoobscura]	60	69	1e-10	Drosophila pseudoobscura	45	70	0	1	1	180	575	478	537	588	5	F:GO:0008061 P:GO:0006030 P:GO:0005975 F:GO:0016810 C:GO:0005576	-
AU_Cv_EST_009D_D02	EH646108	EAL33575.1	GA14856-PA [Drosophila pseudoobscura]	182	99	1e-19	Drosophila pseudoobscura	26	54	0	1	6	551	557	4925	5106	7711	2	F:GO:0003779 C:GO:0016021	-
AU_Cv_EST_001B_C05	EH649200	EAL29911.1	GA15168-PA [Drosophila pseudoobscura]	210	303	4e-81	Drosophila pseudoobscura	69	82	0	1	1	630	630	271	480	2415	-	-	-
AU_Cv_EST_004D_G01	EH644413	EAL32286.1	GA17462-PA [Drosophila pseudoobscura]	147	99	6e-20	Drosophila pseudoobscura	36	50	0	1	60	500	504	31	175	631	0		-
AU_Cv_EST_012A_B02	EH646979	EAL27327.1	GA19527-PA [Drosophila pseudoobscura]	88	111	2e-23	Drosophila pseudoobscura	52	75	0	1	287	550	585	79	166	583	2	P:GO:0045736 F:GO:0005515
AU_Cv_EST_011A_F04	EH646541	EAL30994.1	GA19906-PA [Drosophila pseudoobscura]	99	87	5e-16	Drosophila pseudoobscura	47	60	0	1	86	382	547	20	111	113	4	P:GO:0045454 F:GO:0009055 F:GO:0015035 P:GO:0006118	-
AU_Cv_EST_008C_H03	EH645732	EAL30309.1	GA21595-PA [Drosophila pseudoobscura]	31	57	7e-07	Drosophila pseudoobscura	80	87	0	1	157	249	596	113	143	526	3	F:GO:0004725 P:GO:0006470 C:GO:0005783	EC:3.1.3.48,
Contig\126		EAT41960.1	galactose-specific C-type lectin, putative [Aedes aegypti]	126	86	7e-16	Aedes aegypti	38	52	3	1	153	515	576	5	122	126	4	C:GO:0016021 C:GO:0016020 F:GO:0005529 P:GO:0006955	-
Contig\507		EAT37028.1	gamma glutamyl transpeptidases [Aedes aegypti]	93	92	2e-17	Aedes aegypti	52	66	0	1	338	616	616	50	141	384	0		-
Contig\501		AAX09934.1	ganglioside M2 activator-like protein [Aurelia aurita]	158	57	5e-07	Aurelia aurita	25	48	0	1	102	572	575	65	205	220	0		-
AU_Cv_EST_013C_G04	EH647508	CAC87029.1	gelsolin [Suberites domuncula]	150	256	3e-67	Suberites domuncula	79	87	0	1	3	452	452	18	167	366	1	F:GO:0003779
AU_Cv_EST_003B_G10	EH643999	AAL13543.1	GH07925p [Drosophila melanogaster]	69	80	4e-14	Drosophila melanogaster	59	76	0	1	27	233	233	19	87	414	3	F:GO:0050660 F:GO:0003995 P:GO:0006118	EC:1.3.99.3,
Contig\568		AAM50188.1	GH20022p [Drosophila melanogaster]	72	96	7e-19	Drosophila melanogaster	58	81	0	1	130	345	345	76	147	747	6	F:GO:0004812 F:GO:0009055 F:GO:0005506 P:GO:0006118 P:GO:0006418 F:GO:0000166
AU_Cv_EST_016D_D08	EH648715	XP_974440.1	gi|108873786|gb|EAT38011.1| conserved hypothetical protein [Aede 62.8 5e-09			5e-09	Aedes aegypti											2	P:GO:0009987 F:GO:0003674
AU_Cv_EST_002C_E09	EH647592	XP_310820.2	gi|108874362|gb|EAT38587.1| conserved hypothetical protein [Aede 94.4 2e-18			2e-18	Aedes aegypti											2	F:GO:0005515 P:GO:0009790	-
Contig\545		ZP_01312338.1	gi|109899067|ref|YP_662322.1| hypothetical protein Patl_2757 ... 61.6 1e-08			1e-08	Pseudoalteromonas atlantica											0		-
AU_Cv_EST_011B_D11	EH646630	AAH80476.1	gi|110645339|gb|AAI18717.1| Unknown (protein for IMAGE:7699252) 64.3 2e-09			2e-09	Xenopus tropicalis											4	F:GO:0016301 P:GO:0007165 C:GO:0005794 F:GO:0005515	-
AU_Cv_EST_008C_B11	EH645680	ABF18229.1	gi|110776683|ref|XP_001122637.1| PREDICTED: similar to CG11500-P 89.7 7e-17			7e-17	Apis mellifera											6	C:GO:0030176 C:GO:0005792 P:GO:0006465 P:GO:0006508 F:GO:0009003 C:GO:0005787
AU_Cv_EST_013B_B03	EH647383	AAB05810.1	gi|115638583|ref|XP_001180573.1| PREDICTED: similar to entero... 67.8 2e-10			2e-10	Strongylocentrotus purpuratus											0		-
AU_Cv_EST_012B_E07	EH647086	CAF98314.1	gi|115916070|ref|XP_783795.2| PREDICTED: similar to BCL2/aden... 53.1 4e-06			4e-06	Strongylocentrotus purpuratus											0		-
AU_Cv_EST_003D_H10	EH644155	XP_001196406.1	gi|115954789|ref|XP_001196406.1| PREDICTED: similar to conser... 52.8 5e-06			5e-06	Strongylocentrotus purpuratus
AU_Cv_EST_003C_E08	EH644051	CAL57521.1	gi|116055125|emb|CAL57521.1| Ribose-phosphate pyrophosphokinase 106 4e-22			4e-22	Ostreococcus tauri											4	C:GO:0009536 P:GO:0009165 P:GO:0009116 F:GO:0004749	-
AU_Cv_EST_003C_C06	EH644031	XP_823085.1	gi|116283535|gb|AAH16244.1| Sdccag8 protein [Mus musculus] 49.3 6e-05			6e-05	Mus musculus
Contig\609			gi|116491877|ref|YP_803612.1| Subtilisin-like serine protease... 54.7 1e-06			1e-06	Pediococcus pentasaceus											0		-
AU_Cv_EST_016C_F03	EH648638	XP_001009785.1	gi|118353029|ref|XP_001009785.1| EGF-like domain containing p... 55.5 8e-07			8e-07	Tetrahymena thermophila											2	F:GO:0004289 P:GO:0006508	-
AU_Cv_EST_009A_A07	EH645829	XP_001137684.1	gi|118505335|gb|ABL01517.1| succinyl-CoA:3-ketoacid CoA transfer 144 1e-33			1e-33	Homo sapiens											3	F:GO:0008260 P:GO:0008152 C:GO:0005739	EC:2.8.3.5,
AU_Cv_EST_007A_F05	EH645204	ABD24277.1	gi|118764568|dbj|BAF38757.1| cellulase [Corbicula japonica] 64.3 3e-09			3e-09	Corbicula japonica											3	F:GO:0004553 F:GO:0030247 P:GO:0005975	-
AU_Cv_EST_007D_B07	EH645430	XP_314845.2	gi|118785722|ref|XP_001237609.1| ENSANGP00000030072 [Anophele... 131 1e-29			1e-29	Anopheles gambiae											3	F:GO:0016491 F:GO:0005507 F:GO:0008471	-
AU_Cv_EST_006D_B08	EH645105	XP_001218876.1	gi|119177896|ref|XP_001240679.1| hypothetical protein CIMG_07... 63.2 4e-16			4e-16	Coccidioides immitis											2	F:GO:0008061 C:GO:0005576	-
AU_Cv_EST_006A_C04	EH644837	XP_001136521.1	gi|119574488|gb|EAW54103.1| GTPase, IMAP family member 4, isofor 89.0 7e-17			7e-17	Homo sapiens											2	F:GO:0005525 F:GO:0000166	-
Contig\362		NP_710142.1	gi|119588837|gb|EAW68431.1| Usher syndrome 1C (autosomal rece... 177 1e-43			1e-43	Homo sapiens											1	P:GO:0050896
AU_Cv_EST_016C_G04	EH648648	BAD92324.1	gi|119595420|gb|EAW75014.1| calpain 5, isoform CRA_a [Homo sapie 48.9 3e-06			3e-06	Homo sapiens											2	P:GO:0007165 F:GO:0004198	EC:3.4.22.17,
AU_Cv_EST_006C_E03	EH645030	XP_001160539.1	gi|119597392|gb|EAW76986.1| hCG19253, isoform CRA_b [Homo sapien 79.0 9e-14			9e-14	Homo sapiens											2	F:GO:0005488 C:GO:0005575
Contig\276		AAH39152.1	gi|119598464|gb|EAW78058.1| hairy and enhancer of split 1, (Dros 163 3e-39			3e-39	Homo sapiens											3	F:GO:0003677 P:GO:0045449 P:GO:0007399
Contig\628		XP_001234600.1	gi|119618869|gb|EAW98463.1| ubiquitin C, isoform CRA_a [Homo ... 318 4e-86			4e-86	Homo sapiens											1	P:GO:0006464
AU_Cv_EST_005A_G02	EH644547	AAH41069.1	gi|119627501|gb|EAX07096.1| hCG2036582, isoform CRA_b [Homo sapi 92.4 6e-18			6e-18	Homo sapiens											6	F:GO:0008170 F:GO:0046872 P:GO:0006306 F:GO:0004785 P:GO:0006801 F:GO:0003677	-
AU_Cv_EST_007C_F05	EH645377	XP_719067.1	gi|119911816|ref|XP_001254643.1| PREDICTED: similar to neuroligi 63.9 3e-09			3e-09	Bos taurus											6	P:GO:0016337 F:GO:0042043 C:GO:0016021 C:GO:0045211 P:GO:0007416 P:GO:0045217	-
AU_Cv_EST_009A_C10	EH645852	XP_509887.2	gi|119913874|ref|XP_594528.3| PREDICTED: similar to Striatin-... 62.0 9e-09			9e-09	Bos taurus											2	P:GO:0007049 C:GO:0005634
AU_Cv_EST_016A_C09	EH648454	EAT47813.1	gi|1206025|gb|AAB08736.1| p27 57.0 3e-07			3e-07	Dirofilaria immitis											0		-
AU_Cv_EST_007B_G02	EH645269	XP_316335.1	gi|1536790|dbj|BAA07705.1| Dsrc41 [Drosophila melanogaster] 117 2e-25			2e-25	Drosophila melanogaster											1	F:GO:0003674
Contig\527		AAI08868.1	gi|22135677|gb|AAH29101.1| Setd4 protein [Mus musculus] 69.3 6e-11			6e-11	Mus musculus											0		-
Contig\434		XP_314524.2	gi|28972093|dbj|BAC65500.1| mKIAA0204 protein [Mus musculus] 293 2e-78			2e-78	Mus musculus											4	P:GO:0044238 P:GO:0044237 F:GO:0016740 F:GO:0000166
AU_Cv_EST_007C_F01	EH645374	CAF93399.1	gi|39794437|gb|AAH64251.1| Dnajc2-prov protein [Xenopus tropical 60.5 3e-08			3e-08	Xenopus tropicalis											1	F:GO:0005488
Contig\149		CAK04419.1	gi|47211424|emb|CAF92700.1| unnamed protein product [Tetraodon n 149 3e-35			3e-35	Tetraodon nigroviridis											2	C:GO:0044464 F:GO:0003674
AU_Cv_EST_015B_B02	EH648180	XP_417278.2	gi|47211880|emb|CAF91176.1| unnamed protein product [Tetraodon n 135 6e-31			6e-31	Tetraodon nigroviridis											2	P:GO:0007165 F:GO:0004198	EC:3.4.22.17,
AU_Cv_EST_015C_E01	EH648284	NP_001005841.1	gi|47224128|emb|CAG13048.1| unnamed protein product [Tetraodon n 183 3e-45			3e-45	Tetraodon nigroviridis											4	F:GO:0046872 P:GO:0008284 F:GO:0005515 P:GO:0000074
AU_Cv_EST_005A_A02	EH644488	XP_971111.1	gi|47229198|emb|CAG03950.1| unnamed protein product [Tetraodon n 62.0 3e-12			3e-12	Tetraodon nigroviridis											1	C:GO:0016021
Contig\478		XP_316652.2	gi|4959159|gb|AAD34256.1|AF084408_1 calmodulin mutant SYNCAM54 [ 107 2e-22			2e-22	synthetic construct											1	F:GO:0005509	-
AU_Cv_EST_002C_F08	EH647600	CAJ81913.1	gi|49619095|gb|AAT68132.1| NOP56 [Danio rerio] 82.0 8e-15			8e-15	Danio rerio											0		-
AU_Cv_EST_012D_H05	EH647275	AAU93882.1	gi|53801345|gb|AAU93882.1| unknown [Crassostrea gigas] 41.6 1e-07			1e-07	Crassostrea gigas											0		-
AU_Cv_EST_012A_H02	EH647026	XP_968475.1	gi|54643178|gb|EAL31922.1| GA17703-PA [Drosophila pseudoobscura] 74.3 2e-12			2e-12	Drosophila pseudoobscura											5	F:GO:0003841 F:GO:0008415 P:GO:0008152 P:GO:0008654 C:GO:0016020	-
AU_Cv_EST_010C_G10	EH646392	XP_319716.2	gi|54645285|gb|EAL34025.1| GA13368-PA [Drosophila pseudoobscura] 57.8 2e-07			2e-07	Drosophila pseudoobscura											0		-
AU_Cv_EST_005C_F01	EH644698	BAB89357.1	gi|62955525|ref|NP_001017776.1| hypothetical protein LOC55047... 163 2e-39			2e-39	Danio rerio											1	F:GO:0005509
Contig\99		CAK04811.1	gi|73949798|ref|XP_535288.2| PREDICTED: similar to CG14480-PA is 124 1e-27			1e-27	Canis familiaris											1	C:GO:0005634	-
AU_Cv_EST_002D_E09	EH647741	Q90515	gi|73963671|ref|XP_868152.1| PREDICTED: similar to transmembr... 90.9 5e-25			5e-25	Canis familiaris											7	C:GO:0005792 C:GO:0005887 C:GO:0005793 P:GO:0006903 P:GO:0006886 P:GO:0006888 C:GO:0042589
AU_Cv_EST_005B_G02	EH644589	AAI14547.1	gi|90082677|dbj|BAE90520.1| unnamed protein product [Macaca fasc 55.8 6e-07			6e-07	Macaca fascicularis											0		-
AU_Cv_EST_016B_C03	EH648532	XP_001166756.1	gi|90085112|dbj|BAE91297.1| unnamed protein product [Macaca fasc 129 3e-29			3e-29	Macaca fascicularis											3	P:GO:0006383 F:GO:0003723 C:GO:0030529
AU_Cv_EST_006C_B05	EH644998	AAM75067.1	gi|90855665|gb|ABE01194.1| IP15271p [Drosophila melanogaster] 81.6 1e-14			1e-14	Drosophila melanogaster											2	F:GO:0004100 F:GO:0016758	-
AU_Cv_EST_002A_B11	EH646832	XP_828313.1	gi|94966308|dbj|BAE94135.1| zinc finger protein Lb-Zic [Loligo b 72.0 9e-12			9e-12	Loligo bleekeri											0		-
AU_Cv_EST_007A_B07	EH645167	AAH60011.1	Glucokinase regulator [Xenopus laevis]	210	199	8e-50	Xenopus laevis	44	64	1	1	32	649	650	27	236	619	2	F:GO:0005515 F:GO:0004857
AU_Cv_EST_017A_F08	EH648815	AAO18669.1	glucosamine-6-phosphate acetyltransferase [Branchiostoma belcheri tsingtaunese]	73	68	1e-10	Branchiostoma belcheri	46	61	10	1	58	252	280	5	69	182	1	F:GO:0016740
AU_Cv_EST_015D_F07	EH648401	YP_622842.1	glucose-methanol-choline oxidoreductase [Burkholderia cenocepacia AU 1054] ref|YP_833729.1| glucose-methanol-choline oxidoreductase [Burkholderia cenocepacia HI2424] gb|ABF77869.1| glucose-methanol-choline oxidoreductase [Burkholderia cenocepacia AU 1054] gb|ABK06836.1| glucose-methanol-choline oxidoreductase [Burkholderia cenocepacia HI2424]	57	71	1e-11	Burkholderia cenocepacia	61	80	0	1	282	452	454	16	71	578	4	F:GO:0050660 F:GO:0008812 P:GO:0006066 P:GO:0006118	EC:1.1.99.1,
AU_Cv_EST_009A_F04	EH645877	NP_001011138.1	glutamate dehydrogenase 1 [Xenopus tropicalis] gb|AAH84455.1| Glutamate dehydrogenase 1 [Xenopus tropicalis]	148	233	2e-60	Xenopus tropicalis	79	88	1	1	1	438	439	367	511	540	7	F:GO:0004353 F:GO:0005525 F:GO:0004352 F:GO:0005524 P:GO:0006538 P:GO:0007169 C:GO:0005739	EC:1.4.1.3, EC:1.4.1.2,
AU_Cv_EST_014D_F11	EH648077	AAT97081.1	glutamate transporter interacting protein-like protein [Lymnaea stagnalis]	143	204	2e-51	Lymnaea stagnalis	63	83	0	1	42	470	499	1	143	143	1	C:GO:0016020
AU_Cv_EST_012C_H08	EH647200	NP_525005.2	Glutamate-cysteine ligase catalytic subunit CG2259-PA, isoform A [Drosophila melanogaster] ref|NP_996373.1| Glutamate-cysteine ligase catalytic subunit CG2259-PB, isoform B [Drosophila melanogaster] sp|Q9W3K5|GSH1_DROME Glutamate--cysteine ligase (Gamma-glutamylcysteine synthetase) (Gamma-ECS) (GCS) gb|AAF46321.1| CG2259-PA, isoform A [Drosophila melanogaster] gb|AAL49208.1| RE64116p [Drosophila …	138	185	1e-45	Drosophila melanogaster	60	78	0	1	113	526	538	1	138	717	4	F:GO:0004357 P:GO:0006536 P:GO:0006534 P:GO:0008015	EC:6.3.2.2,
AU_Cv_EST_010A_A09	EH646163	AAQ96653.1	glutamate-cysteine ligase modifier subunit [Branchiostoma belcheri tsingtaunese]	157	104	2e-21	Branchiostoma belcheri	36	61	2	1	12	470	473	19	174	285	1	P:GO:0006534
AU_Cv_EST_012C_C04	EH647144	NP_001027785.1	glutamic acid decarboxylase [Ciona intestinalis] dbj|BAB88854.1| glutamic acid decarboxylase [Ciona intestinalis]	171	203	3e-51	Ciona intestinalis	52	69	0	1	2	514	522	284	454	531	6	P:GO:0006540 C:GO:0005622 F:GO:0004351 P:GO:0007268 F:GO:0005515 P:GO:0018352	EC:4.1.1.15,
Contig\157		CAD90162.1	glutamine synthetase [Crassostrea gigas]	124	248	1e-64	Crassostrea gigas	88	95	0	1	258	629	633	1	124	361	2	F:GO:0004356 P:GO:0006542	EC:6.3.1.2,
AU_Cv_EST_003B_B01	EH643946	AAQ83893.2	glutathione S-transferase [Branchiostoma belcheri tsingtaunese]	77	110	2e-23	Branchiostoma belcheri	62	79	0	1	17	247	249	1	77	226	1	F:GO:0004364	-
Contig\365		CAD89617.1	glutathione S-transferase [Crassostrea gigas]	147	230	2e-59	Crassostrea gigas	74	82	10	1	91	483	485	1	147	245	1	F:GO:0004364	-
AU_Cv_EST_005C_H12	EH644727	AAS60226.1	glutathione S-transferase pi [Mytilus edulis]	157	210	4e-53	Mytilus edulis	64	76	0	1	117	584	589	4	160	206	2	P:GO:0008152 F:GO:0004364	-
AU_Cv_EST_006D_B10	EH645107	NP_080507.2	glutathione S-transferase, C-terminal domain containing [Mus musculus] gb|AAH47136.1| Glutathione S-transferase, C-terminal domain containing [Mus musculus]	156	79	7e-14	Mus musculus	36	50	5	1	89	532	534	4	152	634	2	F:GO:0008168 F:GO:0016740	-
AU_Cv_EST_006B_E08	EH644957	ABD85541.1	glutathione S-transferase-like protein-like [Ictalurus punctatus]	46	63	8e-12	Ictalurus punctatus	56	69	0	1	71	208	405	75	120	130	1	F:GO:0004364	-
Contig\43		AAQ54610.1	Gly d Jun a 3-like protein [Glycyphagus domesticus]	154	186	5e-46	Glycyphagus domesticus	55	70	1	1	130	585	586	6	158	213	1	P:GO:0008150
AU_Cv_EST_017D_A06	EH649039	AAH77787.1	Glycoprotein [Xenopus laevis]	181	68	2e-10	Xenopus laevis	30	50	4	1	2	517	517	23	198	455	1	F:GO:0003674
Contig\5		ZP_00503824.1	Glycoside hydrolase, family 10:Clostridium cellulosome enzyme, dockerin type I:Carbohydrate-binding, CenC-like [Clostridium thermocellum ATCC 27405] gb|EAM47104.1| Glycoside hydrolase, family 10:Clostridium cellulosome enzyme, dockerin type I:Carbohydrate-binding, CenC-like [Clostridium thermocellum ATCC 27405]	188	63	8e-09	Clostridium thermocellum	25	46	2	1	62	613	620	27	208	639	5	F:GO:0004553 P:GO:0005975 F:GO:0003824 F:GO:0043169 P:GO:0000272	-
Contig\211		AAZ95181.1	GM2 activator protein precursor [Equus caballus]	162	96	1e-18	Equus caballus	29	42	0	1	84	566	619	33	191	193	6	P:GO:0006629 C:GO:0005764 P:GO:0006687 P:GO:0030149 F:GO:0030290 P:GO:0019377	-
Contig\304		NP_034429.1	GM2 ganglioside activator protein [Mus musculus] sp|Q60648|SAP3_MOUSE Ganglioside GM2 activator precursor (GM2-AP) (Cerebroside sulfate activator protein) (Shingolipid activator protein 3) (SAP-3) gb|AAA61929.1| GM2 activator protein gb|AAB06275.1| GM2 activator protein gb|AAH04651.1| GM2 ganglioside activator protein [Mus musculus] emb|CAI51865.1| GM2 ganglioside activator protein [Mus musculus]…	182	114	3e-24	Mus musculus	31	52	6	1	52	561	561	6	183	193	6	P:GO:0006629 C:GO:0005764 P:GO:0006687 P:GO:0030149 F:GO:0030290 P:GO:0019377	-
AU_Cv_EST_010C_B09	EH646336	NP_998391.1	growth arrest and DNA damage 45 gamma like [Danio rerio] gb|AAH68413.1| Zgc:85869 [Danio rerio]	133	66	7e-10	Danio rerio	27	54	0	1	92	487	549	5	132	155	3	P:GO:0006915 P:GO:0006950 P:GO:0000185
AU_Cv_EST_009A_A01	EH645823	NP_998200.1	growth factor receptor-bound protein 2 [Danio rerio] gb|AAH59450.1| Growth factor receptor-bound protein 2 [Danio rerio]	125	141	1e-32	Danio rerio	52	72	3	1	36	398	399	80	204	217	10	F:GO:0043560 F:GO:0005070 P:GO:0007256 C:GO:0005886 F:GO:0005154 P:GO:0007173 P:GO:0007267 C:GO:0005829 P:GO:0007265 P:GO:0008286
AU_Cv_EST_008B_D02	EH645584	NP_001006354.1	GTP binding protein 4 [Gallus gallus] emb|CAG31225.1| hypothetical protein [Gallus gallus]	205	338	1e-91	Gallus gallus	79	89	0	1	1	615	618	125	329	631	4	C:GO:0005634 P:GO:0007046 F:GO:0005525 P:GO:0007264
Contig\627		NP_013363.1	GTPase, Ras-like GTP binding protein involved in the secretory pathway, required for fusion of endosome-derived vesicles with the late Golgi, maturation of the vacuolar carboxypeptidase Y; has similarity to the human GTPase, Rab6; Ypt6p [Saccharomyces cerevisiae] sp|Q99260|YPT6_YEAST GTP-binding protein YPT6 gb|AAB67381.1| Ylr262cp [Saccharomyces cerevisiae] emb|CAA42166.1| Ypt6p [Saccharomyces c…	162	154	7e-36	Saccharomyces cerevisiae	45	69	1	1	199	675	931	12	173	215	3	P:GO:0046907 C:GO:0044464 F:GO:0000166
AU_Cv_EST_001A_G02	EH649158	NP_001040274.1	GTP-binding nuclear protein Ran [Bombyx mori] gb|ABD36346.1| GTP-binding nuclear protein Ran [Bombyx mori]	121	238	1e-76	Bombyx mori	91	94	0	1	149	511	512	50	170	213	18	C:GO:0000178 F:GO:0050681 P:GO:0007264 P:GO:0007052 P:GO:0006611 C:GO:0005643 P:GO:0006405 C:GO:0000785 P:GO:0007067 F:GO:0003924 P:GO:0006259 F:GO:0003713 P:GO:0045893 P:GO:0000074 C:GO:0005737 P:GO:0030521 F:GO:0003682 F:GO:0005525	EC:3.6.5.1, EC:3.6.5.2, EC:3.6.5.3, EC:3.6.5.4,
AU_Cv_EST_001B_E05	EH649220	NP_001072441.1	guanine nucleotide binding protein-like 1 [Xenopus tropicalis] gb|AAI21692.1| Guanine nucleotide binding protein-like 1 [Xenopus tropicalis]	133	154	3e-36	Xenopus tropicalis	54	73	1	1	230	622	622	63	195	612	2	F:GO:0005525 C:GO:0005622	-
AU_Cv_EST_017D_C10	EH649057	NP_988870.1	hairy and enhancer of split 1, [Xenopus tropicalis] gb|AAH59761.1| Hairy and enhancer of split 1, (Drosophila) [Xenopus tropicalis] gb|AAZ04408.1| hairy2 [Xenopus tropicalis] emb|CAJ82465.1| Helix-loop-helix DNA-binding domain protein with Hairy Orange domain, similar to hes1 [Xenopus tropicalis]	144	156	5e-37	Xenopus tropicalis	57	72	1	1	161	586	586	28	168	281	5	F:GO:0030528 F:GO:0003677 P:GO:0007399 C:GO:0005634 P:GO:0006355
AU_Cv_EST_003B_B07	EH643952	AAO41703.1	heat shock protein 70 [Crassostrea ariakensis]	144	271	8e-72	Crassostrea ariakensis	93	95	0	1	101	532	533	1	144	658	1	F:GO:0005524
AU_Cv_EST_006C_E04	EH645031	NP_001036151.1	heat shock protein 70 kD 12b [Danio rerio] gb|AAZ94077.1| HSPA12B [Danio rerio]	85	60	7e-08	Danio rerio	41	54	1	1	322	573	577	59	140	691	2	F:GO:0005524 F:GO:0000166	-
AU_Cv_EST_009D_C08	EH646102	NP_001036151.1	heat shock protein 70 kD 12b [Danio rerio] gb|AAZ94077.1| HSPA12B [Danio rerio]	175	77	4e-13	Danio rerio	30	45	28	1	117	494	515	160	334	691	2	F:GO:0005524 F:GO:0000166	-
AU_Cv_EST_014A_E09	EH647808	NP_001036151.1	heat shock protein 70 kD 12b [Danio rerio] gb|AAZ94077.1| HSPA12B [Danio rerio]	104	81	2e-14	Danio rerio	42	57	0	1	23	334	408	80	179	691	2	F:GO:0005524 F:GO:0000166	-
AU_Cv_EST_015A_A03	EH648095	NP_001036151.1	heat shock protein 70 kD 12b [Danio rerio] gb|AAZ94077.1| HSPA12B [Danio rerio]	114	84	1e-20	Danio rerio	38	64	4	1	263	589	653	139	252	691	2	F:GO:0005524 F:GO:0000166	-
AU_Cv_EST_012A_C04	EH646988	AAM69406.1	heat shock protein HSP60 [Schistosoma mansoni]	45	76	7e-13	Schistosoma mansoni	75	86	0	1	2	136	139	284	328	549	3	P:GO:0006457 F:GO:0051082 F:GO:0005524
AU_Cv_EST_014A_D07	EH647795	NP_001007119.1	helentron 4 helitron-like transposon replicase/helicase/endonuclease [Danio rerio] tpg|DAA01287.1| TPA_exp: replicase/helicase/endonuclease [Danio rerio]	178	143	4e-33	Danio rerio	43	64	2	1	25	546	562	2167	2340	2783	1	F:GO:0005488
AU_Cv_EST_015C_E10	EH648329	Q01528	Hemagglutinin/amebocyte aggregation factor precursor (18K-LAF) gb|AAA28272.1| hemagglutinin and aggregation factor	156	149	5e-35	Limulus polyphemus	44	59	1	1	34	495	567	19	172	172	0		-
AU_Cv_EST_009A_G01	EH645884	ABG02277.1	heterogeneous nuclear ribonucleoprotein A/B [Astatotilapia burtoni]	70	77	2e-13	Astatotilapia burtoni	55	68	0	1	139	348	348	31	98	316	1	F:GO:0003676
AU_Cv_EST_011C_E11	EH646699	AAW84264.1	heterogeneous nuclear ribonucleoprotein L [Aplysia californica]	46	68	2e-10	Aplysia californica	60	80	0	1	3	140	164	124	169	237	4	F:GO:0003723 P:GO:0006397 C:GO:0005634 F:GO:0000166
Contig\92		CAJ28915.1	hexokinase [Crassostrea gigas]	90	100	2e-20	Crassostrea gigas	52	74	0	1	83	352	354	24	113	477	3	F:GO:0004340 F:GO:0005515 F:GO:0000166	EC:2.7.1.2,
AU_Cv_EST_004A_G11	EH644225	NP_996948.1	hey-like transcription factor [Danio rerio] gb|AAS55698.1| Her/Hey-like protein [Danio rerio] gb|AAH92667.2| Hey-like transcription factor [Danio rerio]	55	61	4e-08	Danio rerio	56	65	0	1	381	545	546	43	97	270	0		-
AU_Cv_EST_006D_B07	EH645104	AAK49949.1	hillarin [Hirudo medicinalis]	163	143	7e-34	Hirudo medicinalis	44	60	1	1	60	542	556	997	1159	1274	0		-
Contig\486		NP_001037893.1	hippocalcin-like 1 [Xenopus tropicalis] emb|CAJ82665.1| hippocalcin-like 1 [Xenopus tropicalis]	193	152	9e-36	Xenopus tropicalis	40	64	3	1	21	578	655	1	189	193	1	F:GO:0005509
AU_Cv_EST_005B_D09	EH644619	CAA11816.1	histone 1 [Mytilus edulis]	73	100	4e-20	Mytilus edulis	69	86	2	1	154	366	474	33	105	191	4	C:GO:0000786 F:GO:0003677 P:GO:0006334 C:GO:0005634
AU_Cv_EST_008A_F03	EH645548	AAP94647.1	histone H1 [Mytilus galloprovincialis]	72	94	4e-18	Mytilus galloprovincialis	63	77	0	1	130	345	632	30	101	198	2	P:GO:0007001 C:GO:0043229
Contig\426		P19374	Histone H2B emb|CAA37415.1| unnamed protein product [Platynereis dumerilii]	123	187	3e-46	Platynereis dumerilii	78	82	0	1	33	401	572	1	123	123	4	C:GO:0000786 F:GO:0003677 P:GO:0006334 C:GO:0005634
AU_Cv_EST_005D_F09	EH644793	NP_571756.1	HIV-1 Tat interactive protein 2 [Danio rerio] gb|AAK60127.1|AF329850_1 Tat-interacting protein Tip30 [Danio rerio] gb|AAH97086.1| Htatip2 protein [Danio rerio]	60	68	2e-10	Danio rerio	55	73	0	1	3	182	182	42	100	236	6	P:GO:0042981 F:GO:0005515 P:GO:0051170 P:GO:0045765 C:GO:0005635 C:GO:0005737
AU_Cv_EST_010D_F04	EH646425	BAD96632.1	HLA-B associated transcript 1 variant [Homo sapiens]	119	222	7e-57	Homo sapiens	92	94	0	1	174	530	530	30	148	428	7	F:GO:0003723 F:GO:0004004 F:GO:0042802 C:GO:0005681 F:GO:0005524 P:GO:0000398 P:GO:0006406
AU_Cv_EST_012B_G04	EH647103	NP_997628.1	HLA-B associated transcript 8 [Rattus norvegicus] emb|CAE83974.1| HLA-B associated transcript 8, rat orthologue [Rattus norvegicus]	80	87	3e-16	Rattus norvegicus	50	70	0	1	1	240	242	953	1032	1263	1	F:GO:0016740
AU_Cv_EST_001B_F09	EH649234	AAP36967.1	Homo sapiens mel transforming oncogene (derived from cell line NK14)- RAB8 homolog [synthetic construct] gb|AAX43969.1| RAB8A member RAS oncogene family [synthetic construct] gb|AAX43970.1| RAB8A member RAS oncogene family [synthetic construct]	188	338	1e-91	synthetic construct	88	95	0	1	56	619	622	1	188	208	9	F:GO:0005525 C:GO:0005622 F:GO:0005524 F:GO:0008134 C:GO:0016020 P:GO:0007264 P:GO:0006355 F:GO:0003924 P:GO:0015031	EC:3.6.5.1, EC:3.6.5.2, EC:3.6.5.3, EC:3.6.5.4,
Contig\310		AAP36228.1	Homo sapiens ubiquitin-conjugating enzyme E2N (UBC13 homolog, yeast) [synthetic construct] gb|AAX43336.1| ubiquitin-conjugating enzyme E2N [synthetic construct]	75	149	2e-69	synthetic construct	92	98	0	1	283	507	561	74	148	153	10	P:GO:0045739 F:GO:0043130 P:GO:0043123 F:GO:0004842 P:GO:0016567 P:GO:0051092 C:GO:0031372 C:GO:0005737 F:GO:0004840 C:GO:0005634	EC:6.3.2.19,
Contig\425		AAH90290.1	Hrc protein [Danio rerio]	76	91	5e-17	Danio rerio	43	65	0	1	178	405	635	35	109	117	2	P:GO:0006936 F:GO:0005509
AU_Cv_EST_015A_B08	EH648111	AAT39420.1	hypothetical protein [Branchiostoma belcheri tsingtaunese]	195	246	7e-64	Branchiostoma belcheri	60	77	0	1	11	592	619	1	195	201	2	P:GO:0008152 F:GO:0003824	-
AU_Cv_EST_007C_H03	EH645397	XP_571794.1	hypothetical protein [Cryptococcus neoformans var. neoformans JEC21] gb|EAL19732.1| hypothetical protein CNBG3600 [Cryptococcus neoformans var. neoformans B-3501A] gb|AAW44487.1| conserved hypothetical protein [Cryptococcus neoformans var. neoformans JEC21]	76	72	1e-11	Cryptococcus neoformans	40	55	0	1	12	239	241	179	254	697	0		-
AU_Cv_EST_005C_A08	EH644657	CAG30961.1	hypothetical protein [Gallus gallus]	127	63	4e-09	Gallus gallus	33	56	0	1	53	430	492	663	788	892	3	P:GO:0006810 F:GO:0003674 C:GO:0005634
AU_Cv_EST_011A_E12	EH646537	CAG31982.1	hypothetical protein [Gallus gallus]	119	132	1e-29	Gallus gallus	51	67	0	1	209	565	575	21	138	155	4	F:GO:0017128 C:GO:0005886 F:GO:0005515 P:GO:0017121
Contig\458		CAG31776.1	hypothetical protein [Gallus gallus]	48	55	1e-06	Gallus gallus	50	70	0	1	11	154	421	99	146	193	1	C:GO:0005635	-
AU_Cv_EST_016C_F06	EH648641	NP_703411.1	hypothetical protein [Plasmodium falciparum 3D7] emb|CAD51431.1| hypothetical protein [Plasmodium falciparum 3D7]	100	40	5e-06	Plasmodium falciparum	31	49	2	1	301	594	656	2427	2507	3008	0		-
AU_Cv_EST_006A_A11	EH644823	NP_705510.1	hypothetical protein [Plasmodium falciparum 3D7] emb|CAD52747.1| hypothetical protein [Plasmodium falciparum 3D7]	73	67	5e-10	Plasmodium falciparum	32	52	0	1	364	146	590	523	595	2020	4	F:GO:0003676 P:GO:0009415 P:GO:0006950 F:GO:0000166	-
AU_Cv_EST_005D_C10	EH644767	NP_705561.1	hypothetical protein [Plasmodium falciparum 3D7] emb|CAD52798.1| hypothetical protein [Plasmodium falciparum 3D7]	149	54	4e-06	Plasmodium falciparum	28	42	0	1	118	564	572	870	1014	1182	0		-
AU_Cv_EST_001C_F10	EH649308	CAH89510.1	hypothetical protein [Pongo pygmaeus]	117	100	4e-20	Pongo pygmaeus	41	58	3	1	231	569	574	7	123	582	2	C:GO:0016021 C:GO:0016020	-
AU_Cv_EST_002B_F02	EH646939	CAI29746.1	hypothetical protein [Pongo pygmaeus]	98	83	9e-15	Pongo pygmaeus	47	63	1	1	17	307	593	7	101	407	4	F:GO:0004872 P:GO:0006613 C:GO:0016021 C:GO:0005783
AU_Cv_EST_002A_A03	EH646817	XP_504558.1	hypothetical protein [Yarrowia lipolytica] emb|CAG80162.1| unnamed protein product [Yarrowia lipolytica CLIB122]	90	88	1e-36	Yarrowia lipolytica	46	58	0	1	249	518	520	78	167	530	2	P:GO:0005975 F:GO:0016868	-
AU_Cv_EST_009B_B04	EH645931	XP_504759.1	hypothetical protein [Yarrowia lipolytica] emb|CAG80365.1| unnamed protein product [Yarrowia lipolytica CLIB122]	146	135	5e-31	Yarrowia lypolytica	45	65	0	1	2	439	444	4	146	152	3	C:GO:0044464 P:GO:0009987 F:GO:0005488
AU_Cv_EST_004A_H10	EH644235	EAT34916.1	hypothetical protein AaeL_AAEL012879 [Aedes aegypti]	87	103	3e-21	Aedes aegypti	68	73	0	1	198	458	460	1	82	83	1	F:GO:0003677
AU_Cv_EST_001A_H04	EH649170	XP_749852.1	hypothetical protein Afu1g01020 [Aspergillus fumigatus Af293] gb|EAL87814.1| NACHT domain protein, putative [Aspergillus fumigatus Af293]	44	53	4e-06	Aspergillus fumigatus	54	72	0	1	12	143	150	987	1030	1525	0		-
AU_Cv_EST_011A_A10	EH646494	XP_749852.1	hypothetical protein Afu1g01020 [Aspergillus fumigatus Af293] gb|EAL87814.1| NACHT domain protein, putative [Aspergillus fumigatus Af293]	71	71	2e-16	Aspergillus fumigatus	49	69	0	1	1	213	376	1243	1313	1525	-	-	-
AU_Cv_EST_013A_D05	EH647313	XP_749852.1	hypothetical protein Afu1g01020 [Aspergillus fumigatus Af293] gb|EAL87814.1| NACHT domain protein, putative [Aspergillus fumigatus Af293]	167	163	3e-39	Aspergillus fumigatus	50	65	0	1	8	508	510	1241	1407	1525	-	-	-
AU_Cv_EST_017A_E09	EH648806	NP_396296.1	hypothetical protein AGR_pAT_524 [Agrobacterium tumefaciens str. C58] gb|AAK90737.1| AGR_pAT_524p [Agrobacterium tumefaciens str. C58]	77	53	4e-06	Agrobacterium tumefaciens	36	55	0	1	11	241	355	10	83	148	0		-
AU_Cv_EST_008C_H02	EH645731	XP_660557.1	hypothetical protein AN2953.2 [Aspergillus nidulans FGSC A4] gb|EAA63524.1| hypothetical protein AN2953.2 [Aspergillus nidulans FGSC A4]	85	77	2e-13	Aspergillus nidulans	45	56	1	1	65	316	316	71	155	375	1	ND:GO:0005554	-
AU_Cv_EST_017D_A04	EH649012	CAE59219.1	Hypothetical protein CBG02537 [Caenorhabditis briggsae]	38	63	4e-11	Caenorhabditis briggsae	76	81	0	1	180	293	323	103	140	448	0		-
AU_Cv_EST_004A_D07	EH644190	CAE60362.1	Hypothetical protein CBG03960 [Caenorhabditis briggsae]	112	58	2e-07	Caenorhabditis elegans	36	56	3	1	214	537	541	720	828	1166	1	F:GO:0003674
AU_Cv_EST_002D_B01	EH647626	CAE61667.1	Hypothetical protein CBG05606 [Caenorhabditis briggsae]	105	66	4e-15	Caenorhabditis briggsae	33	56	1	1	136	444	616	1	104	191	1	C:GO:0016021	-
AU_Cv_EST_008A_E12	EH645545	CAE62664.1	Hypothetical protein CBG06802 [Caenorhabditis briggsae]	141	80	5e-14	Caenorhabditis briggsae	32	43	15	1	105	461	556	32	165	979	3	F:GO:0008270 F:GO:0005515 C:GO:0005622	-
Contig\9		CAE65006.1	Hypothetical protein CBG09844 [Caenorhabditis briggsae]	160	212	6e-54	Caenorhabditis briggsae	63	76	0	1	68	547	548	3	151	270	3	F:GO:0008525 F:GO:0008526 P:GO:0007601
AU_Cv_EST_010D_F02	EH646423	CAE65342.1	Hypothetical protein CBG10279 [Caenorhabditis briggsae]	130	58	4e-07	Caenorhabditis briggsae	23	50	0	1	115	504	630	458	584	668	0		-
AU_Cv_EST_007B_C07	EH645288	CAE67689.1	Hypothetical protein CBG13257 [Caenorhabditis briggsae]	106	97	2e-19	Caenorhabditis briggsae	41	66	0	1	53	370	523	1	106	1612	0		-
AU_Cv_EST_010B_G04	EH646301	CAE67689.1	Hypothetical protein CBG13257 [Caenorhabditis briggsae]	39	39	2e-07	Caenorhabditis briggsae	41	69	0	1	3	119	301	20	58	1612	0		-
AU_Cv_EST_017B_B04	EH648848	CAE68839.1	Hypothetical protein CBG14800 [Caenorhabditis briggsae]	109	71	1e-11	Caenorhabditis elegans	36	55	5	1	2	310	319	294	402	699	0		-
AU_Cv_EST_012C_A07	EH647126	CAE69489.1	Hypothetical protein CBG15694 [Caenorhabditis briggsae]	143	202	6e-51	Caenorhabditis briggsae	70	81	0	1	121	546	547	73	215	447	1	F:GO:0003723	-
AU_Cv_EST_014B_F07	EH647908	CAE69821.1	Hypothetical protein CBG16139 [Caenorhabditis briggsae]	108	177	3e-43	Caenorhabditis briggsae	76	83	0	1	11	334	530	201	308	309	9	F:GO:0003857 F:GO:0043565 F:GO:0015036 P:GO:0006118 F:GO:0003700 C:GO:0005634 F:GO:0008270 P:GO:0006631 P:GO:0006355	EC:1.1.1.35,
AU_Cv_EST_002B_A06	EH646893	CAE70331.1	Hypothetical protein CBG16864 [Caenorhabditis briggsae]	112	73	9e-12	Caenorhabditis briggsae	36	56	0	1	262	597	599	29	138	291	0		-
AU_Cv_EST_005D_H02	EH644741	CAE70331.1	Hypothetical protein CBG16864 [Caenorhabditis briggsae]	57	59	6e-08	Caenorhabditis briggsae	50	59	0	1	312	482	484	52	107	291	0		-
AU_Cv_EST_012D_B12	EH647225	CAE72542.1	Hypothetical protein CBG19724 [Caenorhabditis briggsae]	63	60	4e-08	Caenorhabditis briggsae	41	66	0	1	86	274	275	55	117	282	1	F:GO:0005488	-
AU_Cv_EST_009D_D03	EH646109	CAE72769.1	Hypothetical protein CBG20020 [Caenorhabditis briggsae]	122	121	1e-26	Caenorhabditis briggsae	45	70	0	1	34	399	498	29	149	150	1	F:GO:0008137	EC:1.6.5.3,
Contig\29		EAU88352.1	hypothetical protein CC1G_05118 [Coprinopsis cinerea okayama7#130]	103	166	4e-43	Coprinopsis cinerea	79	90	0	1	226	534	575	42	144	331	2	P:GO:0042823 ND:GO:0005554
AU_Cv_EST_012C_D01	EH647152	EAU85448.1	hypothetical protein CC1G_12421 [Coprinopsis cinerea okayama7#130]	69	55	1e-13	Coprinopsis cinerea	37	57	0	1	230	436	597	135	203	585	1	P:GO:0006118	-
Contig\109		XP_625931.1	hypothetical protein cgd4_3550 [Cryptosporidium parvum Iowa II] gb|EAK87770.1| secreted protein with signal peptide and 12 KAZAL repeats and a mucin-like stretch of threonines [Cryptosporidium parvum]	139	66	7e-10	Cryptosporidium parvum	28	40	10	1	150	521	551	573	694	1229	1	P:GO:0009987
AU_Cv_EST_005C_D08	EH644686	XP_001228160.1	hypothetical protein CHGG_10233 [Chaetomium globosum CBS 148.51] gb|EAQ83829.1| hypothetical protein CHGG_10233 [Chaetomium globosum CBS 148.51]	143	104	1e-21	Chaetomium globosum	41	55	6	1	41	442	443	1	137	153	2	F:GO:0003779 C:GO:0005622	-
AU_Cv_EST_016C_F02	EH648637	EAS29096.1	hypothetical protein CIMG_07842 [Coccidioides immitis RS]	147	96	9e-19	Coccidioides immitis	39	53	4	1	88	507	517	551	693	820	1	C:GO:0005576	-
Contig\561		XP_643837.1	hypothetical protein DDBDRAFT_0167398 [Dictyostelium discoideum AX4] gb|AAO52285.1| similar to Leishmania major. Ppg3 [Dictyostelium discoideum] gb|EAL69858.1| hypothetical protein DDBDRAFT_0167398 [Dictyostelium discoideum AX4]	70	56	6e-07	Dictyostelium discoideum	40	52	2	1	258	461	472	301	365	474	0		-
AU_Cv_EST_010A_C01	EH646178	XP_639228.1	hypothetical protein DDBDRAFT_0185353 [Dictyostelium discoideum AX4] gb|EAL65878.1| hypothetical protein DDBDRAFT_0185353 [Dictyostelium discoideum AX4]	120	54	2e-06	Dictyostelium discoideum	28	48	4	1	55	399	410	13	129	411	2	F:GO:0008270 C:GO:0005622	-
AU_Cv_EST_008A_H04	EH645569	XP_639192.1	hypothetical protein DDBDRAFT_0185388 [Dictyostelium discoideum AX4] gb|EAL65820.1| hypothetical protein DDBDRAFT_0185388 [Dictyostelium discoideum AX4]	170	166	6e-40	Dictyostelium discoideum	44	70	0	1	6	515	529	3	167	707	1	P:GO:0044238
AU_Cv_EST_007B_F01	EH645262	XP_636385.1	hypothetical protein DDBDRAFT_0188283 [Dictyostelium discoideum AX4] gb|EAL62882.1| hypothetical protein DDBDRAFT_0188283 [Dictyostelium discoideum AX4]	75	92	1e-17	Dictyostelium discoideum	46	70	0	1	80	304	507	104	178	181	2	P:GO:0006355 P:GO:0006350	-
Contig\383		XP_635452.1	hypothetical protein DDBDRAFT_0189211 [Dictyostelium discoideum AX4] gb|EAL61937.1| hypothetical protein DDBDRAFT_0189211 [Dictyostelium discoideum AX4]	205	93	9e-18	Dictyostelium discoideum	25	49	14	1	79	603	606	6	210	382	1	F:GO:0005488	-
AU_Cv_EST_002B_D06	EH646920	XP_635365.1	hypothetical protein DDBDRAFT_0189280 [Dictyostelium discoideum AX4] gb|EAL61862.1| hypothetical protein DDBDRAFT_0189280 [Dictyostelium discoideum AX4]	139	119	7e-26	Dictyostelium discoideum	40	64	1	1	94	504	509	8	146	421	4	C:GO:0016021 C:GO:0016020 F:GO:0005215 P:GO:0006810	-
AU_Cv_EST_001B_A06	EH649179	XP_641217.1	hypothetical protein DDBDRAFT_0205248 [Dictyostelium discoideum AX4] gb|EAL67236.1| hypothetical protein DDBDRAFT_0205248 [Dictyostelium discoideum AX4]	166	58	2e-07	Dictyostelium discoideum	25	45	1	1	24	512	601	9	154	955	2	F:GO:0008270 F:GO:0005515	-
AU_Cv_EST_015C_D09	EH648324	XP_640678.1	hypothetical protein DDBDRAFT_0205583 [Dictyostelium discoideum AX4] gb|EAL66701.1| hypothetical protein DDBDRAFT_0205583 [Dictyostelium discoideum AX4]	39	64	2e-09	Dictyostelium discoideum	69	71	0	1	151	267	478	1	39	40	0		-
AU_Cv_EST_015A_B11	EH648114	XP_640122.1	hypothetical protein DDBDRAFT_0218392 [Dictyostelium discoideum AX4] gb|EAL66251.1| hypothetical protein DDBDRAFT_0218392 [Dictyostelium discoideum AX4]	174	82	1e-14	Dictyostelium discoideum	30	46	8	1	59	538	605	2119	2282	3023	9	F:GO:0016874 C:GO:0016021 C:GO:0016020 F:GO:0003676 F:GO:0008270 P:GO:0006464 P:GO:0006512 F:GO:0004842 C:GO:0005783	-
AU_Cv_EST_013B_G08	EH647434	XP_638917.1	hypothetical protein DDBDRAFT_0218546 [Dictyostelium discoideum AX4] gb|EAL65564.1| hypothetical protein DDBDRAFT_0218546 [Dictyostelium discoideum AX4]	119	56	1e-06	Dictyostelium discoideum	29	44	5	1	263	598	627	647	764	909	2	P:GO:0007165 C:GO:0005622	-
AU_Cv_EST_007C_B03	EH645336	XP_457514.1	hypothetical protein DEHA0B13134g [Debaryomyces hansenii CBS767] sp|Q6BWA5|IPYR_DEBHA Inorganic pyrophosphatase (Pyrophosphate phospho-hydrolase) (PPase) emb|CAG85520.1| unnamed protein product [Debaryomyces hansenii CBS767]	128	196	6e-49	Debaryomyces hansenii	69	80	0	1	216	599	601	1	127	287	4	F:GO:0004427 C:GO:0005737 P:GO:0006796 F:GO:0000287	EC:3.6.1.1,
AU_Cv_EST_011A_D09	EH646523	XP_460851.1	hypothetical protein DEHA0F12188g [Debaryomyces hansenii CBS767] emb|CAG89196.1| unnamed protein product [Debaryomyces hansenii CBS767]	139	68	1e-10	Debaryomyces hansenii	34	54	2	1	29	433	487	7	142	433	3	F:GO:0005488 P:GO:0008299 F:GO:0004496	EC:2.7.1.36,
AU_Cv_EST_009B_C07	EH645942	XP_388761.1	hypothetical protein FG08585.1 [Gibberella zeae PH-1] gb|EAA72613.1| hypothetical protein FG08585.1 [Gibberella zeae PH-1]	40	61	3e-08	Gibberella zeae	60	82	0	1	3	122	123	82	121	353	2	F:GO:0016291 P:GO:0006637
AU_Cv_EST_017B_H11	EH648922	NP_780727.2	hypothetical protein LOC242474 [Mus musculus]	186	147	3e-34	Mus musculus	41	59	0	1	5	562	569	37	221	617	4	C:GO:0016021 C:GO:0016020 ND:GO:0005554 ND:GO:0000004	-
AU_Cv_EST_002D_H12	EH647757	NP_955832.1	hypothetical protein LOC321203 [Danio rerio] gb|AAH59537.1| Zgc:73187 [Danio rerio] gb|AAH71349.1| Zgc:73187 [Danio rerio]	185	259	5e-68	Danio rerio	69	81	0	1	12	563	593	129	313	385	0		-
Contig\261		NP_956068.2	hypothetical protein LOC327246 [Danio rerio] gb|AAH66600.1| Zgc:77211 [Danio rerio]	84	86	9e-16	Danio rerio	51	67	1	1	250	498	510	5	88	364	1	F:GO:0004721	EC:3.1.3.16,
Contig\492		NP_956222.1	hypothetical protein LOC334868 [Danio rerio] gb|AAH44514.1| Zgc:55857 [Danio rerio]	194	189	9e-47	Danio rerio	48	65	1	1	110	682	695	14	207	427	2	C:GO:0016021 C:GO:0016020	-
Contig\463		NP_001020189.1	hypothetical protein LOC362011 [Rattus norvegicus] gb|AAH91251.1| Transmembrane protein 77 [Rattus norvegicus]	94	93	2e-30	Rattus norvegicus	48	65	0	1	63	344	595	4	96	267	0		-
AU_Cv_EST_007B_E09	EH645302	NP_001007200.1	hypothetical protein LOC368421 [Danio rerio] emb|CAC94897.2| novel protein similar to human G-protein coupled receptor RE2 [Danio rerio]	135	96	9e-19	Danio rerio	33	55	0	1	103	507	507	40	174	526	6	F:GO:0001584 F:GO:0004872 C:GO:0016021 C:GO:0016020 P:GO:0007165 P:GO:0007186	-
AU_Cv_EST_014B_B05	EH647868	NP_956427.1	hypothetical protein LOC393102 [Danio rerio] sp|Q803R5|K0082_BRARE Protein KIAA0082 homolog gb|AAH44371.1| Zgc:55336 [Danio rerio]	166	167	5e-40	Danio rerio	51	63	0	1	162	659	661	78	242	829	2	F:GO:0003676 C:GO:0005622	-
AU_Cv_EST_001D_A02	EH649331	NP_956551.1	hypothetical protein LOC393227 [Danio rerio] gb|AAH48060.1| Zgc:55661 [Danio rerio]	149	175	1e-42	Danio rerio	57	70	3	1	116	547	552	1	149	695	1	F:GO:0003674
AU_Cv_EST_012C_D03	EH647154	NP_956664.1	hypothetical protein LOC393341 [Danio rerio] gb|AAH53219.1| Zgc:64043 [Danio rerio]	110	83	7e-15	Danio rerio	40	63	1	1	24	347	608	7	116	124	2	C:GO:0016021 C:GO:0016020	-
AU_Cv_EST_004C_A08	EH644329	NP_956695.1	hypothetical protein LOC393372 [Danio rerio] gb|AAH54561.1| Zgc:63863 [Danio rerio]	80	97	2e-19	Danio rerio	52	75	0	1	211	450	457	33	112	399	3	F:GO:0005096 C:GO:0016021 C:GO:0016020	-
AU_Cv_EST_017C_D08	EH648963	NP_956753.1	hypothetical protein LOC393431 [Danio rerio] gb|AAH55151.1| Zgc:63587 [Danio rerio]	73	138	7e-32	Danio rerio	87	97	0	1	10	228	228	76	148	276	2	F:GO:0005525 P:GO:0007049
AU_Cv_EST_010A_A05	EH646161	NP_957016.1	hypothetical protein LOC393695 [Danio rerio] gb|AAH59487.1| Zgc:73124 [Danio rerio]	112	185	4e-46	Danio rerio	75	89	0	1	56	391	446	16	127	261	3	P:GO:0015031 P:GO:0006897 C:GO:0016020
AU_Cv_EST_003D_G08	EH644146	NP_957065.1	hypothetical protein LOC393744 [Danio rerio] ref|XP_690963.1| PREDICTED: similar to RS21-C6 protein [Danio rerio] ref|XP_702359.1| PREDICTED: hypothetical protein XP_697267 [Danio rerio] emb|CAE30384.1| novel protein [Danio rerio] gb|AAH59602.1| Zgc:73273 [Danio rerio]	52	72	1e-11	Danio rerio	59	80	0	1	3	158	202	88	139	163	1	F:GO:0042802
AU_Cv_EST_013B_A06	EH647377	NP_957147.1	hypothetical protein LOC393827 [Danio rerio] sp|Q6P5M2|WDR61_BRARE WD repeat protein 61 gb|AAH62834.1| Zgc:77675 [Danio rerio]	188	270	3e-71	Danio rerio	65	82	0	1	7	570	570	5	192	305	0		-
AU_Cv_EST_017C_E08	EH648974	NP_988943.1	hypothetical protein LOC394540 [Xenopus tropicalis] gb|AAH61369.1| Hypothetical protein MGC75928 [Xenopus tropicalis] gb|AAH72026.1| MGC78774 protein [Xenopus laevis]	57	113	3e-24	Xenopus laevis	96	98	0	1	76	246	246	5	61	307	7	F:GO:0030145 F:GO:0004722 F:GO:0004704 F:GO:0005506 C:GO:0005813 P:GO:0000226 C:GO:0005634
Contig\62		NP_989102.1	hypothetical protein LOC394706 [Xenopus tropicalis] gb|AAH62510.1| Hypothetical protein MGC76137 [Xenopus tropicalis] emb|CAJ82892.1| peroxiredoxin 6 [Xenopus tropicalis]	161	241	1e-62	Xenopus tropicalis	72	82	1	1	74	550	551	6	165	224	4	C:GO:0005764 F:GO:0051920 P:GO:0016042 F:GO:0016787	EC:1.11.1.15,
AU_Cv_EST_015D_H07	EH648421	NP_999915.1	hypothetical protein LOC406612 [Danio rerio] gb|AAH56330.1| Zgc:65779 [Danio rerio] gb|AAH69061.1| Zgc:65779 protein [Danio rerio]	156	184	1e-45	Danio rerio	57	69	5	1	56	499	500	52	207	266	1	F:GO:0005488
AU_Cv_EST_005A_E10	EH644534	NP_999936.1	hypothetical protein LOC406799 [Danio rerio] gb|AAH54138.1| Zgc:63829 [Danio rerio]	154	196	4e-49	Danio rerio	63	77	0	1	105	563	564	19	170	306	2	F:GO:0016491 P:GO:0008152	-
AU_Cv_EST_001C_A03	EH649260	NP_001001208.1	hypothetical protein LOC407866 [Xenopus tropicalis] gb|AAH67921.1| Hypothetical protein MGC69492 [Xenopus tropicalis] emb|CAJ82231.1| chaperonin containing TCP1, subunit 6A (zeta 1) [Xenopus tropicalis]	204	328	1e-88	Xenopus tropicalis	82	91	0	1	28	639	640	1	204	531	4	P:GO:0006457 C:GO:0005737 F:GO:0051082 F:GO:0005524
AU_Cv_EST_014A_C09	EH647786	NP_001006292.1	hypothetical protein LOC419236 [Gallus gallus] emb|CAG30952.1| hypothetical protein [Gallus gallus]	188	192	8e-48	Gallus gallus	44	68	0	1	85	648	660	34	218	454	4	C:GO:0016021 C:GO:0016020 F:GO:0005215 P:GO:0006810	-
AU_Cv_EST_001C_G10	EH649317	NP_001006369.1	hypothetical protein LOC420709 [Gallus gallus] sp|Q5ZJ97|K1143_CHICK Protein KIAA1143 homolog emb|CAG32196.1| hypothetical protein [Gallus gallus]	156	89	9e-17	Gallus gallus	35	49	8	1	23	448	573	4	158	159	0		-
Contig\536		NP_001002196.1	hypothetical protein LOC431743 [Danio rerio] gb|AAH74036.1| Zgc:91853 [Danio rerio]	206	308	2e-82	Danio rerio	66	83	0	1	61	678	681	1	206	422	2	P:GO:0009058 F:GO:0016779
Contig\586		NP_001002355.1	hypothetical protein LOC436628 [Danio rerio] gb|AAH75901.1| Zgc:92139 [Danio rerio]	253	300	5e-80	Danio rerio	61	73	0	1	27	779	780	18	269	686	3	F:GO:0046872 F:GO:0004222 F:GO:0005515	EC:3.4.24,
Contig\280		NP_001002473.1	hypothetical protein LOC436746 [Danio rerio] gb|AAH76341.1| Zgc:92883 [Danio rerio]	153	255	8e-67	Danio rerio	82	91	0	1	81	536	538	1	153	181	6	F:GO:0008047 F:GO:0005525 C:GO:0005622 P:GO:0006364 P:GO:0007264 F:GO:0003924	EC:3.6.5.1, EC:3.6.5.2, EC:3.6.5.3, EC:3.6.5.4,
AU_Cv_EST_014D_C03	EH648017	NP_001002480.1	hypothetical protein LOC436753 [Danio rerio] ref|XP_689828.1| PREDICTED: similar to lymphocyte antigen 6 complex, locus E ligand isoform 1 [Danio rerio] gb|AAH76331.1| Zgc:92871 [Danio rerio] emb|CAK11080.1| novel protein [Danio rerio]	139	103	3e-21	Danio rerio	40	54	4	1	69	467	478	21	158	164	1	C:GO:0005783	-
AU_Cv_EST_001B_E07	EH649222	NP_001002566.1	hypothetical protein LOC436839 [Danio rerio] gb|AAH76234.1| Zgc:92757 [Danio rerio]	110	217	2e-55	Danio rerio	96	98	0	1	224	553	555	1	110	201	8	F:GO:0005525 C:GO:0005622 F:GO:0005524 F:GO:0008134 C:GO:0016020 P:GO:0007264 P:GO:0006355 P:GO:0015031
AU_Cv_EST_005D_E09	EH644784	NP_001003582.1	hypothetical protein LOC445188 [Danio rerio] gb|AAH77115.1| Zgc:101048 [Danio rerio]	109	72	6e-12	Danio rerio	36	59	2	1	1	318	319	104	211	416	1	F:GO:0003674
AU_Cv_EST_011A_E03	EH646529	NP_001003742.1	hypothetical protein LOC445287 [Danio rerio] gb|AAH77167.1| Zgc:92456 [Danio rerio]	64	115	7e-25	Danio rerio	78	89	0	1	27	218	222	1	64	393	4	F:GO:0005506 P:GO:0006559 F:GO:0003868 P:GO:0006572	EC:1.13.11.27,
AU_Cv_EST_016D_A04	EH648680	NP_001004115.1	hypothetical protein LOC445487 [Danio rerio] gb|AAH80244.1| Zgc:92013 [Danio rerio]	127	196	3e-49	Danio rerio	64	78	0	1	99	476	478	21	147	453	2	P:GO:0005975 F:GO:0004560	EC:3.2.1.51,
Contig\44		NP_001004002.1	hypothetical protein LOC445498 [Danio rerio] sp|Q68EK7|RAB4B_BRARE Ras-related protein Rab-4B gb|AAH80219.1| Zgc:101015 [Danio rerio]	183	315	7e-85	Danio rerio	86	89	0	1	92	640	640	1	183	213	7	P:GO:0015031 C:GO:0016020 C:GO:0005622 P:GO:0016192 F:GO:0003924 F:GO:0005525 P:GO:0007264	EC:3.6.5.1, EC:3.6.5.2, EC:3.6.5.3, EC:3.6.5.4,
AU_Cv_EST_007A_F09	EH645208	NP_001004597.1	hypothetical protein LOC447858 [Danio rerio] gb|AAH81589.1| Zgc:92095 [Danio rerio]	81	75	1e-12	Danio rerio	43	65	0	1	103	345	347	29	108	466	0		-
AU_Cv_EST_015A_B01	EH648105	NP_001006010.1	hypothetical protein LOC449989 [Danio rerio] gb|AAH83480.1| Zgc:103754 [Danio rerio]	215	173	5e-42	Danio rerio	46	59	9	1	18	599	601	9	223	234	1	P:GO:0007067
AU_Cv_EST_014D_H11	EH648091	NP_001006070.1	hypothetical protein LOC450050 [Danio rerio] gb|AAH83252.1| Zgc:101705 [Danio rerio]	139	107	2e-22	Danio rerio	34	53	0	1	102	518	520	15	153	302	4	P:GO:0042572 F:GO:0009055 P:GO:0007601 F:GO:0000166
Contig\420		NP_001006097.1	hypothetical protein LOC450077 [Danio rerio] gb|AAH83220.1| Zgc:101610 [Danio rerio]	185	248	1e-64	Danio rerio	65	76	0	1	24	578	578	1	184	318	1	F:GO:0016829
AU_Cv_EST_012B_H02	EH647113	NP_001007365.1	hypothetical protein LOC492492 [Danio rerio] gb|AAH85575.1| Zgc:103652 [Danio rerio]	124	160	1e-38	Danio rerio	60	81	0	1	20	391	431	5	128	300	6	P:GO:0006891 F:GO:0005488 P:GO:0006890 F:GO:0008565 P:GO:0006886 C:GO:0030126
AU_Cv_EST_009B_H03	EH645984	NP_001007382.1	hypothetical protein LOC492509 [Danio rerio] sp|Q5U3P0|PCID2_BRARE PCI domain-containing protein 2 (CSN12-like protein) gb|AAH85454.1| Zgc:101845 [Danio rerio]	169	231	1e-59	Danio rerio	62	79	0	1	27	533	533	1	169	399	0		-
Contig\414		NP_001007399.1	hypothetical protein LOC492757 [Danio rerio] gb|AAH85440.1| Zgc:101786 [Danio rerio]	124	192	7e-48	Danio rerio	75	80	0	1	193	564	564	21	142	232	1	F:GO:0005488
AU_Cv_EST_002A_C06	EH646837	NP_001008617.1	hypothetical protein LOC494074 [Danio rerio] gb|AAH86810.1| Zgc:103412 [Danio rerio]	56	68	1e-10	Danio rerio	57	78	5	1	69	227	241	1	56	557	1	F:GO:0005488	-
AU_Cv_EST_004D_A12	EH644424	NP_001011011.1	hypothetical protein LOC496420 [Xenopus tropicalis] gb|AAH82724.1| Hypothetical LOC496420 [Xenopus tropicalis]	93	116	3e-25	Xenopus tropicalis	61	73	0	1	146	424	426	3	91	245	0		-
Contig\581		NP_001011313.1	hypothetical protein LOC496770 [Xenopus tropicalis] gb|AAH88041.1| Hypothetical LOC496770 [Xenopus tropicalis]	70	81	4e-14	Xenopus tropicalis	50	71	0	1	40	249	597	15	84	446	0		-
Contig\241		NP_001025096.1	hypothetical protein LOC499474 [Rattus norvegicus] gb|AAH97978.1| Similar to osteopetrosis associated transmembrane protein 1 [Rattus norvegicus]	155	72	2e-11	Rattus norvegicus	27	45	3	1	180	626	632	71	213	338	2	C:GO:0016021 C:GO:0016020	-
AU_Cv_EST_001A_F05	EH649150	NP_001013362.1	hypothetical protein LOC503766 [Danio rerio] sp|Q5D016|PFD1_BRARE Prefoldin subunit 1 gb|AAH90278.1| Zgc:110742 [Danio rerio]	69	86	1e-20	Danio rerio	60	76	0	1	20	226	429	1	69	122	4	P:GO:0006457 P:GO:0007049 F:GO:0051082 F:GO:0003700
Contig\611		NP_001039406.1	hypothetical protein LOC506415 [Bos taurus] gb|AAI05456.1| Similar to radical S-adenosyl methionine domain containing 2 [Bos taurus]	80	130	2e-29	Bos taurus	76	82	0	1	316	555	556	62	141	363	2	F:GO:0005506 F:GO:0003824
AU_Cv_EST_001D_H02	EH649403	NP_001039436.1	hypothetical protein LOC507484 [Bos taurus] gb|AAI05513.1| Similar to serine protease inhibitor, Kunitz type, 2 [Bos taurus]	73	82	1e-14	Bos taurus	49	63	6	1	52	255	498	16	88	250	5	C:GO:0005576 C:GO:0016021 F:GO:0004867 P:GO:0006928 C:GO:0005625
Contig\196		NP_001068852.1	hypothetical protein LOC509032 [Bos taurus] gb|AAI20023.1| Similar to ankyrin repeat and MYND domain containing 2 [Bos taurus]	168	166	7e-40	Bos taurus	50	67	0	1	222	725	726	9	176	442	1	F:GO:0046872
AU_Cv_EST_004C_D01	EH644354	NP_001029598.1	hypothetical protein LOC512609 [Bos taurus] gb|AAI02122.1| Similar to Protein C9orf46 [Bos taurus]	85	82	7e-28	Bos taurus	42	65	0	1	191	445	506	55	139	147	2	C:GO:0016021 C:GO:0016020	-
Contig\12		NP_001039610.1	hypothetical protein LOC513415 [Bos taurus] gb|AAI12621.1| Similar to Brain mitochondrial carrier protein 1 (BMCP-1) (Mitochondrial uncoupling protein 5) (UCP 5) (Solute carrier family 25 member 14) [Bos taurus]	116	167	2e-40	Bos taurus	69	81	0	1	161	508	508	38	152	325	5	F:GO:0005488 C:GO:0005743 P:GO:0006839 C:GO:0016021 F:GO:0005215
AU_Cv_EST_015A_H12	EH648178	NP_001069343.1	hypothetical protein LOC525563 [Bos taurus] sp|Q0VD27|MASA_BOVIN Enolase-phosphatase E1 (2,3-diketo-5-methylthio-1-phosphopentane phosphatase) (MASA homolog) gb|AAI19872.1| Similar to E-1 enzyme [Bos taurus]	170	159	8e-38	Bos taurus	54	67	2	1	109	603	611	59	225	261	1	F:GO:0003824
AU_Cv_EST_016A_B04	EH648440	NP_001069400.1	hypothetical protein LOC530414 [Bos taurus] gb|AAI22694.1| Similar to 1-acyl-sn-glycerol-3-phosphate acyltransferase epsilon (1-AGP acyltransferase 5) (1-AGPAT 5) (Lysophosphatidic acid acyltransferase-epsilon) (LPAAT-epsilon) (1-acylglycerol-3-phosphate O-acyltransferase 5) [Bos taurus]	91	111	7e-26	Bos taurus	56	72	0	1	202	474	578	47	134	292	3	F:GO:0008415 C:GO:0016020 P:GO:0008152
AU_Cv_EST_015D_E07	EH648391	NP_001015645.1	hypothetical protein LOC533147 [Bos taurus] gb|AAX08976.1| chromosome 14 open reading frame 10 [Bos taurus] gb|AAI02394.1| Chromosome 14 open reading frame 10 [Bos taurus]	149	201	1e-50	Bos taurus	69	79	2	1	181	615	617	20	166	453	1	F:GO:0005509
AU_Cv_EST_015D_C10	EH648374	NP_001069624.1	hypothetical protein LOC539357 [Bos taurus] gb|AAI19837.1| Similar to vacuolar protein sorting factor 4B [Bos taurus]	175	284	2e-75	Bos taurus	79	89	0	1	1	525	635	270	444	444	10	C:GO:0005768 C:GO:0005773 F:GO:0005515 P:GO:0006944 F:GO:0005524 P:GO:0016197 C:GO:0016020 F:GO:0042623 P:GO:0007031 P:GO:0006355
AU_Cv_EST_014A_H07	EH647837	NP_001069628.1	hypothetical protein LOC539417 [Bos taurus] gb|AAI20300.1| Similar to core 1 synthase, glycoprotein-N-acetylgalactosamine 3-beta-galactosyltransferase, 1 [Bos taurus]	55	69	7e-11	Bos taurus	58	70	0	1	356	520	520	66	120	368	1	F:GO:0016757
AU_Cv_EST_012C_F03	EH647175	NP_001069666.1	hypothetical protein LOC540025 [Bos taurus] gb|AAI20135.1| Similar to RAS-like, estrogen-regulated, growth inhibitor [Bos taurus]	141	205	6e-52	Bos taurus	70	84	0	1	48	467	470	6	146	199	10	P:GO:0009725 F:GO:0005525 P:GO:0008285 P:GO:0030308 C:GO:0005634 C:GO:0005829 P:GO:0007264 F:GO:0019003 F:GO:0003924 F:GO:0030331	EC:3.6.5.1, EC:3.6.5.2, EC:3.6.5.3, EC:3.6.5.4,
AU_Cv_EST_008D_B10	EH645761	NP_001016296.1	hypothetical protein LOC549050 [Xenopus tropicalis]	84	88	1e-34	Xenopus tropicalis	50	69	3	1	297	539	541	88	171	509	1	F:GO:0003676	-
AU_Cv_EST_015D_E02	EH648387	NP_001016364.1	hypothetical protein LOC549118 [Xenopus tropicalis]	155	186	6e-46	Xenopus tropicalis	57	72	0	1	11	475	607	5	159	170	0		-
Contig\334		NP_001017166.1	hypothetical protein LOC549920 [Xenopus tropicalis] emb|CAJ83184.1| NADH dehydrogenase (ubiquinone) flavoprotein 2 [Xenopus tropicalis]	206	288	1e-76	Xenopus tropicalis	69	81	1	1	42	650	653	3	206	243	6	P:GO:0006120 F:GO:0008137 F:GO:0005506 P:GO:0007399 F:GO:0051537 C:GO:0005739	EC:1.6.5.3,
Contig\443		NP_001017574.1	hypothetical protein LOC550236 [Danio rerio] gb|AAH92737.1| Zgc:110113 [Danio rerio]	182	82	2e-14	Danio rerio	31	47	2	1	108	638	641	143	309	394	4	F:GO:0046872 F:GO:0016491 F:GO:0005507 P:GO:0051301	-
AU_Cv_EST_014D_C11	EH648055	NP_001017716.1	hypothetical protein LOC550411 [Danio rerio] gb|AAH93247.1| Zgc:112182 [Danio rerio]	50	54	2e-06	Danio rerio	52	66	0	1	136	285	296	1	50	301	0		-
Contig\309		NP_001017796.1	hypothetical protein LOC550494 [Danio rerio] gb|AAH93144.1| Zgc:111984 [Danio rerio]	166	286	3e-76	Danio rerio	78	87	0	1	88	585	590	1	166	282	2	C:GO:0016023 F:GO:0004759
AU_Cv_EST_005C_A06	EH644655	NP_001017807.1	hypothetical protein LOC550505 [Danio rerio] gb|AAH93295.1| Zgc:112420 [Danio rerio]	198	100	3e-20	Danio rerio	36	52	11	1	3	530	602	228	422	700	5	P:GO:0006508 F:GO:0005509 F:GO:0004198 F:GO:0004197 C:GO:0005622	-
AU_Cv_EST_014D_F06	EH648073	NP_001020094.1	hypothetical protein LOC553261 [Danio rerio] gb|AAH96955.1| Zgc:113841 [Danio rerio]	145	88	1e-16	Danio rerio	39	56	1	1	3	431	432	768	910	1099	4	P:GO:0031323 P:GO:0044238 F:GO:0005515 C:GO:0044424
AU_Cv_EST_005B_A09	EH644599	NP_001025281.2	hypothetical protein LOC557184 [Danio rerio] gb|AAI17576.1| Zgc:136275 [Danio rerio]	79	59	1e-07	Danio rerio	37	58	1	1	1	234	239	53	131	450	0		-
AU_Cv_EST_008C_B04	EH645676	NP_001070027.1	hypothetical protein LOC558182 [Danio rerio] gb|AAI24197.1| Zgc:152963 [Danio rerio]	192	97	4e-19	Danio rerio	30	52	9	1	81	599	600	42	233	598	5	F:GO:0003723 C:GO:0005737 P:GO:0009653 P:GO:0006396 P:GO:0006412	EC:3.6.5.3,
AU_Cv_EST_008B_G05	EH645649	NP_001071075.1	hypothetical protein LOC562007 [Danio rerio] gb|AAI25937.1| Zgc:154020 [Danio rerio]	164	123	4e-27	Danio rerio	42	57	0	1	76	564	564	22	181	498	0		-
AU_Cv_EST_011D_F01	EH646752	NP_001070624.1	hypothetical protein LOC562076 [Danio rerio] gb|AAI24332.1| Zgc:153368 [Danio rerio]	106	73	5e-12	Danio rerio	33	55	0	1	103	420	423	44	149	730	1	F:GO:0003674
AU_Cv_EST_017A_F10	EH648817	NP_001030150.1	hypothetical protein LOC565041 [Danio rerio] gb|AAI00114.1| Zgc:113028 [Danio rerio]	44	66	6e-10	Danio rerio	65	81	0	1	113	244	244	39	82	141	9	C:GO:0005737 P:GO:0006468 F:GO:0030145 P:GO:0008283 F:GO:0005515 P:GO:0007275 F:GO:0005524 P:GO:0043066 F:GO:0004674
AU_Cv_EST_005A_F12	EH644545	NP_001038535.1	hypothetical protein LOC565063 [Danio rerio] emb|CAI20686.1| novel protein similar to vertebrate myotubularin related protein 9 (MTMR9) [Danio rerio]	189	268	1e-70	Danio rerio	65	78	0	1	2	568	576	219	407	549	2	F:GO:0004437 P:GO:0046839
AU_Cv_EST_012A_G06	EH647023	NP_001038619.1	hypothetical protein LOC568160 [Danio rerio] emb|CAK04363.1| novel protein similar to vertebrate ATPase, Class II, type 9B (ATP9B) [Danio rerio]	66	115	1e-51	Danio rerio	81	90	0	1	281	478	479	627	692	1108	5	F:GO:0005524 P:GO:0008152 P:GO:0006812 C:GO:0016021 F:GO:0015662
AU_Cv_EST_008D_G09	EH645811	NP_001025414.1	hypothetical protein LOC570265 [Danio rerio] emb|CAI21062.1| novel protein [Danio rerio]	72	89	1e-16	Danio rerio	51	76	0	1	22	237	560	31	102	123	1	F:GO:0003674
AU_Cv_EST_014A_B12	EH647778	NP_001038676.1	hypothetical protein LOC571114 [Danio rerio] emb|CAK11164.1| novel protein similar to vertebrate EF-hand domain family, member D2 (EFHD2) [Danio rerio]	124	155	4e-37	Danio rerio	65	75	0	1	59	430	431	57	179	233	1	F:GO:0005509	-
AU_Cv_EST_015D_E06	EH648390	NP_001034928.1	hypothetical protein LOC664699 [Danio rerio] gb|AAI14314.1| Zgc:136933 [Danio rerio]	117	93	1e-17	Danio rerio	41	61	0	1	1	351	631	242	356	377	1	F:GO:0008168
AU_Cv_EST_001C_H10	EH649328	NP_848728.2	hypothetical protein LOC66787 [Mus musculus] gb|AAH31494.1| 4933433P14Rik protein [Mus musculus] dbj|BAE42246.1| unnamed protein product [Mus musculus] dbj|BAE40767.1| unnamed protein product [Mus musculus]	116	100	4e-20	Mus musculus	38	68	0	1	14	361	553	25	140	144	0		-
Contig\123		NP_001035414.1	hypothetical protein LOC678566 [Danio rerio] gb|AAI15270.1| Zgc:136790 [Danio rerio]	303	372	1e-101	Danio rerio	65	77	1	1	19	909	987	5	304	633	0		-
AU_Cv_EST_001B_D06	EH649211	NP_001038869.1	hypothetical protein LOC751691 [Danio rerio] gb|AAI22261.1| Zgc:153379 [Danio rerio]	149	167	3e-40	Danio rerio	53	73	0	1	107	553	576	45	193	484	2	F:GO:0016491 P:GO:0044237
AU_Cv_EST_013C_H12	EH647524	NP_001038900.1	hypothetical protein LOC751725 [Danio rerio] gb|AAI22351.1| Zgc:153612 [Danio rerio]	100	73	4e-12	Danio rerio	43	60	3	1	25	315	317	17	111	411	2	F:GO:0005524 F:GO:0000166	-
Contig\80		NP_001070215.1	hypothetical protein LOC767780 [Danio rerio] gb|AAI22395.1| Zgc:153717 [Danio rerio]	90	61	2e-08	Danio rerio	36	54	1	1	94	360	371	19	106	189	1	P:GO:0006512	-
AU_Cv_EST_013A_F12	EH647338	NP_001070450.1	hypothetical protein LOC767903 [Bos taurus] sp|Q3T0W7|ATG12_BOVIN Autophagy-related protein 12 (APG12-like) gb|AAI02226.1| Hypothetical protein MGC127276 [Bos taurus]	89	133	3e-30	Bos taurus	64	83	0	1	108	374	478	52	140	140	5	P:GO:0000045 P:GO:0006915 C:GO:0005737 P:GO:0006512 F:GO:0005515
AU_Cv_EST_001A_C01	EH649116	NP_001070777.1	hypothetical protein LOC768166 [Danio rerio] gb|AAI24590.1| Zgc:152807 [Danio rerio]	37	57	2e-07	Danio rerio	56	86	0	1	37	147	147	5	41	156	0		-
AU_Cv_EST_002A_C02	EH646834	NP_001070777.1	hypothetical protein LOC768166 [Danio rerio] gb|AAI24590.1| Zgc:152807 [Danio rerio]	45	74	2e-12	Danio rerio	62	88	0	1	47	181	183	5	49	156	1	C:GO:0005634	-
AU_Cv_EST_004B_B04	EH644245	NP_001072184.1	hypothetical protein LOC779630 [Xenopus tropicalis] gb|AAH80477.1| Hypothetical protein MGC89794 [Xenopus tropicalis]	150	113	4e-24	Xenopus tropicalis	42	62	0	1	114	560	562	1	148	539	0		-
AU_Cv_EST_007B_C12	EH645293	NP_001072639.1	hypothetical protein LOC780095 [Xenopus tropicalis] gb|AAI23913.1| Hypothetical protein MGC145178 [Xenopus tropicalis]	195	235	8e-61	Xenopus tropicalis	54	69	0	1	3	587	587	128	322	499	4	C:GO:0005764 P:GO:0006508 F:GO:0008236 F:GO:0004188	-
AU_Cv_EST_001A_E11	EH649145	NP_001072727.1	hypothetical protein LOC780184 [Xenopus tropicalis] gb|AAI25699.1| Hypothetical protein MGC145482 [Xenopus tropicalis]	137	135	1e-30	Xenopus tropicalis	46	66	0	1	145	555	556	26	162	2311	0		-
Contig\244		XP_366963.1	hypothetical protein MG03039.4 [Magnaporthe grisea 70-15]	55	52	9e-06	Magnaporthe grisea	49	67	5	1	170	325	325	70	124	641	1	F:GO:0005524	-
AU_Cv_EST_016A_E06	EH648470	XP_361445.1	hypothetical protein MG03919.4 [Magnaporthe grisea 70-15]	70	67	5e-10	Magnaporthe grisea	48	51	10	1	276	464	571	667	736	748	0		-
AU_Cv_EST_008B_D10	EH645626	YP_630260.1	hypothetical protein MXAN_2031 [Myxococcus xanthus DK 1622] gb|ABF88917.1| conserved domain protein [Myxococcus xanthus DK 1622]	106	56	5e-07	Myxococcus xanthus	32	41	11	1	129	410	410	259	363	395	1	P:GO:0006952	-
AU_Cv_EST_004B_B09	EH644278	NP_842556.1	hypothetical protein NE2567 [Nitrosomonas europaea ATCC 19718] emb|CAD86479.1| conserved hypothetical protein [Nitrosomonas europaea ATCC 19718]	105	54	4e-06	Nitrosomonas europaea	32	51	2	1	204	509	581	10	104	579	2	F:GO:0016705 P:GO:0016117	-
AU_Cv_EST_014C_F04	EH647984	ZP_01133610.1	hypothetical protein PTD2_08194 [Pseudoalteromonas tunicata D2] gb|EAR29009.1| hypothetical protein PTD2_08194 [Pseudoalteromonas tunicata D2]	79	54	3e-06	Pseudoalteromonas tunicata	40	53	11	1	252	461	514	707	778	1298	0		-
Contig\404		ZP_01133610.1	hypothetical protein PTD2_08194 [Pseudoalteromonas tunicata D2] gb|EAR29009.1| hypothetical protein PTD2_08194 [Pseudoalteromonas tunicata D2]	173	71	8e-11	Pseudoalteromonas tunicata	30	48	3	1	290	790	794	745	909	1298	0		-
AU_Cv_EST_011D_D11	EH646788	NP_866985.1	hypothetical protein RB5952 [Rhodopirellula baltica SH 1] emb|CAD74527.1| conserved hypothetical protein [Rhodopirellula baltica SH 1]	159	71	3e-11	Rhodopirellula baltica	30	48	1	1	170	640	644	41	195	493	0		-
AU_Cv_EST_016B_F04	EH648561	ZP_01547938.1	hypothetical protein SIAM614_03136 [Stappia aggregata IAM 12614] gb|EAV43638.1| hypothetical protein SIAM614_03136 [Stappia aggregata IAM 12614]	81	53	5e-06	Stappia aggregata	34	62	1	1	186	425	477	81	160	260	0		-
Contig\510		BAE93513.1	hypothetical protein similar to Flotillin 2 [Enchytraeus japonensis]	223	374	1e-102	Enchytraeus japonensis	81	91	0	1	73	741	741	1	223	423	2	C:GO:0016600 C:GO:0016021
AU_Cv_EST_011B_F09	EH646636	NP_441573.1	hypothetical protein sll1378 [Synechocystis sp. PCC 6803] dbj|BAA18253.1| sll1378 [Synechocystis sp. PCC 6803]	174	85	2e-15	Synechocystis sp.	34	52	5	1	89	580	583	34	204	300	1	C:GO:0030288	-
AU_Cv_EST_010D_F06	EH646467	XP_822840.1	hypothetical protein Tb10.70.0930 [Trypanosoma brucei TREU927] gb|EAN78012.1| hypothetical protein, conserved [Trypanosoma brucei]	125	63	9e-09	Trypanosoma brucei	28	44	0	1	128	499	591	159	281	582	6	F:GO:0046872 P:GO:0006355 F:GO:0008270 F:GO:0005515 C:GO:0005634 C:GO:0005622	-
AU_Cv_EST_011C_G02	EH646713	XP_822840.1	hypothetical protein Tb10.70.0930 [Trypanosoma brucei TREU927] gb|EAN78012.1| hypothetical protein, conserved [Trypanosoma brucei]	133	70	3e-11	Trypanosoma brucei	29	48	3	1	22	405	428	157	283	582	5	F:GO:0046872 F:GO:0003824 F:GO:0008270 F:GO:0005515 C:GO:0005622	-
AU_Cv_EST_013C_G09	EH647512	XP_822840.1	hypothetical protein Tb10.70.0930 [Trypanosoma brucei TREU927] gb|EAN78012.1| hypothetical protein, conserved [Trypanosoma brucei]	159	77	5e-13	Trypanosoma brucei	27	49	1	1	109	579	604	157	311	582	3	F:GO:0008270 F:GO:0005515 C:GO:0005622	-
Contig\431		XP_822840.1	hypothetical protein Tb10.70.0930 [Trypanosoma brucei TREU927] gb|EAN78012.1| hypothetical protein, conserved [Trypanosoma brucei]	85	54	4e-06	Trypanosoma brucei	29	43	1	1	360	611	630	158	242	582	0		-
AU_Cv_EST_009A_B10	EH645842	XP_828313.1	hypothetical protein Tb11.18.0001 [Trypanosoma brucei TREU927] gb|EAN79201.1| hypothetical protein, conserved [Trypanosoma brucei]	34	25	9e-26	Trypanosoma brucei	32	47	0	1	21	122	277	391	424	1436	0		-
Contig\600		XP_757245.1	hypothetical protein UM01098.1 [Ustilago maydis 521] gb|EAK82057.1| hypothetical protein UM01098.1 [Ustilago maydis 521]	185	150	2e-35	Ustilago maydis	44	61	5	1	31	555	561	918	1102	1403	1	F:GO:0003674
AU_Cv_EST_010A_E01	EH646200	XP_761475.1	hypothetical protein UM05328.1 [Ustilago maydis 521] gb|EAK86577.1| hypothetical protein UM05328.1 [Ustilago maydis 521]	152	86	6e-16	Ustilago maydis	32	48	4	1	38	472	480	2	153	578	2	F:GO:0016491 P:GO:0006118	-
AU_Cv_EST_003B_E10	EH643982	AAP06486.1	hypothetical protein, putative Universal stress protein Usp [Schistosoma japonicum]	150	96	7e-19	Schistosoma japonicum	36	55	3	1	36	470	510	4	149	155	1	P:GO:0006950	-
AU_Cv_EST_012B_A04	EH647043	AAP06495.1	hypothetical protein, putative universal stress protein Usp [Schistosoma japonicum]	134	69	9e-11	Schistosoma japonicum	29	47	1	1	3	398	419	47	180	184	1	P:GO:0006950	-
Contig\266		AAP06486.1	hypothetical protein, putative Universal stress protein Usp [Schistosoma japonicum]	152	92	2e-17	Schistosoma japonicum	33	53	0	1	69	521	595	4	149	155	1	P:GO:0006950	-
Contig\521		AAP06486.1	hypothetical protein, putative Universal stress protein Usp [Schistosoma japonicum]	149	98	3e-19	Schistosoma japonicum	38	53	2	1	83	517	590	7	153	155	4	P:GO:0006950 F:GO:0000155 C:GO:0016020 P:GO:0007165	-
AU_Cv_EST_009B_B12	EH645937	CAJ65510.2	HyTSRp1 protein [Hydra vulgaris]	125	158	7e-38	Hydra vulgaris	49	68	0	1	3	377	378	1199	1323	2904	6	F:GO:0005509 F:GO:0008201 F:GO:0005198 P:GO:0007155 F:GO:0005515 C:GO:0005576	-
AU_Cv_EST_016B_B05	EH648523	AAG09198.1	IAP-associated factor Viaf1 [Danio rerio]	111	80	1e-14	Danio rerio	42	51	0	1	104	436	456	1	108	239	2	C:GO:0005737 F:GO:0005515
AU_Cv_EST_005B_E10	EH644624	AAC05683.1	I-kappa-B kinase [Crassostrea gigas]	123	141	3e-36	Crassostrea gigas	57	75	3	1	58	414	563	608	728	732	1	F:GO:0004672	EC:2.7.1.37,
Contig\206		NP_001002719.1	IMP4, U3 small nucleolar ribonucleoprotein, homolog [Danio rerio] gb|AAH75765.1| IMP4, U3 small nucleolar ribonucleoprotein, homolog (yeast) [Danio rerio]	166	251	1e-65	Danio rerio	66	89	0	1	39	536	536	1	166	291	4	C:GO:0005730 F:GO:0005515 P:GO:0006364 C:GO:0030529
AU_Cv_EST_005B_E09	EH644623	NP_064803.1	inhibitor of apoptosis protein [Amsacta moorei entomopoxvirus] gb|AAG02727.1|AF250284_21 AMV021 [Amsacta moorei entomopoxvirus]	133	66	1e-09	Amsacta moorei entomopoxvirus	32	50	4	1	171	551	578	1	120	264	5	P:GO:0042981 P:GO:0006916 F:GO:0008270 F:GO:0005515 C:GO:0005622	-
AU_Cv_EST_004A_A03	EH644160	ABK01289.1	inhibitor of apoptosis protein 1 [Aedes aegypti]	101	99	5e-20	Aedes aegypti	46	63	2	1	150	443	446	162	260	401	1	F:GO:0005488
Contig\110		NP_076477.2	inhibitor of apoptosis protein 1 [Rattus norvegicus] gb|AAH83555.1| Baculoviral IAP repeat-containing 3 [Rattus norvegicus]	105	63	8e-09	Rattus norvegicus	33	46	0	1	61	375	564	130	232	602	5	P:GO:0042981 P:GO:0006916 F:GO:0008270 F:GO:0005515 C:GO:0005622	-
AU_Cv_EST_009D_B03	EH646089	ABB52821.1	inhibitor protein kappa B [Crassostrea gigas]	188	56	1e-06	Crassostrea gigas	25	48	8	1	103	618	619	5	181	362	0		-
Contig\317		NP_010643.1	Inner plaque spindle pole body (SPB) component, ortholog of human kendrin; involved in connecting nuclear microtubules to SPB; interacts with Tub4p-complex and calmodulin; phosphorylated by Mps1p in cell cycle-dependent manner; Spc110p [Saccharomyces cerevisiae] sp|P32380|NUF1_YEAST Protein NUF1 (Spindle poly body spacer protein SPC110) emb|CAA77668.1| nuf1 [Saccharomyces cerevisiae] emb|CAA51733…	150	54	3e-06	Saccharomyces cerevisiae	26	48	10	1	90	491	534	596	734	944	0		-
AU_Cv_EST_009C_B03	EH646004	XP_001030860.1	Insect antifreeze protein [Tetrahymena thermophila SB210] gb|EAR83197.1| Insect antifreeze protein [Tetrahymena thermophila SB210]	164	74	2e-12	Tetrahymena thermophila	28	37	18	1	1	399	422	383	540	4016	2	C:GO:0016021 C:GO:0016020	-
AU_Cv_EST_008C_H05	EH645734	AAW56833.1	Integrin alpha5 [Danio rerio]	69	64	4e-09	Danio rerio	42	68	0	1	129	335	537	33	99	1053	1	C:GO:0016020
AU_Cv_EST_012C_E10	EH647171	NP_001030151.1	integrin beta1 subunit-like protein 3 [Danio rerio] gb|AAZ78242.1| integrin beta1 subunit-like protein 3 [Danio rerio]	194	125	1e-27	Danio rerio	35	48	0	1	8	586	607	600	785	787	9	P:GO:0007229 C:GO:0016021 C:GO:0016020 P:GO:0007275 F:GO:0004872 F:GO:0005515 P:GO:0007160 C:GO:0008305 P:GO:0007155	-
AU_Cv_EST_016A_D03	EH648457	AAQ83892.1	interferon gamma-inducible protein 30 [Branchiostoma belcheri tsingtaunese]	173	167	3e-40	Branchiostoma belcheri	48	64	2	1	48	551	560	1	172	254	0		-
Contig\174		ABK63484.1	interferon regulatory factor 2 [Channa argus]	104	114	3e-24	Channa argus	47	69	1	1	257	562	562	2	105	328	3	P:GO:0006355 F:GO:0003700 C:GO:0005634	-
AU_Cv_EST_004A_D09	EH644192	NP_968408.1	intracellular protease/amidase, putative [Bdellovibrio bacteriovorus HD100] emb|CAE79401.1| intracellular protease/amidase, putative [Bdellovibrio bacteriovorus HD100]	152	126	5e-28	Bdellovibrio bacteriovirus	42	61	0	1	109	564	569	5	152	251	0		-
AU_Cv_EST_008C_G03	EH645722	NP_001013621.1	intraflagellar transport protein 20 [Bos taurus] sp|Q58CS6|IFT20_BOVIN Intraflagellar transport 20 homolog (Intraflagellar transport protein 20) gb|AAX46718.1| intraflagellar transport protein IFT20 [Bos taurus] gb|AAI03454.1| Intraflagellar transport protein 20 [Bos taurus]	49	83	3e-29	Bos taurus	75	91	0	1	10	156	329	25	73	156	1	C:GO:0019861
AU_Cv_EST_017B_C01	EH648856	ZP_01102119.1	Isopenicillin N epimerase [gamma proteobacterium KT 71] gb|EAQ98561.1| Isopenicillin N epimerase [Congregibacter litoralis KT71]	84	54	3e-06	Congregibacter litoralis	35	54	4	1	134	373	502	56	139	426	0		-
Contig\251		AAH85031.1	Itm1 protein [Xenopus laevis]	150	272	5e-72	Xenopus laevis	84	96	0	1	100	549	549	7	156	705	3	C:GO:0016020 P:GO:0006486 F:GO:0004576
AU_Cv_EST_003D_G01	EH644140	EAT47801.1	jnk stimulatory phosphatase (jsp1) [Aedes aegypti]	85	117	2e-25	Aedes aegypti	61	78	0	1	85	339	341	1	85	454	6	P:GO:0006915 P:GO:0008283 F:GO:0004721 P:GO:0000188 P:GO:0006470 P:GO:0007275	EC:3.1.3.16,
AU_Cv_EST_008A_F04	EH645549	AAL41023.1	juvenile hormone esterase [Tenebrio molitor]	55	50	1e-08	Tenebrio molitor	49	63	0	1	224	388	430	63	116	587	2	F:GO:0004104 F:GO:0004091	-
AU_Cv_EST_016D_G06	EH648739	NP_509361.1	K07E3.4a [Caenorhabditis elegans] ref|NP_509360.1| K07E3.4b [Caenorhabditis elegans] gb|AAC69104.1| Hypothetical protein K07E3.4a [Caenorhabditis elegans] gb|AAC69101.2| Hypothetical protein K07E3.4b [Caenorhabditis elegans]	110	177	1e-43	Caenorhabditis elegans	79	85	0	1	2	331	333	45	154	640	3	F:GO:0005524 F:GO:0004329 P:GO:0009396	EC:6.3.4.3,
AU_Cv_EST_016C_B10	EH648608	AAT00507.1	Kazal-like serine protease inhibitor EPI8 [Phytophthora infestans]	76	67	3e-10	Phytophthora infestans	38	59	1	1	27	251	311	1	76	100	1	F:GO:0004867	-
Contig\298		NP_080117.1	KDEL (Lys-Asp-Glu-Leu) endoplasmic reticulum protein retention receptor 2 [Mus musculus] ref|NP_001013140.1| KDEL (Lys-Asp-Glu-Leu) endoplasmic reticulum protein retention receptor 2 [Rattus norvegicus] ref|XP_850429.1| PREDICTED: similar to ER lumen protein retaining receptor 2 (KDEL receptor 2) (KDEL endoplasmic reticulum protein retention receptor 2) isoform 1 [Canis familiaris] sp|Q5U305|ERD2…	197	343	4e-93	Bos taurus	82	93	0	1	58	648	650	1	197	212	10	F:GO:0004872 C:GO:0005793 C:GO:0005624 C:GO:0005794 F:GO:0005046 P:GO:0006886 C:GO:0016021 P:GO:0006888 C:GO:0005783 P:GO:0006621
AU_Cv_EST_002C_A11	EH647561	XP_977176.1	Kelch motif family protein [Tetrahymena thermophila SB210] gb|EAR86286.1| Kelch motif family protein [Tetrahymena thermophila SB210]	118	74	2e-12	Tetrahymena thermophila	34	58	2	1	98	442	444	358	472	569	2	C:GO:0005739 F:GO:0005515	-
Contig\467		CAI21879.1	KIAA1847 protein			1e-14	Homo sapiens											4	F:GO:0046872 F:GO:0003676 F:GO:0008270 C:GO:0005622	-
AU_Cv_EST_013C_F04	EH647498	AAA16577.1	kinesin light chain	100	65	2e-09	Loligo pealei	44	66	7	1	2	280	598	63	159	217	1	F:GO:0003674
AU_Cv_EST_009A_B05	EH645837	AAS59855.1	KOG1656-like protein [Ornithodoros moubata]	142	192	4e-48	Ornithodoros moubata	70	78	0	1	90	512	513	1	142	223	1	P:GO:0015031
AU_Cv_EST_003B_B10	EH643955	AAH20127.1	La ribonucleoprotein domain family, member 7 [Mus musculus]	37	54	2e-06	Mus musculus	59	81	0	1	1	111	116	144	180	186	3	F:GO:0003676 P:GO:0050875 C:GO:0044424
AU_Cv_EST_008A_A03	EH645491	NP_001034514.1	laccase 1 [Tribolium castaneum] gb|AAX84206.1| laccase 1 [Tribolium castaneum]	186	145	1e-33	Tribolium castaneum	41	58	2	1	30	572	587	261	446	697	3	F:GO:0016491 F:GO:0005507 F:GO:0008471	-
AU_Cv_EST_012A_C01	EH646986	NP_001019418.1	lactamase, beta 2 [Rattus norvegicus] gb|AAH93378.1| Lactamase, beta 2 [Rattus norvegicus]	103	112	2e-33	Rattus norvegicus	50	68	0	1	114	419	420	70	172	288	0		-
AU_Cv_EST_004B_E12	EH644302	AAH56497.1	Lamc1 protein [Mus musculus]	114	63	7e-09	Mus musculus	29	48	0	1	8	349	521	107	220	220	6	P:GO:0006461 C:GO:0005606 P:GO:0050679 F:GO:0005201 P:GO:0007155 P:GO:0007492
AU_Cv_EST_013B_G10	EH647436	NP_476625.2	Larval visceral protein D CG8694-PA [Drosophila melanogaster] sp|P07191|MAL1_DROME Probable maltase D precursor (Larval visceral protein D) gb|AAF59088.1| CG8694-PA [Drosophila melanogaster] gb|AAL49188.1| RE63163p [Drosophila melanogaster]	158	194	1e-50	Drosophila melanogaster	55	71	0	1	112	582	588	38	190	567	0		-
AU_Cv_EST_010A_C04	EH646180	AAL28644.1	LD08608p [Drosophila melanogaster]	122	92	4e-24	Drosophila melanogaster	45	58	9	1	200	529	534	20	141	487	5	P:GO:0006355 F:GO:0043565 P:GO:0006350 F:GO:0003700 C:GO:0005634	-
AU_Cv_EST_011B_C09	EH646623	AAK93409.1	LD45391p [Drosophila melanogaster]	200	96	1e-18	Drosophila melanogaster	31	51	5	1	3	569	576	261	454	1597	3	P:GO:0006470 F:GO:0004725 F:GO:0004721	-
Contig\583		NP_001011449.1	lectin, galactoside-binding, soluble, 4 (galectin 4) [Xenopus tropicalis] gb|AAH88541.1| Lectin, galactoside-binding, soluble, 4 (galectin 4) [Xenopus tropicalis]	279	183	1e-44	Xenopus tropicalis	39	54	6	1	64	843	855	14	284	327	1	C:GO:0044464
AU_Cv_EST_008A_D05	EH645527	AAY67864.1	leucine zipper and ICAT homologous domain protein [Danio rerio]	151	181	2e-44	Danio rerio	62	76	0	1	99	551	552	2	152	190	2	F:GO:0008013 P:GO:0007275
AU_Cv_EST_014C_C03	EH647952	AAM73680.1	leucine-rich protein [Xenopus laevis]	77	82	6e-15	Xenopus laevis	53	67	1	1	102	329	389	1	76	125	7	C:GO:0005802 F:GO:0042802 P:GO:0008104 P:GO:0045892 F:GO:0008013 P:GO:0030178 C:GO:0005634
AU_Cv_EST_013A_G10	EH647348	NP_001006322.1	ligatin [Gallus gallus] emb|CAG31093.1| hypothetical protein [Gallus gallus]	139	143	2e-33	Gallus gallus	48	68	0	1	56	472	472	10	144	315	3	C:GO:0005737 F:GO:0004872 P:GO:0006886
AU_Cv_EST_017D_D12	EH649065	NP_817093.1	LIM domain only 4 [Danio rerio] gb|AAK26166.1| LIM only 4 protein [Danio rerio] gb|AAH45835.1| LIM domain only 4 [Danio rerio]	55	82	2e-17	Danio rerio	61	78	1	1	382	543	585	12	66	167	6	F:GO:0008270 C:GO:0005667 F:GO:0003700 F:GO:0008134 P:GO:0006366 P:GO:0001843
AU_Cv_EST_009D_F03	EH646130	NP_766425.1	lipase-like, ab-hydrolase domain containing 2 [Mus musculus] dbj|BAC29705.1| unnamed protein product [Mus musculus] dbj|BAE37029.1| unnamed protein product [Mus musculus]	153	186	7e-46	Mus musculus	54	75	0	1	124	579	588	22	174	398	4	C:GO:0005764 P:GO:0006487 P:GO:0006629 F:GO:0016789
Contig\604		AAN09806.1	lipoprotein receptor-related protein 5 [Xenopus laevis]	194	161	3e-38	Xenopus laevis	38	61	0	1	1	582	720	371	563	1605	2	C:GO:0016020 P:GO:0050875
AU_Cv_EST_008A_C11	EH645521	AAH99249.1	LOC432312 protein [Xenopus laevis]	187	324	2e-87	Xenopus laevis	81	91	0	1	21	581	581	1	187	312	0		-
AU_Cv_EST_012B_D01	EH647070	AAH72906.1	LOC443590 protein [Xenopus laevis]	166	216	4e-55	Xenopus laevis	59	77	0	1	35	532	534	1	166	318	1	C:GO:0005634
AU_Cv_EST_008C_E12	EH645709	AAH76812.1	LOC445830 protein [Xenopus laevis]	49	75	1e-12	Xenopus laevis	69	87	0	1	2	148	148	38	86	822	0		-
AU_Cv_EST_002D_B04	EH647629	AAH84118.1	LOC495027 protein [Xenopus laevis]	144	186	4e-46	Xenopus laevis	67	78	1	1	101	526	526	1	144	338	4	C:GO:0005737 F:GO:0005515 F:GO:0004801 P:GO:0006098	EC:2.2.1.2,
AU_Cv_EST_015C_E11	EH648330	AAH84438.1	LOC495202 protein [Xenopus laevis]	185	202	8e-51	Xenopus laevis	56	69	3	1	9	545	619	264	448	526	4	C:GO:0016021 C:GO:0016020 F:GO:0005215 P:GO:0006810	-
AU_Cv_EST_015D_A01	EH648344	AAH84635.1	LOC495223 protein [Xenopus laevis]	123	57	5e-07	Xenopus laevis	33	45	1	1	202	564	566	618	738	740	3	F:GO:0008270 F:GO:0005515 C:GO:0005622	-
AU_Cv_EST_004C_H07	EH644398	AAH84776.1	LOC495316 protein [Xenopus laevis]	146	184	2e-45	Xenopus laevis	63	76	2	1	96	524	525	1	146	1101	1	F:GO:0003674
AU_Cv_EST_006C_C09	EH645013	AAH87292.1	LOC495930 protein [Xenopus laevis]	165	160	2e-38	Xenopus laevis	50	65	0	1	25	519	519	35	199	360	2	F:GO:0005524 F:GO:0017111	EC:3.6.1.15,
Contig\124		AAH87401.1	LOC496010 protein [Xenopus laevis]	181	136	5e-31	Xenopus laevis	43	58	3	1	64	588	592	10	189	244	2	F:GO:0008168 F:GO:0016740	-
AU_Cv_EST_011D_A06	EH646763	AAH88703.1	LOC496239 protein [Xenopus laevis]	139	89	2e-16	Xenopus laevis	37	53	0	1	175	591	593	39	159	486	3	P:GO:0000226 F:GO:0005198 C:GO:0005874	-
Contig\57		AAH77199.1	LOC496372 protein [Xenopus laevis]	98	91	2e-17	Xenopus laevis	43	64	2	1	265	552	561	55	152	152	6	C:GO:0005740 F:GO:0020037 P:GO:0006099 C:GO:0016021 F:GO:0005506 P:GO:0006118	-
AU_Cv_EST_012D_A01	EH647204	AAH89700.1	LOC548371 protein [Xenopus tropicalis]	130	143	4e-33	Xenopus tropicalis	53	71	0	1	95	481	586	32	161	525	0		-
AU_Cv_EST_001A_F07	EH649152	AAH91547.1	LOC553316 protein [Danio rerio]	139	143	6e-33	Danio rerio	50	71	0	1	174	590	598	62	199	301	2	F:GO:0005525 F:GO:0000166	-
AU_Cv_EST_005A_F02	EH644537	AAH91547.1	LOC553316 protein [Danio rerio]	107	104	2e-21	Danio rerio	46	68	0	1	295	615	622	63	169	301	2	F:GO:0005525 F:GO:0000166	-
AU_Cv_EST_013B_C02	EH647367	AAI08078.1	LOC565270 protein [Danio rerio]	178	190	4e-47	Danio rerio	50	66	0	1	109	642	644	12	188	302	4	C:GO:0005739 F:GO:0004792 F:GO:0016740 P:GO:0008272	-
AU_Cv_EST_016A_F05	EH648477	AAH97915.1	LOC733283 protein [Xenopus laevis]	50	52	7e-06	Xenopus laevis	54	68	0	1	8	157	208	137	186	186	1	F:GO:0003779	-
AU_Cv_EST_009B_A12	EH645929	AAI06575.1	LOC733378 protein [Xenopus laevis]	70	75	2e-12	Xenopus laevis	50	71	0	1	107	316	612	43	112	222	0		-
AU_Cv_EST_008A_G01	EH645555	AAI08613.1	LOC733408 protein [Xenopus laevis]	188	257	2e-67	Xenopus laevis	62	81	0	1	8	568	569	2	189	335	4	C:GO:0008250 C:GO:0016021 F:GO:0004579 P:GO:0018279	EC:2.4.1.119,
AU_Cv_EST_005D_D01	EH644733	AAI10785.1	LOC734179 protein [Xenopus laevis]	128	157	2e-37	Xenopus laevis	62	76	0	1	3	386	388	56	181	771	4	F:GO:0004819 F:GO:0005515 P:GO:0006418 F:GO:0000166	EC:6.1.1.18,
AU_Cv_EST_001D_A08	EH649337	AAH83270.1	Luc7l protein [Danio rerio]	60	115	7e-25	Danio rerio	88	96	0	1	3	182	536	161	220	350	3	C:GO:0005634 F:GO:0008270 P:GO:0045843
AU_Cv_EST_007D_A03	EH645420	CAB58440.1	lysosomal membrane glycoprotein [Lumbricus rubellus]	70	79	2e-13	Lumbricus rubellus	55	71	0	1	79	288	636	251	320	320	1	C:GO:0044464
AU_Cv_EST_008C_H04	EH645733	BAE47520.1	lysozyme [Crassostrea virginica]	135	272	3e-72	Crassostrea virginica	88	88	0	1	34	438	438	1	135	184	4	C:GO:0005576 P:GO:0050829 P:GO:0050830 F:GO:0003796	EC:3.2.1.17,
AU_Cv_EST_015D_A05	EH648347	NP_504545.1	M03F8.4 [Caenorhabditis elegans] gb|AAB65911.1| Hypothetical protein M03F8.4 [Caenorhabditis elegans]	111	99	9e-20	Caenorhabditis elegans	40	60	0	1	64	393	593	94	204	274	1	ND:GO:0005554	-
AU_Cv_EST_002B_H02	EH646961	AAR82935.1	macrophage expressed protein [Haliotis corrugata]	141	132	6e-30	Haliotis corrugata	49	65	3	1	128	535	549	4	136	730	0		-
AU_Cv_EST_008D_D07	EH645776	AAR82935.1	macrophage expressed protein [Haliotis corrugata]	113	130	9e-47	Haliotis corrugata	49	68	0	1	247	585	585	486	597	730	0		-
AU_Cv_EST_017A_B05	EH648771	AAR82935.1	macrophage expressed protein [Haliotis corrugata]	63	71	1e-11	Haliotis corrugata	53	63	4	1	11	190	192	31	93	730	0		-
Contig\23		AAR82936.1	macrophage expressed protein [Haliotis rufescens]	127	132	7e-30	Haliotis rufescens	48	62	0	1	106	486	488	36	161	730	0		-
AU_Cv_EST_010A_G11	EH646225	BAD24819.1	macrophage migration inhibitory factor [Ascaris suum]	94	86	5e-16	Ascaris suum	44	62	2	1	3	278	395	22	115	115	5	F:GO:0050178 F:GO:0005125 C:GO:0005615 F:GO:0016853 P:GO:0006954	-
AU_Cv_EST_012B_C12	EH647069	AAK15788.2	mammalian ependymin related protein 1 [Homo sapiens]	115	97	2e-19	Homo sapiens	39	60	0	1	48	389	491	159	273	344	3	P:GO:0007160 F:GO:0005509 C:GO:0005576	-
AU_Cv_EST_015D_B04	EH648356	NP_001038084.1	mannose-P-dolichol utilization defect 1 [Sus scrofa] gb|AAV69971.1| mannose-P-dolichol utilization defect 1 [Sus scrofa]	107	77	4e-13	Sus scrofa	33	58	0	1	156	476	600	17	123	247	2	C:GO:0016021 C:GO:0016020	-
AU_Cv_EST_008C_A11	EH645671	AAZ76256.1	mantle gene 2 [Pinctada fucata]	152	156	5e-37	Pinctada fucata	55	71	0	1	92	544	544	5	153	190	1	P:GO:0007517	-
AU_Cv_EST_014B_E06	EH647899	AAZ76258.1	mantle gene 4 [Pinctada fucata]	115	62	2e-08	Pinctada fucata	31	46	0	1	108	452	587	28	132	158	2	P:GO:0006817 C:GO:0005737	-
AU_Cv_EST_012D_F07	EH647261	AAH56026.1	Map2k1ip1-prov protein [Xenopus laevis]	119	134	3e-30	Xenopus laevis	53	78	0	1	14	370	629	3	121	123	2	F:GO:0016301 C:GO:0016020	-
AU_Cv_EST_010C_G04	EH646386	AAQ20840.1	mapmodulin-like protein [Rhodnius prolixus]	128	159	5e-38	Rhodnius prolixus	62	75	0	1	12	395	563	16	143	243	5	C:GO:0048471 P:GO:0006913 C:GO:0005783 P:GO:0007242 C:GO:0005634
Contig\453		NP_001035923.1	MAX dimerization protein [Apis mellifera] gb|ABG29167.1| MAX dimerization protein [Apis mellifera]	105	150	3e-35	Apis mellifera	70	86	0	1	86	397	584	3	107	250	6	P:GO:0008283 P:GO:0045449 F:GO:0003714 P:GO:0007275 F:GO:0003700 C:GO:0005634
AU_Cv_EST_008A_B09	EH645507	NP_001033620.1	MBD2-interacting zinc finger [Bos taurus] gb|AAI09866.1| MBD2-interacting zinc finger [Bos taurus]	163	126	7e-28	Bos taurus	41	55	7	1	128	577	582	15	174	516	1	F:GO:0003674
Contig\197		AAL32470.1	Mcl1b [Danio rerio]	69	59	1e-07	Danio rerio	39	62	1	1	320	523	525	79	147	228	0		-
Contig\50		CAB96533.1	mesoderm specific transcript [Takifugu rubripes]	161	139	6e-32	Takifugu rubripes	44	62	1	1	69	542	543	5	165	326	3	P:GO:0006725 F:GO:0016787 F:GO:0003824	-
AU_Cv_EST_005D_G08	EH644800	AAT06208.1	methionine adenosyltransferase [Modiolus americanus]	155	284	1e-75	Modiolus americanus	89	95	0	1	2	466	467	11	165	319	3	F:GO:0005524 P:GO:0006730 F:GO:0004478	EC:2.5.1.6,
AU_Cv_EST_016D_C03	EH648699	AAC05144.1	methionine aminopeptidase [Drosophila melanogaster]	64	116	3e-25	Drosophila melanogaster	82	92	0	1	221	412	416	149	212	448	2	P:GO:0006508 F:GO:0004239	EC:3.4.11.18,
Contig\423		Q9JLC3	Methionine-R-sulfoxide reductase (Selenoprotein X 1) (Selenoprotein R)	105	142	4e-33	Suberites sp.	61	75	1	1	71	379	403	1	105	116	2	F:GO:0008270 P:GO:0030091
AU_Cv_EST_016C_E02	EH648629	NP_796066.1	methionine-R-sulfoxide reductase B3 [Mus musculus] dbj|BAC39776.1| unnamed protein product [Mus musculus] gb|AAH96447.1| Methionine sulfoxide reductase B3 [Mus musculus] dbj|BAE23258.1| unnamed protein product [Mus musculus]	115	131	3e-38	Mus musculus	53	70	0	1	121	462	547	5	119	186	5	F:GO:0000318 F:GO:0008270 C:GO:0005783 C:GO:0005739 P:GO:0030091
AU_Cv_EST_010B_G02	EH646300	EAT47764.1	methylmalonate-semialdehyde dehydrogenase [Aedes aegypti]	107	169	3e-47	Aedes aegypti	72	90	0	1	150	470	471	34	140	521	6	P:GO:0006573 F:GO:0004491 F:GO:0018478 P:GO:0019859 F:GO:0000062 C:GO:0005739	EC:1.2.1.27, EC:1.2.1.18,
Contig\49		NP_001026087.1	methylosome protein 50 [Gallus gallus] emb|CAG31458.1| hypothetical protein [Gallus gallus]	151	149	5e-35	Gallus gallus	49	63	0	1	86	538	564	41	191	359	0		-
AU_Cv_EST_001D_G10	EH649401	AAH97859.1	MGC115616 protein [Xenopus laevis]	177	182	5e-45	Xenopus laevis	52	69	0	1	26	556	559	2	169	211	3	ND:GO:0008372 ND:GO:0005554 P:GO:0007498	-
AU_Cv_EST_001D_H11	EH649411	AAI08504.1	MGC130863 protein [Xenopus laevis]	48	54	3e-10	Xenopus laevis	41	60	0	1	184	327	335	44	91	331	2	P:GO:0008152 F:GO:0003824	-
Contig\631		AAI10736.1	MGC130901 protein [Xenopus laevis]	112	149	7e-35	Xenopus laevis	64	79	0	1	174	506	508	45	156	740	3	P:GO:0006426 F:GO:0005524 F:GO:0004820	EC:6.1.1.14,
AU_Cv_EST_015A_G01	EH648155	AAI11477.1	MGC131069 protein [Xenopus laevis]	108	96	3e-21	Xenopus laevis	38	61	0	1	201	524	587	67	174	603	8	F:GO:0046872 F:GO:0020037 F:GO:0005506 C:GO:0005783 C:GO:0016020 F:GO:0004497 P:GO:0006118 C:GO:0005792	-
AU_Cv_EST_009C_B01	EH646002	AAI06419.1	MGC131082 protein [Xenopus laevis]	166	233	3e-60	Xenopus laevis	70	82	0	1	109	603	604	5	170	397	2	F:GO:0003824 P:GO:0006512
AU_Cv_EST_009C_G08	EH646054	AAI10772.1	MGC131132 protein [Xenopus laevis]	107	181	5e-63	Xenopus laevis	74	85	0	1	265	585	586	76	182	195	1	F:GO:0016787
AU_Cv_EST_010D_B03	EH646408	AAI23137.1	MGC154324 protein [Xenopus laevis]	162	177	2e-43	Xenopus laevis	50	67	0	1	109	594	596	40	201	276	0		-
AU_Cv_EST_004B_D07	EH644292	AAH46857.1	MGC53754 protein [Xenopus laevis]	147	115	1e-24	Xenopus laevis	37	65	0	1	121	561	566	27	172	452	2	F:GO:0005488 C:GO:0005856	-
AU_Cv_EST_013D_A09	EH647662	AAH48226.1	MGC53963 protein [Xenopus laevis]	191	153	5e-36	Xenopus laevis	39	63	1	1	3	566	567	91	280	597	5	F:GO:0005488 P:GO:0006364 P:GO:0006396 C:GO:0005634 C:GO:0005622	-
AU_Cv_EST_010A_D05	EH646192	AAH61933.1	MGC68458 protein [Xenopus laevis]	109	133	4e-30	Xenopus laevis	55	77	0	1	185	511	511	40	148	500	10	C:GO:0005829 C:GO:0043234 F:GO:0003867 P:GO:0048148 F:GO:0019899 P:GO:0042135 P:GO:0009450 C:GO:0005759 F:GO:0042803 F:GO:0030170	EC:2.6.1.19,
AU_Cv_EST_007D_G02	EH645419	AAH59958.1	MGC68486 protein [Xenopus laevis]	182	268	1e-70	Xenopus laevis	73	80	0	1	59	604	605	1	180	482	5	F:GO:0050661 F:GO:0005515 P:GO:0006118 F:GO:0004616 P:GO:0009051	EC:1.1.1.44,
AU_Cv_EST_015D_E01	EH648386	AAH59994.1	MGC68780 protein [Xenopus laevis]	161	125	7e-28	Xenopus laevis	42	57	0	1	52	534	534	25	183	576	2	C:GO:0044464 F:GO:0005515
Contig\341		AAH55965.1	MGC68831 protein [Xenopus laevis]	106	127	3e-28	Xenopus laevis	54	73	0	1	287	601	605	13	118	471	0		-
AU_Cv_EST_001D_A07	EH649336	AAH59348.1	MGC69167 protein [Xenopus laevis]	119	147	2e-51	Xenopus laevis	55	78	0	1	166	522	523	318	435	745	6	P:GO:0008629 P:GO:0000082 P:GO:0007050 P:GO:0008285 F:GO:0005515 P:GO:0006512
AU_Cv_EST_005C_F12	EH644708	AAH72072.1	MGC78960 protein [Xenopus laevis]	138	108	9e-27	Xenopus laevis	44	58	0	1	83	493	502	242	348	619	3	F:GO:0004221 F:GO:0004197 P:GO:0006511	-
AU_Cv_EST_007A_H04	EH645225	NP_001005024.1	MGC79780 protein [Xenopus tropicalis] gb|AAH76705.1| MGC79780 protein [Xenopus tropicalis] emb|CAJ83083.1| translocase of outer mitochondrial membrane 20 homolog (yeast) [Xenopus tropicalis]	161	164	3e-39	Xenopus tropicalis	52	68	1	1	88	561	588	6	147	147	2	P:GO:0006886 C:GO:0044425
AU_Cv_EST_003B_D01	EH643966	AAH72873.1	MGC80288 protein [Xenopus laevis]	35	38	7e-06	Xenopus laevis	60	68	2	1	175	276	479	1	35	387	0		-
AU_Cv_EST_005B_H06	EH644644	AAH72909.1	MGC80368 protein [Xenopus laevis]	188	185	1e-45	Xenopus laevis	50	67	1	1	33	590	598	6	193	453	0		-
AU_Cv_EST_015A_F01	EH648145	AAH73232.1	MGC80562 protein [Xenopus laevis]	86	123	5e-27	Xenopus laevis	65	81	0	1	2	259	605	709	794	802	4	C:GO:0005681 F:GO:0003723 P:GO:0006464 P:GO:0000389
AU_Cv_EST_002D_E07	EH647739	AAH77900.1	MGC80742 protein [Xenopus laevis]	128	234	1e-60	Xenopus laevis	87	95	0	1	154	537	571	21	148	172	5	F:GO:0008307 C:GO:0005859 P:GO:0006937 F:GO:0005509 F:GO:0003774
Contig\137		AAH77949.1	MGC80926 protein [Xenopus laevis]	88	103	4e-21	Xenopus laevis	45	73	0	1	231	494	500	6	93	239	3	C:GO:0005624 C:GO:0005887 P:GO:0006461
AU_Cv_EST_017D_F06	EH649075	AAH77958.1	MGC80954 protein [Xenopus laevis]	161	165	1e-39	Xenopus laevis	51	70	0	1	125	607	610	12	169	459	1	F:GO:0005488	-
AU_Cv_EST_007D_F07	EH645465	AAH68659.1	MGC81039 protein [Xenopus laevis]	43	70	1e-23	Xenopus laevis	67	76	0	1	172	300	300	56	98	189	1	C:GO:0016020
AU_Cv_EST_004B_E07	EH644298	AAH68703.1	MGC81128 protein [Xenopus laevis]	156	223	2e-57	Xenopus laevis	67	80	8	1	52	477	478	15	167	273	2	F:GO:0008176 P:GO:0006400	EC:2.1.1.33,
AU_Cv_EST_008C_D01	EH645693	AAH81002.1	MGC81229 protein [Xenopus laevis]	95	88	1e-16	Xenopus laevis	48	67	4	1	73	345	348	1	94	666	2	P:GO:0007582 C:GO:0005813
AU_Cv_EST_006A_G11	EH644886	AAH68774.1	MGC81296 protein [Xenopus laevis]	27	59	6e-08	Xenopus laevis	88	100	0	1	2	82	131	75	101	101
AU_Cv_EST_011C_H06	EH646728	AAH79984.1	MGC81368 protein [Xenopus laevis]	72	102	4e-21	Xenopus laevis	59	86	0	1	143	358	389	198	269	269	0		-
Contig\340		AAH71136.1	MGC82265 protein [Xenopus laevis]	176	217	3e-55	Xenopus laevis	57	73	0	1	85	612	614	25	200	302	3	F:GO:0008670 C:GO:0005777 P:GO:0008152	EC:1.3.1.34,
Contig\565		AAH77996.1	MGC82350 protein [Xenopus laevis]	147	169	7e-41	Xenopus laevis	51	71	0	1	101	541	573	1	146	508	3	P:GO:0008283 P:GO:0007399 P:GO:0000079
Contig\314		AAH70676.1	MGC82361 protein [Xenopus laevis]	149	72	1e-11	Xenopus laevis	26	48	0	1	70	516	623	5	151	161	8	C:GO:0016469 C:GO:0005739 P:GO:0015986 C:GO:0045263 F:GO:0046961 P:GO:0015992 P:GO:0006811 F:GO:0046933	-
AU_Cv_EST_009C_A05	EH645996	AAH72297.1	MGC82502 protein [Xenopus laevis]	49	76	8e-13	Xenopus laevis	71	79	2	1	27	170	171	240	288	353	3	F:GO:0003875 P:GO:0006471 F:GO:0000287	EC:3.2.2.19,
AU_Cv_EST_010D_C07	EH646447	AAH73016.1	MGC82611 protein [Xenopus laevis]	160	162	1e-38	Xenopus laevis	53	66	4	1	162	620	622	40	198	318	2	C:GO:0005622 P:GO:0009987
AU_Cv_EST_005C_C02	EH644673	AAH80040.1	MGC83128 protein [Xenopus laevis]	132	99	7e-20	Xenopus laevis	38	58	0	1	103	495	528	17	148	290	4	C:GO:0016021 C:GO:0005783 C:GO:0005793 P:GO:0007399
Contig\485		AAH81099.1	MGC83295 protein [Xenopus laevis]	315	208	3e-52	Xenopus laevis	39	59	1	1	1	930	946	1412	1721	2011	1	P:GO:0000059
AU_Cv_EST_016D_D06	EH648714	AAH76817.1	MGC83791 protein [Xenopus laevis]	33	52	9e-06	Xenopus laevis	66	87	0	1	137	235	236	43	75	496
AU_Cv_EST_011A_H03	EH646562	AAH70786.1	MGC83828 protein [Xenopus laevis]	130	59	2e-07	Xenopus laevis	33	46	8	1	27	383	603	700	829	1134	3	F:GO:0005488 P:GO:0045449 F:GO:0003677	-
AU_Cv_EST_015A_G07	EH648161	AAH70797.1	MGC83857 protein [Xenopus laevis]	113	117	5e-25	Xenopus laevis	46	71	0	1	282	620	621	1	111	244	4	F:GO:0005525 P:GO:0007264 F:GO:0000166 C:GO:0005622	-
AU_Cv_EST_012A_A08	EH646975	AAH70832.1	MGC83934 protein [Xenopus laevis]	89	90	4e-17	Xenopus laevis	47	62	0	1	3	269	289	82	170	914	3	P:GO:0016477 F:GO:0003674 C:GO:0005634
AU_Cv_EST_002C_B07	EH647567	AAH74301.1	MGC84105 protein [Xenopus laevis]	77	100	2e-20	Xenopus laevis	54	70	0	1	1	231	294	75	151	514	5	P:GO:0007243 F:GO:0005509 C:GO:0005783 ND:GO:0005554 C:GO:0005622	-
AU_Cv_EST_004D_H12	EH644486	AAH82452.1	MGC84195 protein [Xenopus laevis]	144	129	8e-29	Xenopus laevis	45	63	0	1	159	590	592	40	182	309	3	P:GO:0006629 F:GO:0004622 P:GO:0006954	EC:3.1.1.5,
Contig\285		AAH82459.1	MGC84277 protein [Xenopus laevis]	116	113	6e-30	Xenopus laevis	45	66	0	1	38	385	502	18	131	243	3	F:GO:0008119 C:GO:0005737 P:GO:0008152	-
AU_Cv_EST_010C_C07	EH646346	AAH89133.1	MGC85046 protein [Xenopus laevis]	179	147	2e-34	Xenopus laevis	44	61	0	1	51	584	592	6	184	216	1	F:GO:0016787
AU_Cv_EST_014C_C11	EH647960	AAH79800.1	MGC86386 protein [Xenopus laevis]	116	56	5e-07	Xenopus laevis	33	53	2	1	1	339	393	528	631	940	0		-
AU_Cv_EST_001C_B12	EH649277	NP_001004879.1	MGC88883 protein [Xenopus tropicalis] gb|AAH75267.1| MGC88883 protein [Xenopus tropicalis] emb|CAJ82732.1| novel NDRG family protein [Xenopus tropicalis]	139	120	3e-26	Xenopus tropicalis	45	64	0	1	46	462	464	7	144	235	2	C:GO:0016021 C:GO:0016020	-
AU_Cv_EST_005C_D06	EH644684	NP_001008169.1	MGC88921 protein [Xenopus tropicalis] gb|AAH82487.1| MGC88921 protein [Xenopus tropicalis] emb|CAJ82582.1| novel protein [Xenopus tropicalis]	97	92	8e-20	Xenopus tropicalis	42	73	0	1	89	379	380	47	142	391	0		-
AU_Cv_EST_006C_A12	EH644995	NP_001004942.1	MGC89189 protein [Xenopus tropicalis] gb|AAH75425.1| MGC89189 protein [Xenopus tropicalis]	149	95	2e-18	Xenopus tropicalis	33	58	1	1	179	619	622	14	160	187	0		-
Contig\194		NP_001007939.1	MGC89351 protein [Xenopus tropicalis] gb|AAH80444.1| MGC89351 protein [Xenopus tropicalis]	148	174	2e-42	Xenopus tropicalis	55	79	0	1	115	558	558	1	145	518	1	F:GO:0003674
Contig\248		NP_001025636.1	MGC97603 protein [Xenopus tropicalis] gb|AAH91596.1| MGC97603 protein [Xenopus tropicalis]	113	218	9e-56	Xenopus tropicalis	97	97	0	1	51	389	391	1	112	310	3	C:GO:0000502 P:GO:0006511 C:GO:0005829
AU_Cv_EST_014A_G05	EH647826	NP_001015822.1	MGC97667 protein [Xenopus tropicalis] gb|AAH90104.1| MGC97667 protein [Xenopus tropicalis]	90	91	3e-17	Xenopus tropicalis	45	65	1	1	268	534	537	2	82	167	10	F:GO:0008270 P:GO:0006355 C:GO:0005667 F:GO:0009055 F:GO:0003700 F:GO:0008134 F:GO:0005506 P:GO:0006118 P:GO:0006366 P:GO:0001843
Contig\376		AAH90161.1	MGC99338 protein [Xenopus laevis]	187	156	7e-37	Xenopus laevis	44	63	0	1	64	624	629	23	200	600	0		-
AU_Cv_EST_012C_G12	EH647192	NP_001006301.1	mindbomb homolog 2 [Gallus gallus] sp|Q5ZIJ9|MIB2_CHICK E3 ubiquitin-protein ligase MIB2 (Mind bomb homolog 2) emb|CAG32444.1| hypothetical protein [Gallus gallus]	84	92	1e-17	Gallus gallus	48	72	0	1	2	253	290	624	707	954	1	F:GO:0003674
AU_Cv_EST_002C_F03	EH647596	NP_722599.1	Minute (2) 21AB CG2674-PB, isoform B [Drosophila melanogaster] gb|AAF51558.1| CG2674-PB, isoform B [Drosophila melanogaster]	67	82	8e-15	Drosophila melanogaster	62	70	0	1	25	225	227	9	63	200	3	F:GO:0005524 P:GO:0006730 F:GO:0004478	EC:2.5.1.6,
AU_Cv_EST_011D_G05	EH646801	EAT42337.1	mitochondrial ribosomal protein, L55, putative [Aedes aegypti]	86	100	5e-20	Aedes aegypti	55	73	0	1	238	495	554	23	108	113	0		-
AU_Cv_EST_013A_H06	EH647356	EAT32991.1	mitochondrial solute carrier protein, putative [Aedes aegypti]	37	57	2e-07	Aedes aegypti	70	91	0	1	337	447	449	58	94	357	0		-
Contig\131		BAC65703.1	mKIAA1028 protein [Mus musculus]	182	332	5e-90	Mus musculus	86	93	0	1	40	585	586	43	224	546	7	C:GO:0000119 P:GO:0006468 F:GO:0005524 P:GO:0000074 F:GO:0004674 P:GO:0006355 P:GO:0051301
AU_Cv_EST_007A_C12	EH645180	BAC98282.1	mKIAA1990 protein [Mus musculus]	188	174	4e-44	Mus musculus	46	66	0	1	37	597	597	65	252	885	5	P:GO:0006546 F:GO:0004047 F:GO:0016491 C:GO:0005737 P:GO:0006118	-
AU_Cv_EST_011B_H04	EH646608	AAS83980.1	Mn superoxide dismutase [Biomphalaria glabrata] gb|AAS83981.1| Mn superoxide dismutase [Biomphalaria glabrata]	133	196	3e-49	Biomphalaria glabrata	69	80	0	1	3	401	403	55	186	223	8	F:GO:0046872 P:GO:0006357 P:GO:0001315 P:GO:0000303 F:GO:0008383 ND:GO:0016066 P:GO:0006801 C:GO:0005739
AU_Cv_EST_013B_C08	EH647398	CAC35704.1	mog1 protein [Xenopus laevis]	183	168	1e-40	Xenopus laevis	48	65	1	1	78	617	648	6	187	187	0		-
AU_Cv_EST_015B_G03	EH648242	EAT32295.1	molybdopterin synthase small subunit, putative [Aedes aegypti] gb|EAT40642.1| molybdopterin synthase small subunit, putative [Aedes aegypti]	59	52	1e-10	Aedes aegypti	42	69	1	1	109	282	586	40	98	98	1	P:GO:0006790	-
AU_Cv_EST_007B_E12	EH645305	EAT48536.1	monocarboxylate transporter [Aedes aegypti]	179	206	3e-52	Aedes aegypti	51	73	0	1	2	538	545	55	233	753	0		-
AU_Cv_EST_013D_D11	EH647684	EAT46388.1	monocarboxylate transporter [Aedes aegypti]	186	101	2e-20	Aedes aegypti	32	50	0	1	10	567	569	83	267	704	6	P:GO:0015711 C:GO:0016021 C:GO:0016020 F:GO:0015355 F:GO:0005215 P:GO:0006810	-
AU_Cv_EST_013C_C06	EH647473	CAD90167.1	mu class glutathione S-transferase [Crassostrea gigas]	178	318	8e-86	Crassostrea gigas	80	91	0	1	71	604	605	1	178	215	2	P:GO:0008152 F:GO:0004364	EC:2.5.1.18,
AU_Cv_EST_002C_F09	EH647601	AAB34577.1	Myc homolog [Crassostrea virginica]	64	73	4e-12	Crassostrea virginica	48	59	0	1	1	192	208	119	181	430	0		-
AU_Cv_EST_003D_H04	EH644152	AAB34577.1	Myc homolog [Crassostrea virginica]	75	53	4e-06	Crassostrea virginica	36	45	6	1	70	279	359	104	177	430	0		-
AU_Cv_EST_005A_D03	EH644520	AAB34577.1	Myc homolog [Crassostrea virginica]	74	53	5e-06	Crassostrea virginica	36	59	0	1	240	461	461	289	360	430	0		-
AU_Cv_EST_005D_B11	EH644758	AAB34577.1	Myc homolog [Crassostrea virginica]	133	99	6e-20	Crassostrea virginica	36	48	4	1	109	489	498	9	141	430	0		-
AU_Cv_EST_006D_D10	EH645119	AAB34577.1	Myc homolog [Crassostrea virginica]	71	56	6e-07	Crassostrea virginica	38	54	1	1	111	320	331	99	161	430	0		-
AU_Cv_EST_014D_F03	EH648029	AAB34577.1	Myc homolog [Crassostrea virginica]	87	82	1e-14	Crassostrea virginica	40	55	1	1	256	513	524	92	177	430	0		-
AU_Cv_EST_001A_E02	EH649137	ABB76627.1	MyD88 [Chlamys farreri]	117	79	7e-14	Chlamys farreri	34	60	1	1	170	514	535	7	122	367	4	F:GO:0004888 C:GO:0016020 P:GO:0007165 F:GO:0005515	-
AU_Cv_EST_001B_F01	EH649226	ABB76627.1	MyD88 [Chlamys farreri]	98	68	1e-10	Chlamys farreri	38	57	2	1	165	452	453	7	104	367	4	F:GO:0004888 C:GO:0016020 P:GO:0007165 F:GO:0005515	-
AU_Cv_EST_015B_F11	EH648240	ABB76627.1	MyD88 [Chlamys farreri]	97	63	5e-09	Chlamys farreri	31	59	0	1	1	291	320	51	143	367	0		-
Contig\30		CAB64662.1	myosin heavy chain [Mytilus galloprovincialis]	202	293	5e-78	Mytilus galloprovincialis	76	83	0	1	1	606	606	1314	1515	1705	3	F:GO:0005524 C:GO:0016459 F:GO:0003774
AU_Cv_EST_013D_D07	EH647680	AAF62394.1	myosin heavy chain cardiac muscle specific isoform 1 [Argopecten irradians]	179	172	5e-42	Argopecten irradians	51	68	0	1	2	538	540	452	630	1243	3	F:GO:0005524 C:GO:0016459 F:GO:0003774
AU_Cv_EST_004D_C12	EH644441	EAT47478.1	myosin heavy chain, nonmuscle or smooth muscle [Aedes aegypti]	96	126	4e-28	Aedes aegypti	63	73	0	1	174	461	462	28	123	2001	6	P:GO:0008360 F:GO:0003779 F:GO:0005524 F:GO:0003774 F:GO:0005516 C:GO:0016459
Contig\135		AAD13782.1	myosin II heavy chain [Ilyanassa obsoleta]	128	203	3e-51	Ilyanassa obsoleta	74	85	0	1	151	534	536	1	128	486	3	F:GO:0005524 C:GO:0016459 F:GO:0003774
Contig\355		P04113	Myosin regulatory light chain A, smooth adductor muscle prf||1102218A myosin,regulatory La	156	232	9e-60	Mizuhopecten yessoensis	73	82	0	1	123	590	592	1	156	161	1	F:GO:0005509
AU_Cv_EST_004D_E09	EH644456	AAY63881.1	myosin VI [Chlamys farreri]	143	250	2e-65	Chlamys farreri	80	93	0	1	111	539	539	1	143	936	3	F:GO:0005524 C:GO:0016459 F:GO:0003774
Contig\415		BAC16237.1	myosinase-I [Loligo bleekeri]	278	217	8e-55	Loligo bleekeri	42	58	0	1	82	909	962	27	285	432	2	F:GO:0003674 C:GO:0016020
AU_Cv_EST_011A_H07	EH646566	NP_001026272.1	myotubularin-related protein 9 [Gallus gallus] emb|CAH65268.1| hypothetical protein [Gallus gallus]	110	115	5e-25	Gallus gallus	48	72	0	1	141	470	475	1	108	550	2	F:GO:0004437 P:GO:0046839	-
AU_Cv_EST_010A_B02	EH646167	AAG35803.1	Na/Pi cotransporter NaPi-IIb2 [Cyprinus carpio]	42	56	6e-07	Cyprinus carpio	54	73	0	1	119	244	252	42	83	643	3	P:GO:0006817 C:GO:0016020 F:GO:0015321	-
AU_Cv_EST_016B_F08	EH648564	YP_254655.1	NADH dehydrogenase subunit 4 [Crassostrea virginica] gb|AAW69400.1| NADH dehydrogenase subunit 4 [Crassostrea virginica]	109	169	6e-55	Crassostrea virginica	79	82	0	1	262	588	589	52	160	449	2	F:GO:0008137 P:GO:0042773	EC:1.6.5.3,
AU_Cv_EST_002D_C11	EH647731	EAT35199.1	nadp transhydrogenase [Aedes aegypti]	31	54	3e-06	Aedes aegypti	83	87	0	1	242	334	508	1035	1065	1066
AU_Cv_EST_004B_A12	EH644274	AAX86980.1	natural resistance-associated macrophage protein [Paralichthys olivaceus]	121	162	8e-39	Paralichthys olivaceus	64	78	0	1	196	558	559	48	168	554	4	C:GO:0016021 P:GO:0006826 F:GO:0005506 F:GO:0005215
AU_Cv_EST_004D_A01	EH644403	AAF18300.1	N-ethylmaleimide sensitive fusion protein [Manduca sexta]	199	337	2e-91	Manduca sexta	85	93	0	1	1	597	599	263	461	745	8	F:GO:0004252 F:GO:0005524 F:GO:0000287 F:GO:0017111 P:GO:0006508 F:GO:0004176 C:GO:0005783 P:GO:0015031	EC:3.4.21, EC:3.6.1.15,
Contig\550		CAA60122.1	neurofilament protein NF70 [Helix aspersa]	320	197	5e-49	Helix aspersa	35	55	1	1	5	952	962	290	601	646	2	F:GO:0005198 F:GO:0005515	-
AU_Cv_EST_008A_G10	EH645564	ABH10673.1	neuropeptide Y [Haliotis discus hannai]	115	65	2e-09	Haliotis discus hannai	32	55	2	1	231	566	569	28	139	350	8	F:GO:0001584 F:GO:0004872 C:GO:0016021 C:GO:0016020 P:GO:0007165 F:GO:0004952 F:GO:0004951 P:GO:0007186	-
AU_Cv_EST_008B_E02	EH645586	ABH10673.1	neuropeptide Y [Haliotis discus hannai]	133	89	1e-16	Haliotis discus hannai	39	53	0	1	187	585	607	29	161	350	1	F:GO:0001584
AU_Cv_EST_012D_A05	EH647208	ABH10673.1	neuropeptide Y [Haliotis discus hannai]	108	59	1e-07	Haliotis discus hannai	31	52	0	1	52	375	584	29	135	350	8	F:GO:0004983 F:GO:0001584 F:GO:0004872 F:GO:0004966 C:GO:0016021 C:GO:0016020 P:GO:0007165 P:GO:0007186	-
AU_Cv_EST_010C_G06	EH646388	Q8R151	NFX1-type zinc finger-containing protein 1	32	58	4e-12	Mus musculus	71	87	0	1	405	500	595	1812	1843	1909
AU_Cv_EST_012A_D05	EH646998	ABA60389.1	nicotinic acetylcholine receptor subunit type K [Lymnaea stagnalis]	70	89	1e-16	Lymnaea stagnalis	52	75	0	1	448	657	661	18	87	501	6	F:GO:0015464 P:GO:0007271 P:GO:0006810 P:GO:0007165 C:GO:0005892 F:GO:0004889
AU_Cv_EST_012C_A03	EH647122	NP_001016830.1	nin one binding protein [Xenopus tropicalis] emb|CAJ81644.1| novel protein [Xenopus tropicalis]	165	154	2e-36	Xenopus tropicalis	49	69	0	1	13	504	560	1	162	436	1	F:GO:0046872
AU_Cv_EST_003D_A07	EH644089	NP_001005718.1	nipsnap homolog 3A [Xenopus tropicalis] gb|AAH75307.1| Nipsnap homolog 3A (C. elegans) [Xenopus tropicalis]	130	118	1e-25	Xenopus tropicalis	42	61	0	1	66	455	505	27	156	255	0		-
AU_Cv_EST_007D_H07	EH645484	NP_571108.1	nipsnap1 [Danio rerio] gb|AAI22250.1| Nipsnap1 [Danio rerio]	136	126	8e-28	Danio rerio	46	63	2	1	238	636	638	47	182	278	2	C:GO:0005624 C:GO:0005887
AU_Cv_EST_003A_H04	EH643920	NP_001029298.1	nitrilase family, member 2 [Rattus norvegicus] gb|AAI00638.1| Nitrilase family, member 2 [Rattus norvegicus]	108	185	5e-46	Rattus norvegicus	75	87	0	1	1	324	327	41	148	276	2	F:GO:0016810 P:GO:0006807
AU_Cv_EST_005C_B05	EH644665	AAH61961.1	Nol5 protein [Danio rerio]	129	130	2e-29	Danio rerio	49	65	0	1	61	447	449	7	135	553	1	F:GO:0003676
AU_Cv_EST_002B_G05	EH646952	AAZ40189.1	nonmuscle myosin II [Aplysia californica]	63	94	2e-18	Aplysia californica	69	92	0	1	3	191	192	1400	1462	1902	7	P:GO:0008360 F:GO:0003779 P:GO:0000910 F:GO:0005524 F:GO:0003774 F:GO:0005516 C:GO:0016459
AU_Cv_EST_012D_A12	EH647214	CAK11280.1	novel protein (zgc:56258) [Danio rerio]	189	177	3e-43	Danio rerio	48	68	1	1	38	598	604	421	609	856	4	F:GO:0003723 F:GO:0003676 F:GO:0000166 C:GO:0005634	-
AU_Cv_EST_017B_D06	EH648873	NP_001039191.1	novel protein containing an Inosine-uridine preferring nucleoside hydrolase domain [Xenopus tropicalis] emb|CAJ82014.1| novel protein containing an Inosine-uridine preferring nucleoside hydrolase domain [Xenopus tropicalis]	135	77	5e-13	Xenopus tropicalis	35	51	0	1	579	175	602	62	163	319	1	F:GO:0008477	-
AU_Cv_EST_017D_H09	EH649093	NP_001037908.1	Novel protein containing Sulfotransferase domain [Xenopus tropicalis] emb|CAJ83154.1| Novel protein containing Sulfotransferase domain [Xenopus tropicalis]	154	91	2e-17	Xenopus tropicalis	35	57	7	1	134	559	582	5	154	303	2	F:GO:0016740 F:GO:0008146	-
AU_Cv_EST_014A_D10	EH647798	CAK11328.1	novel protein similar to human MEGF11 protein (MEGF11) [Danio rerio] emb|CAK10789.1| novel protein similar to human MEGF11 protein (MEGF11) [Danio rerio]	96	66	1e-09	Danio rerio	37	47	0	1	245	532	573	546	629	854	3	F:GO:0004623 F:GO:0005509 P:GO:0016042	-
AU_Cv_EST_001C_D10	EH649291	CAI11754.1	novel protein similar to vertebrate angiopoietin-like protein family [Danio rerio]	128	135	2e-30	Danio rerio	50	64	0	1	240	620	655	10	136	231	1	C:GO:0005577
AU_Cv_EST_014B_C08	EH647881	CAI11754.1	novel protein similar to vertebrate angiopoietin-like protein family [Danio rerio]	74	102	7e-21	Danio rerio	58	72	0	1	347	568	568	38	111	231	0		-
AU_Cv_EST_009C_B05	EH646006	CAK04993.1	novel protein similar to vertebrate ash1 (absent, small, or homeotic)-like (Drosophila) (ASH1L) [Danio rerio]	175	164	2e-39	Danio rerio	47	63	2	1	1	513	598	738	912	1005	6	P:GO:0006323 C:GO:0005923 F:GO:0003702 P:GO:0007267 C:GO:0005634 P:GO:0006366
AU_Cv_EST_010D_G01	EH646426	CAK04637.1	novel protein similar to vertebrate CUB and Sushi multiple domains 3 (CSMD3) [Danio rerio]	138	67	5e-10	Danio rerio	35	48	4	1	189	584	586	1	122	680	4	P:GO:0006508 F:GO:0004252 C:GO:0016021 C:GO:0016020	-
AU_Cv_EST_005A_F11	EH644544	CAE17620.1	novel protein similar to vertebrate gliacolin (C1Q) [Danio rerio]	64	54	2e-06	Danio rerio	42	60	7	1	94	270	270	4	67	135	0		-
AU_Cv_EST_008A_D06	EH645528	CAK04767.1	novel protein similar to vertebrate heat shock 70kD protein 12B (HSPA12B) [Danio rerio]	103	61	3e-08	Danio rerio	35	45	0	1	35	343	344	26	118	476	0		-
AU_Cv_EST_011C_C09	EH646677	CAK04767.1	novel protein similar to vertebrate heat shock 70kD protein 12B (HSPA12B) [Danio rerio]	122	72	2e-11	Danio rerio	30	50	1	1	5	364	596	179	300	476	0		-
AU_Cv_EST_015D_H11	EH648425	CAK04767.1	novel protein similar to vertebrate heat shock 70kD protein 12B (HSPA12B) [Danio rerio]	86	56	8e-07	Danio rerio	34	51	0	1	167	424	478	6	89	476	0		-
AU_Cv_EST_017D_E02	EH649025	CAK04767.1	novel protein similar to vertebrate heat shock 70kD protein 12B (HSPA12B) [Danio rerio]	102	77	3e-13	Danio rerio	43	59	2	1	116	412	533	3	98	476	2	F:GO:0005524 F:GO:0000166	-
AU_Cv_EST_016A_A05	EH648431	CAK04769.1	novel protein similar to vertebrate heat shock 70kDa protein 12A (HSPA12A) [Danio rerio]	80	64	4e-11	Danio rerio	46	61	10	1	70	285	415	149	228	571	2	F:GO:0005524 F:GO:0000166	-
AU_Cv_EST_013B_B08	EH647388	CAK10932.1	novel protein similar to vertebrate HLA-B associated transcript 2 (BAT2) [Danio rerio] emb|CAK04568.1| novel protein similar to vertebrate HLA-B associated transcript 2 (BAT2) [Danio rerio]	111	123	7e-27	Danio rerio	55	69	2	1	211	534	638	1	111	1921	3	P:GO:0007264 F:GO:0005085 C:GO:0005622	-
AU_Cv_EST_004D_D07	EH644446	CAK04349.1	novel protein similar to vertebrate interferon-induced protein 44 (IFI44) [Danio rerio]	62	64	2e-09	Danio rerio	53	62	0	1	130	315	325	63	122	491	0		-
AU_Cv_EST_015D_D05	EH648380	CAK04349.1	novel protein similar to vertebrate interferon-induced protein 44 (IFI44) [Danio rerio]	182	81	4e-14	Danio rerio	35	48	6	1	77	586	634	57	221	491	5	F:GO:0005249 C:GO:0016020 P:GO:0006813 F:GO:0005515 C:GO:0008076	-
AU_Cv_EST_014D_F10	EH648076	CAH68999.1	novel protein similar to vertebrate methionine sulfoxide reductase A (MSRA) [Danio rerio] emb|CAI20959.1| novel protein similar to vertebrate methionine sulfoxide reductase A (MSRA) [Danio rerio]	99	148	9e-35	Danio rerio	67	77	0	1	119	415	417	19	117	235	4	F:GO:0008113 P:GO:0006979 P:GO:0006555 P:GO:0006464	EC:1.8.4.6,
AU_Cv_EST_002C_F10	EH647602	NP_001003114.1	N-sulfoglucosamine sulfohydrolase (sulfamidase) [Canis familiaris] gb|AAG17206.1|AF217203_1 heparan sulfate sulfamidase [Canis familiaris] gb|AAG17207.1|AF217204_1 heparan sulfate sulfamidase [Canis familiaris]	65	82	1e-16	Canis familiaris	55	64	0	1	71	265	265	44	108	507	5	F:GO:0008484 P:GO:0030203 F:GO:0016250 P:GO:0006029 C:GO:0005764	EC:3.10.1.1,
AU_Cv_EST_003B_A11	EH643944	ABA00732.1	NTPDase5 [Xenopus tropicalis]	79	64	3e-09	Xenopus tropicalis	46	62	1	1	319	552	553	28	103	424	1	F:GO:0016787	-
Contig\79		NP_001006311.1	nuclear distribution gene C homolog [Gallus gallus] sp|Q5ZIN1|NUDC_CHICK Nuclear migration protein nudC (Nuclear distribution protein C homolog) emb|CAG32412.1| hypothetical protein [Gallus gallus]	137	201	4e-50	Gallus gallus	63	82	0	1	559	969	970	171	307	341	3	P:GO:0007067 C:GO:0005874 P:GO:0051301
Contig\471		NP_608422.1	Nuclear transport factor-2 CG1740-PA [Drosophila melanogaster] gb|AAF50866.1| CG1740-PA [Drosophila melanogaster] gb|AAM11114.1| GM08921p [Drosophila melanogaster] gb|AAS98195.1| nuclear transport factor 2 [Drosophila melanogaster] gb|AAV87140.1| nuclear transport factor 2 [Drosophila melanogaster]	133	118	1e-25	Drosophila melanogaster	48	61	0	1	91	489	580	2	130	130	2	C:GO:0005622 P:GO:0006810	-
AU_Cv_EST_013D_D04	EH647537	NP_001011358.1	nucleolar protein family 6 (RNA-associated) [Xenopus tropicalis] sp|Q5M7P5|NOL6_XENTR Nucleolar protein 6 gb|AAH88522.1| Nucleolar protein family 6 (RNA-associated) [Xenopus tropicalis]	174	159	6e-38	Xenopus tropicalis	47	62	0	1	22	540	548	672	845	1145	1	C:GO:0044428
AU_Cv_EST_005C_D07	EH644685	NP_001027921.1	nucleoporin 153 [Takifugu rubripes] gb|AAG21382.1|AF301600_1 nucleoporin 153 [Takifugu rubripes] gb|AAG21383.1| nucleoporin 153 [Takifugu rubripes]	183	130	3e-29	Takifugu rubripes	40	55	6	1	1	513	513	514	686	1370	1	F:GO:0005215
Contig\351		NP_958475.1	nucleosome assembly protein 1, like 1 [Danio rerio] gb|AAH44152.1| Nucleosome assembly protein 1, like 1 [Danio rerio]	159	165	2e-39	Danio rerio	54	68	0	1	174	650	650	25	176	385	2	P:GO:0006334 C:GO:0005634	-
Contig\580		CAD89618.1	omega class glutathione S-transferase [Crassostrea gigas]	231	313	4e-84	Crassostrea gigas	64	76	0	1	26	718	719	1	231	243	2	P:GO:0008150 F:GO:0016740
AU_Cv_EST_017A_C04	EH648781	CAA40493.1	omega-hydroxylase cytochrome P-450 [Oryctolagus cuniculus]	95	55	1e-06	Oryctolagus cuniculus	38	53	3	1	52	327	346	29	118	511	5	F:GO:0020037 F:GO:0018685 F:GO:0005506 F:GO:0004497 P:GO:0006118	-
AU_Cv_EST_004D_F02	EH644412	NP_001025900.1	origin recognition complex subunit 5 [Gallus gallus] emb|CAH65305.1| hypothetical protein [Gallus gallus]	119	132	6e-30	Gallus gallus	51	71	0	1	185	541	542	21	139	447	5	F:GO:0042802 P:GO:0006270 F:GO:0003688 C:GO:0005634 F:GO:0000166
Contig\170		CAD91418.1	ornithine decarboxylase [Crassostrea gigas]	92	175	1e-42	Crassostrea gigas	89	94	0	1	304	579	579	1	92	186	2	P:GO:0006596 F:GO:0004586	EC:4.1.1.17,
AU_Cv_EST_002C_A03	EH647554	NP_001043244.1	Os01g0531500 [Oryza sativa (japonica cultivar-group)] dbj|BAB91862.1| carboxymethylenebutenolidase-like protein [Oryza sativa (japonica cultivar-group)] dbj|BAF05158.1| Os01g0531500 [Oryza sativa (japonica cultivar-group)]	71	85	9e-16	Oryza sativa	54	73	1	1	178	387	391	66	136	281	3	C:GO:0005739 F:GO:0016787 F:GO:0008806	-
Contig\316		NP_001043618.1	Os01g0624000 [Oryza sativa (japonica cultivar-group)] dbj|BAF05532.1| Os01g0624000 [Oryza sativa (japonica cultivar-group)]	161	199	6e-50	Oryza sativa	56	80	0	1	90	572	573	41	200	785	1	F:GO:0017040	-
Contig\529		NP_001051280.1	Os03g0750000 [Oryza sativa (japonica cultivar-group)] dbj|BAF13194.1| Os03g0750000 [Oryza sativa (japonica cultivar-group)]	56	67	3e-10	Oryza sativa	53	73	0	1	139	306	307	73	128	128	1	P:GO:0006950	-
AU_Cv_EST_007B_G09	EH645314	NP_001057900.1	Os06g0567900 [Oryza sativa (japonica cultivar-group)] dbj|BAF19814.1| Os06g0567900 [Oryza sativa (japonica cultivar-group)]	97	84	3e-15	Oryza sativa	38	60	3	1	255	536	536	13	109	399	1	F:GO:0016491
Contig\459		YP_446314.1	osteoblast specific factor 2-related protein [Salinibacter ruber DSM 13855] gb|ABC44377.1| osteoblast specific factor 2-related protein [Salinibacter ruber DSM 13855]	147	89	1e-16	Salinibacter ruber	36	58	2	1	103	534	597	32	175	179	1	P:GO:0007155	-
AU_Cv_EST_001D_C06	EH649355	AAH71395.1	Ostf1 protein [Danio rerio]	129	173	3e-42	Danio rerio	58	79	0	1	165	548	549	19	147	230	4	P:GO:0007165 C:GO:0005622 F:GO:0005515 P:GO:0001503
AU_Cv_EST_011D_A12	EH646769	YP_165213.1	oxidoreductase, GMC family [Silicibacter pomeroyi DSS-3] gb|AAV97518.1| oxidoreductase, GMC family [Silicibacter pomeroyi DSS-3]	47	67	3e-10	Silicibacter pomeroyi	65	87	0	1	254	394	408	4	50	541	5	P:GO:0006066 P:GO:0006118 F:GO:0050660 P:GO:0019285 F:GO:0008812	EC:1.1.99.1,
AU_Cv_EST_013A_B08	EH647293	ABI23725.1	p63/73-like protein [Mytilus trossulus]	127	119	5e-26	Mytilus trossulus	55	74	1	1	124	498	499	46	166	651	2	F:GO:0003677 P:GO:0044237
AU_Cv_EST_001D_D11	EH649372	AAD51030.1	p75 neurotrophin receptor a-1 [Xenopus laevis] gb|AAD51031.1|AF172400_1 p75 neurotrophin receptor a-2 [Xenopus laevis]	130	68	3e-10	Xenopus laevis	31	44	0	1	96	482	561	115	232	401	3	F:GO:0004872 F:GO:0005515 P:GO:0008150
AU_Cv_EST_013B_F03	EH647421	NP_776579.1	palmitoyl-protein thioesterase 1 (ceroid-lipofuscinosis, neuronal 1, infantile) [Bos taurus] sp|P45478|PPT1_BOVIN Palmitoyl-protein thioesterase 1 precursor (PPT-1) (Palmitoyl-protein hydrolase 1) gb|AAA59357.1| palmitoyl-protein thioesterase	45	56	8e-07	Bos taurus	55	75	6	1	40	165	165	18	62	306	1	F:GO:0016787
AU_Cv_EST_008A_C12	EH645522	Q64425	Pancreatic triacylglycerol lipase precursor (Pancreatic lipase) (PL) emb|CAA58120.1| triacylglycerol lipase [Myocastor coypus] prf||2104203B triglyceride lipase	128	104	1e-21	Myocastor coypus	43	60	0	1	12	395	397	35	160	457	1	F:GO:0004806	EC:3.1.1.3,
Contig\544		AAV33850.1	pannexin 2 [Aplysia californica]	155	221	2e-56	Aplysia californica	63	76	0	1	146	610	616	3	157	416	1	C:GO:0005921	-
AU_Cv_EST_001B_E11	EH649224	AAV33851.1	pannexin 3 [Aplysia californica]	161	251	2e-65	Aplysia californica	67	82	0	1	142	624	627	1	161	406	1	C:GO:0005921
AU_Cv_EST_008B_B01	EH645579	AAV33851.1	pannexin 3 [Aplysia californica]	171	145	1e-33	Aplysia californica	42	60	0	1	94	606	633	213	380	406	1	C:GO:0005921	-
AU_Cv_EST_010C_F10	EH646381	O96064	Paramyosin dbj|BAA36517.1| paramyosin [Mytilus galloprovincialis]	201	293	3e-78	Mytilus galloprovincialis	78	85	0	1	2	604	605	500	700	864	1	F:GO:0003674
AU_Cv_EST_008C_A01	EH645664	AAH62909.1	Pde7a protein [Mus musculus]	182	68	2e-10	Mus musculus	31	45	4	1	18	536	540	1	178	482	1	F:GO:0016787
AU_Cv_EST_004B_B02	EH644243	ABK76644.1	peptidoglycan recognition protein [Biomphalaria glabrata]	42	61	4e-10	Biomphalaria glabrata	54	73	0	1	115	240	242	33	74	466	6	P:GO:0045087 F:GO:0042834 C:GO:0044464 P:GO:0009617 C:GO:0005576 P:GO:0009253
AU_Cv_EST_001C_H02	EH649320	AAY53765.1	peptidoglycan recognition protein S1 precursor [Chlamys farreri]	169	169	9e-41	Chlamys farreri	46	63	0	1	78	584	585	33	200	252	3	P:GO:0050830 F:GO:0016019 P:GO:0016045
AU_Cv_EST_007D_H03	EH645480	AAY53765.1	peptidoglycan recognition protein S1 precursor [Chlamys farreri]	114	118	1e-25	Chlamys farreri	42	62	0	1	123	464	465	36	149	252	4	P:GO:0050830 F:GO:0016019 P:GO:0016045 F:GO:0008367
Contig\27		AAG44251.1	peptidylglycine alpha-amidating monooxygenase [Calliactis parasitica]	160	147	3e-34	Calliactis parasitica	46	62	0	1	91	567	567	12	164	984	1	F:GO:0005488
Contig\28		NP_998184.1	peptidylprolyl isomerase B [Danio rerio] gb|AAH59560.1| Ppib protein [Danio rerio] gb|AAH71458.1| Peptidylprolyl isomerase B (cyclophilin B) [Danio rerio]	138	202	8e-51	Danio rerio	68	77	0	1	130	543	544	42	179	216	6	P:GO:0006457 F:GO:0016018 P:GO:0007165 F:GO:0051082 C:GO:0005783 F:GO:0003755	EC:5.2.1.8,
AU_Cv_EST_015B_A09	EH648195	P82596	Perlucin	124	73	5e-12	Haliotis laevigata	33	50	0	1	6	374	463	19	132	155	1	F:GO:0005529	-
AU_Cv_EST_011B_E02	EH646591	AAA16244.1	peroxidase-like protein	64	83	5e-15	Euprymna scolopes	54	73	0	1	2	193	193	696	759	894	1	F:GO:0004601	-
Contig\517		AAM18076.1	peroxiredoxin V protein [Branchiostoma belcheri tsingtaunese]	149	226	4e-58	Branchiostoma belcheri	70	82	0	1	100	546	548	32	180	188	5	P:GO:0006954 P:GO:0006979 F:GO:0016491 C:GO:0005777 C:GO:0005739
Contig\75		NP_001039473.1	peroxisomal membrane protein 2, 22kDa [Bos taurus] sp|Q2KIY1|PXMP2_BOVIN Peroxisomal membrane protein 2 gb|AAI12466.1| Peroxisomal membrane protein 2, 22kDa [Bos taurus]	176	136	7e-31	Bos taurus	40	61	1	1	163	681	683	20	191	196	3	C:GO:0005777 C:GO:0016021 C:GO:0016020	-
AU_Cv_EST_005A_H07	EH644562	NP_001026118.1	phafin 2 [Gallus gallus] sp|Q5ZLY5|PKHF2_CHICK Pleckstrin homology domain-containing family F member 2 (PH domain-containing family F member 2) emb|CAG31258.1| hypothetical protein [Gallus gallus]	105	145	6e-34	Gallus gallus	61	81	0	1	1	315	315	62	165	249	1	F:GO:0008270
AU_Cv_EST_005C_G04	EH644711	NP_956099.1	PHD finger protein 17 [Danio rerio] sp|Q803A0|JADE1_BRARE Protein Jade-1 (PHD finger protein 17) gb|AAH46874.1| PHD finger protein 17 [Danio rerio] tpe|CAE30491.1| TPA: putative Jade1 protein [Danio rerio]	97	82	8e-15	Danio rerio	43	59	10	1	83	343	345	2	98	829	4	C:GO:0005737 F:GO:0005488 C:GO:0005634 P:GO:0008150
AU_Cv_EST_014A_D09	EH647797	AAM90671.1	phosphatidylserine receptor long form [Danio rerio]	75	110	4e-23	Danio rerio	68	73	0	1	2	226	591	263	337	403	3	F:GO:0004872 P:GO:0030154 C:GO:0005634
Contig\518		P56839	Phosphoenolpyruvate phosphomutase (Phosphoenolpyruvate mutase) (PEP mutase) (PEP phosphomutase) pdb|1M1B|A Chain A, Crystal Structure Of Phosphoenolpyruvate Mutase Complexed With Sulfopyruvate pdb|1M1B|B Chain B, Crystal Structure Of Phosphoenolpyruvate Mutase Complexed With Sulfopyruvate pdb|1S2T|A Chain A, Crystal Structure Of Apo Phosphoenolpyruvate Mutase pdb|1S2T|B Chain B, Crystal Structure…	79	154	6e-36	Mytilus edulis	91	98	0	1	551	787	789	39	117	295	2	F:GO:0050188 P:GO:0008152	EC:5.4.2.9,
AU_Cv_EST_013A_H01	EH647351	NP_001006268.1	phosphoglycerate dehydrogenase like 1 [Gallus gallus] emb|CAG32035.1| hypothetical protein [Gallus gallus]	99	87	2e-16	Gallus gallus	46	61	2	1	95	385	406	1	98	344	2	C:GO:0005739 C:GO:0016020	-
Contig\22		P41759	Phosphoglycerate kinase gb|AAA93516.1| phosphoglycerate kinase	169	253	4e-66	Schistosoma mansoni	73	84	0	1	78	584	585	1	169	416	4	F:GO:0004618 P:GO:0016310 F:GO:0005524 P:GO:0006096	EC:2.7.2.3,
Contig\86		XP_638289.1	phosphoglycerate mutase [Dictyostelium discoideum AX4] gb|EAL64785.1| phosphoglycerate mutase [Dictyostelium discoideum AX4]	186	264	2e-69	Dictyostelium discoideum	68	79	0	1	92	649	651	3	188	249	3	F:GO:0004619 F:GO:0016787 P:GO:0006096	EC:5.4.2.1,
Contig\393		AAA03065.1	phospholipase C beta type emb|CAA75861.1| phospholipase C beta type [Xenopus laevis]	189	190	3e-47	Xenopus laevis	50	68	0	1	32	598	602	1	180	1210	2	P:GO:0008150 F:GO:0016787
Contig\379		NP_071409.2	phospholysine phosphohistidine inorganic pyrophosphate phosphatase [Homo sapiens]	149	158	2e-37	Homo sapiens	52	69	2	1	140	577	578	1	149	270	3	F:GO:0016787 P:GO:0008152 F:GO:0003824	-
Contig\508		NP_001017823.1	phytanoyl-CoA hydroxylase [Danio rerio] emb|CAI11762.1| novel protein similar to vertebrate phytanoyl-CoA hydroxylase (Refsum disease) (PHYH) [Danio rerio] gb|AAH92793.1| Zgc:110203 [Danio rerio]	197	248	1e-64	Danio rerio	59	77	1	1	72	653	655	3	199	335	6	P:GO:0007600 F:GO:0005488 C:GO:0005777 F:GO:0009055 P:GO:0007399 P:GO:0006629
AU_Cv_EST_011A_G05	EH646552	AAH89750.1	Pipox-prov protein [Xenopus tropicalis]	94	127	1e-28	Xenopus tropicalis	64	79	0	1	136	417	420	1	93	390	4	P:GO:0046653 F:GO:0008115 C:GO:0005777 P:GO:0006118	EC:1.5.3.1,
AU_Cv_EST_012B_G05	EH647104	O18783	Plasminogen precursor [Contains: Plasmin heavy chain A; Activation peptide; Plasmin heavy chain A, short form; Plasmin light chain B] gb|AAB65760.1| plasminogen [Macropus eugenii]	158	139	7e-32	Macropus eugenii	43	55	6	1	80	520	520	179	330	806	6	P:GO:0050874 P:GO:0006508 F:GO:0004252 F:GO:0005509 F:GO:0004283 P:GO:0007596	-
AU_Cv_EST_007A_B05	EH645165	AAK07538.1	PNAS-120 [Homo sapiens]	189	285	1e-75	Homo sapiens	69	84	0	1	63	629	629	4	192	194	0		-
AU_Cv_EST_004A_B12	EH644174	AAH57246.1	Pnpo protein [Danio rerio]	163	168	1e-40	Danio rerio	49	64	0	1	2	490	492	76	236	267	1	F:GO:0003674
AU_Cv_EST_005A_C10	EH644515	NP_572352.1	pod1 CG4532-PD, isoform D [Drosophila melanogaster] ref|NP_727125.1| pod1 CG4532-PA, isoform A [Drosophila melanogaster] ref|NP_727126.1| pod1 CG4532-PB, isoform B [Drosophila melanogaster] ref|NP_727127.1| pod1 CG4532-PC, isoform C [Drosophila melanogaster] ref|NP_727128.1| pod1 CG4532-PE, isoform E [Drosophila melanogaster] gb|AAF46202.1| CG4532-PD, isoform D [Drosophila melanogaster] gb|AAN091…	144	157	7e-43	Drosophila melanogaster	50	72	0	1	2	433	517	787	930	1074	1	C:GO:0005856	-
AU_Cv_EST_014A_G07	EH647828	AAH45410.1	Pold2 protein [Danio rerio]	157	173	4e-42	Danio rerio	54	69	0	1	84	554	557	10	166	467	4	F:GO:0003891 C:GO:0005634 F:GO:0005515 P:GO:0006260
AU_Cv_EST_002A_D08	EH646849	BAC82624.1	pol-like protein [Ciona intestinalis]	75	86	7e-16	Ciona intestinalis	45	73	0	1	247	23	247	573	647	1239	6	P:GO:0044238 P:GO:0043170 F:GO:0003676 C:GO:0044464 P:GO:0044237 F:GO:0003824
AU_Cv_EST_005B_D02	EH644578	BAC82626.1	pol-like protein [Ciona intestinalis]	84	72	1e-11	Ciona intestinalis	42	64	4	1	242	3	275	496	579	1263	3	C:GO:0044444 F:GO:0003674 P:GO:0050875
AU_Cv_EST_010D_F09	EH646470	BAC82624.1	pol-like protein [Ciona intestinalis]	186	123	6e-27	Ciona intestinalis	33	60	1	1	34	585	601	353	537	1239	4	F:GO:0003723 C:GO:0005739 P:GO:0006278 F:GO:0003964	-
AU_Cv_EST_017B_A03	EH648838	BAC82626.1	pol-like protein [Ciona intestinalis]	208	188	2e-46	Ciona intestinalis	41	62	0	1	1	624	625	483	690	1263	2	F:GO:0005488 P:GO:0050875
AU_Cv_EST_017D_E01	EH649024	BAC82626.1	pol-like protein [Ciona intestinalis]	179	98	2e-19	Ciona intestinalis	34	50	1	1	8	538	558	657	834	1263	3	F:GO:0003723 P:GO:0006278 F:GO:0003964	-
AU_Cv_EST_009C_A02	EH645993	BAC82619.1	pol-like protein [Danio rerio]	85	54	4e-06	Danio rerio	34	58	5	1	9	248	647	776	860	1197	0		-
AU_Cv_EST_004A_B06	EH644169	NP_999827.1	polycystic kidney disease protein 2 [Strongylocentrotus purpuratus] gb|AAP35006.1| polycystic kidney disease protein 2 [Strongylocentrotus purpuratus]	94	120	3e-26	Strongylocentrotus purpuratus	62	74	2	1	3	278	347	657	750	907	12	P:GO:0007160 P:GO:0009887 F:GO:0005247 C:GO:0005932 F:GO:0008092 C:GO:0005886 F:GO:0005509 F:GO:0005248 P:GO:0006812 C:GO:0016021 F:GO:0008022 C:GO:0015629
AU_Cv_EST_014D_E02	EH648024	JC5126	polyU-preferential ribonuclease (EC 3.1.-.-) CL1 - chicken (fragments)	59	57	1e-14	Gallus gallus	40	55	0	1	270	446	450	45	103	199	5	F:GO:0003723 P:GO:0006401 F:GO:0016787 F:GO:0004521 C:GO:0005576	-
Contig\615		AAB62936.1	PP2A inhibitor [Tetraodon fluviatilis]	192	307	2e-82	Tetraodon fluviatilis	78	88	0	1	30	602	604	3	194	272	2	P:GO:0006334 C:GO:0005634
AU_Cv_EST_011C_E01	EH646690	XP_516822.1	PREDICTED: arylacetamide deacetylase isoform 2 [Pan troglodytes] ref|XP_001145851.1| PREDICTED: arylacetamide deacetylase isoform 1 [Pan troglodytes]	85	53	7e-06	Pan troglodytes	34	57	4	1	15	257	509	1	82	399	4	C:GO:0005789 C:GO:0005792 F:GO:0016298 F:GO:0019213
AU_Cv_EST_014A_E07	EH647806	XP_001096923.1	PREDICTED: ATP-binding cassette, sub-family B (MDR/TAP), member 7 isoform 1 [Macaca mulatta]	109	71	2e-11	Macaca mulatta	40	57	3	1	228	542	543	27	135	697	5	F:GO:0042626 C:GO:0005743 P:GO:0006810 F:GO:0005524 F:GO:0015232
AU_Cv_EST_008B_C07	EH645613	XP_001106203.1	PREDICTED: casein kinase 1, alpha 1 isoform 1 [Macaca mulatta]	208	372	1e-102	Macaca mulatta	87	89	0	1	16	639	639	11	218	244	4	P:GO:0006468 P:GO:0016055 F:GO:0004681 F:GO:0005524
AU_Cv_EST_016C_B09	EH648607	XP_518589.2	PREDICTED: collagen, type XII, alpha 1 isoform 3 [Pan troglodytes]	151	84	3e-15	Pan troglodytes	35	54	0	1	16	465	559	1243	1389	3119	2	P:GO:0008150 C:GO:0005578
Contig\60		XP_001104524.1	PREDICTED: cystatin B (stefin B) [Macaca mulatta] sp|Q862Z5|CYTB_MACFU Cystatin B (Stefin B) dbj|BAC21008.1| cystatin B [Macaca fuscata]	81	53	7e-06	Macaca fuscata	37	50	0	1	70	312	586	9	89	98	3	F:GO:0004869 F:GO:0004866 C:GO:0005622	-
Contig\595		XP_001161661.1	PREDICTED: dolichyl-diphosphooligosaccharide-protein glycosyltransferase [Pan troglodytes]	157	245	7e-64	Pan troglodytes	71	91	0	1	85	555	555	48	204	456	4	C:GO:0008250 C:GO:0016021 F:GO:0004579 P:GO:0018279	EC:2.4.1.119,
AU_Cv_EST_008B_H12	EH645663	XP_001168473.1	PREDICTED: E1A binding protein p300 isoform 2 [Pan troglodytes]	117	135	6e-31	Pan troglodytes	57	67	1	1	2	346	517	295	410	2413	13	P:GO:0001666 F:GO:0004871 F:GO:0046872 P:GO:0006355 P:GO:0006461 F:GO:0003700 F:GO:0051577 F:GO:0004402 P:GO:0016573 F:GO:0003713 C:GO:0005737 C:GO:0005634 P:GO:0045941	EC:2.3.1.48,
AU_Cv_EST_017A_G07	EH648823	XP_001115395.1	PREDICTED: elongation factor RNA polymerase II [Macaca mulatta]	77	84	3e-15	Macaca mulatta	49	70	1	1	1	228	279	489	565	573	2	P:GO:0006368 F:GO:0008159
AU_Cv_EST_007C_G09	EH645393	XP_511224.2	PREDICTED: esterase 31 [Pan troglodytes]	127	84	3e-32	Pan troglodytes	37	52	7	1	31	384	554	35	161	571	4	F:GO:0016787 C:GO:0005783 F:GO:0004091 F:GO:0004759	-
AU_Cv_EST_006C_B03	EH644997	XP_001145169.1	PREDICTED: eukaryotic translation initiation factor 4 gamma, 1 isoform 1 [Pan troglodytes]	147	141	1e-32	Pan troglodytes	48	65	0	1	124	561	563	1251	1397	1538	0		-
Contig\531		XP_001118360.1	PREDICTED: G protein-coupled receptor 157 [Macaca mulatta]	108	54	4e-06	Macaca mulatta	28	54	0	1	108	431	506	9	96	246	6	F:GO:0001584 F:GO:0004872 C:GO:0016021 C:GO:0016020 P:GO:0007165 P:GO:0007186	-
AU_Cv_EST_005D_B04	EH644752	XP_001231756.1	PREDICTED: G1 to S phase transition 1 [Gallus gallus]	69	56	1e-06	Gallus gallus	34	60	0	1	1	207	547	163	231	443	0		-
AU_Cv_EST_003B_C09	EH643964	XP_514486.2	PREDICTED: heat shock 70kD protein 12B [Pan troglodytes]	89	73	4e-24	Pan troglodytes	46	55	1	1	128	391	582	61	144	686	2	F:GO:0005524 F:GO:0000166	-
AU_Cv_EST_017A_H07	EH648831	XP_514486.2	PREDICTED: heat shock 70kD protein 12B [Pan troglodytes]	76	71	2e-11	Pan troglodytes	46	61	0	1	44	271	273	58	133	686	2	F:GO:0005524 F:GO:0000166	-
AU_Cv_EST_015B_C01	EH648181	XP_001095628.1	PREDICTED: heat shock protein 12A [Macaca mulatta]	122	92	6e-22	Macaca mulatta	41	62	0	1	214	576	594	245	361	812	2	F:GO:0005524 F:GO:0000166	-
Contig\18		XP_529348.2	PREDICTED: heat shock protein 12A [Pan troglodytes]	193	114	5e-37	Pan troglodytes	35	56	23	1	115	558	1054	153	345	668	2	F:GO:0005524 F:GO:0000166	-
AU_Cv_EST_003C_B06	EH644022	XP_001233561.1	PREDICTED: hypothetical protein [Gallus gallus]	131	117	2e-25	Gallus gallus	43	61	0	1	1	393	393	102	230	440	5	F:GO:0016773 F:GO:0016301 P:GO:0016310 P:GO:0005975 F:GO:0000166
AU_Cv_EST_003D_D12	EH644121	XP_415594.2	PREDICTED: hypothetical protein [Gallus gallus]	90	109	5e-23	Gallus gallus	55	73	0	1	8	277	279	264	353	490	3	P:GO:0000226 F:GO:0005198 C:GO:0005874	-
AU_Cv_EST_005C_A02	EH644652	XP_422117.1	PREDICTED: hypothetical protein [Gallus gallus]	188	230	3e-59	Gallus gallus	59	70	0	1	10	573	604	56	243	243	1	P:GO:0006915
AU_Cv_EST_006D_F02	EH645086	XP_414938.2	PREDICTED: hypothetical protein [Gallus gallus]	111	147	1e-34	Gallus gallus	63	72	0	1	114	446	449	35	145	152	2	F:GO:0003676 P:GO:0007242
AU_Cv_EST_008A_C05	EH645515	XP_419091.1	PREDICTED: hypothetical protein [Gallus gallus]	50	70	6e-11	Gallus gallus	56	76	0	1	462	611	617	103	152	229	3	ND:GO:0008372 ND:GO:0005554 ND:GO:0000004	-
AU_Cv_EST_009D_A09	EH646084	XP_422571.2	PREDICTED: hypothetical protein [Gallus gallus]	203	277	2e-73	Gallus gallus	65	81	0	1	5	610	630	440	642	689	1	C:GO:0005634
AU_Cv_EST_011B_D05	EH646588	XP_425077.2	PREDICTED: hypothetical protein [Gallus gallus]	187	133	4e-30	Gallus gallus	36	54	0	1	6	563	576	121	306	501	0		-
AU_Cv_EST_011D_B04	EH646740	XP_415961.2	PREDICTED: hypothetical protein [Gallus gallus]	183	172	1e-41	Gallus gallus	48	63	1	1	91	633	634	5	186	619	4	P:GO:0045449 F:GO:0031072 F:GO:0003677 C:GO:0005634	-
AU_Cv_EST_013C_H07	EH647520	XP_419411.2	PREDICTED: hypothetical protein [Gallus gallus]	173	183	3e-45	Gallus gallus	52	69	0	1	2	520	522	19	189	233	1	F:GO:0016787	-
AU_Cv_EST_014B_G10	EH647920	XP_418688.2	PREDICTED: hypothetical protein [Gallus gallus]	37	55	1e-06	Gallus gallus	56	67	5	1	237	341	342	1496	1532	1613	0		-
AU_Cv_EST_017D_E04	EH649027	XP_001233402.1	PREDICTED: hypothetical protein [Gallus gallus]	87	67	4e-10	Gallus gallus	42	57	0	1	129	389	603	12	95	299	2	F:GO:0005524 F:GO:0000166	-
Contig\186		XP_416312.2	PREDICTED: hypothetical protein [Gallus gallus]	193	260	3e-68	Gallus gallus	61	81	0	1	33	611	613	10	202	1173	0		-
Contig\330		XP_422152.2	PREDICTED: hypothetical protein [Gallus gallus]	136	147	6e-34	Gallus gallus	52	72	0	1	339	746	747	73	208	495	6	P:GO:0006270 F:GO:0003688 F:GO:0005515 F:GO:0005524 F:GO:0017111 C:GO:0005634	EC:3.6.1.15,
Contig\390		XP_420295.2	PREDICTED: hypothetical protein [Gallus gallus]	253	125	1e-27	Gallus gallus	36	51	11	1	54	722	724	181	419	716	0		-
Contig\555		XP_417536.2	PREDICTED: hypothetical protein [Gallus gallus]	176	196	6e-49	Gallus gallus	50	69	3	1	120	626	627	1	175	643	3	F:GO:0046872 F:GO:0008270 F:GO:0005515	-
Contig\576		XP_421588.2	PREDICTED: hypothetical protein [Gallus gallus]	138	116	4e-25	Gallus gallus	44	60	0	1	117	530	530	1	134	355	1	F:GO:0003676	-
Contig\621		XP_414428.2	PREDICTED: hypothetical protein [Gallus gallus]	164	87	3e-16	Gallus gallus	35	49	6	1	51	512	519	152	311	398	8	F:GO:0046872 P:GO:0006355 P:GO:0006915 P:GO:0006350 F:GO:0008270 F:GO:0003677 C:GO:0005634 C:GO:0005622	-
Contig\629		XP_422372.1	PREDICTED: hypothetical protein [Gallus gallus]	176	130	4e-29	Gallus gallus	39	56	0	1	56	583	585	8	178	364	7	F:GO:0004553 P:GO:0006032 C:GO:0005764 P:GO:0005975 F:GO:0003824 F:GO:0043169 F:GO:0004568	-
AU_Cv_EST_003A_H10	EH643925	XP_523800.2	PREDICTED: hypothetical protein [Pan troglodytes]	81	96	1e-18	Pan troglodytes	50	77	0	1	82	324	618	467	547	553	1	F:GO:0005488
AU_Cv_EST_004A_D05	EH644188	XP_001155764.1	PREDICTED: hypothetical protein [Pan troglodytes]	158	85	1e-15	Pan troglodytes	30	51	1	1	3	470	474	41	197	289	0		-
AU_Cv_EST_015D_C04	EH648368	XP_001167525.1	PREDICTED: hypothetical protein [Pan troglodytes]	130	100	6e-20	Pan troglodytes	36	55	0	1	36	425	610	26	155	155	0		-
AU_Cv_EST_004D_G05	EH644471	XP_796792.2	PREDICTED: hypothetical protein [Strongylocentrotus purpuratus]	71	71	1e-11	Strongylocentrotus purpuratus	47	60	0	1	3	215	219	547	617	721	2	P:GO:0019752 F:GO:0016831
AU_Cv_EST_007B_F04	EH645265	XP_001189673.1	PREDICTED: hypothetical protein [Strongylocentrotus purpuratus]	138	156	6e-37	Strongylocentrotus purpuratus	55	68	0	1	158	571	573	34	166	580	8	P:GO:0006266 F:GO:0003690 F:GO:0004003 C:GO:0005667 P:GO:0006303 C:GO:0005624 F:GO:0005515 P:GO:0045893
AU_Cv_EST_008A_C10	EH645520	XP_001179085.1	PREDICTED: hypothetical protein [Strongylocentrotus purpuratus]	159	168	1e-40	Strongylocentrotus purpuratus	50	62	0	1	64	540	546	1	156	313	0		-
AU_Cv_EST_008D_E08	EH645788	XP_001194759.1	PREDICTED: hypothetical protein [Strongylocentrotus purpuratus]	147	97	6e-19	Strongylocentrotus purpuratus	42	58	8	1	197	601	603	3	146	154	0		-
AU_Cv_EST_009A_F06	EH645879	XP_001179815.1	PREDICTED: hypothetical protein [Strongylocentrotus purpuratus]	47	67	2e-10	Strongylocentrotus purpuratus	61	82	0	1	251	391	393	2	48	418	1	F:GO:0005198
AU_Cv_EST_012C_B04	EH647134	XP_001193696.1	PREDICTED: hypothetical protein [Strongylocentrotus purpuratus]	135	60	5e-08	Strongylocentrotus purpuratus	28	48	0	1	6	410	545	10	138	172	1	P:GO:0046907	-
AU_Cv_EST_013D_F07	EH647696	XP_001179602.1	PREDICTED: hypothetical protein [Strongylocentrotus purpuratus]	104	79	5e-14	Strongylocentrotus purpuratus	40	54	0	1	73	384	391	25	118	209	2	C:GO:0016020 F:GO:0042802
AU_Cv_EST_016A_H07	EH648494	XP_795805.1	PREDICTED: hypothetical protein [Strongylocentrotus purpuratus]	107	134	1e-32	Strongylocentrotus purpuratus	60	71	0	1	193	513	514	30	136	268	3	C:GO:0005739 P:GO:0006519 P:GO:0009636
AU_Cv_EST_017B_E07	EH648885	XP_001200278.1	PREDICTED: hypothetical protein [Strongylocentrotus purpuratus]	180	66	1e-09	Strongylocentrotus purpuratus	28	41	4	1	57	572	572	10	178	212	0		-
AU_Cv_EST_004D_F09	EH644465	XP_789620.1	PREDICTED: hypothetical protein [Strongylocentrotus purpuratus] ref|XP_001175554.1| PREDICTED: hypothetical protein [Strongylocentrotus purpuratus]	121	84	3e-15	Strongylocentrotus purpuratus	44	54	8	1	104	436	508	5	122	149	0		-
AU_Cv_EST_002A_C04	EH646835	XP_783035.2	PREDICTED: hypothetical protein [Strongylocentrotus purpuratus] ref|XP_001175971.1| PREDICTED: hypothetical protein [Strongylocentrotus purpuratus]	49	58	1e-14	Strongylocentrotus purpuratus	55	79	0	1	150	296	401	42	90	92	2	P:GO:0019079 P:GO:0009615
AU_Cv_EST_008B_G02	EH645590	XP_785441.1	PREDICTED: hypothetical protein [Strongylocentrotus purpuratus] ref|XP_001175972.1| PREDICTED: hypothetical protein [Strongylocentrotus purpuratus]	191	202	8e-51	Strongylocentrotus purpuratus	53	72	2	1	27	587	591	31	215	457	4	F:GO:0004482 P:GO:0006370 F:GO:0003723 C:GO:0005634	EC:2.1.1.56,
AU_Cv_EST_015C_G03	EH648300	XP_784878.2	PREDICTED: hypothetical protein [Strongylocentrotus purpuratus] ref|XP_001175997.1| PREDICTED: hypothetical protein [Strongylocentrotus purpuratus]	123	73	9e-12	Strongylocentrotus purpuratus	31	51	0	1	129	497	588	30	143	482	2	F:GO:0004618 P:GO:0006096	-
AU_Cv_EST_015B_H02	EH648189	XP_783764.2	PREDICTED: hypothetical protein [Strongylocentrotus purpuratus] ref|XP_001176024.1| PREDICTED: hypothetical protein [Strongylocentrotus purpuratus]	142	220	4e-56	Strongylocentrotus purpuratus	71	85	0	1	191	616	618	23	164	599	2	P:GO:0007601 P:GO:0050896	-
AU_Cv_EST_002C_E07	EH647591	XP_795970.1	PREDICTED: hypothetical protein [Strongylocentrotus purpuratus] ref|XP_001176073.1| PREDICTED: hypothetical protein [Strongylocentrotus purpuratus]	72	74	2e-12	Strongylocentrotus purpuratus	43	66	0	1	65	280	281	7	78	191	0		-
AU_Cv_EST_010B_B11	EH646258	XP_796327.1	PREDICTED: hypothetical protein [Strongylocentrotus purpuratus] ref|XP_001176102.1| PREDICTED: hypothetical protein [Strongylocentrotus purpuratus]	169	120	2e-26	Strongylocentrotus purpuratus	40	53	5	1	2	478	478	30	196	227	5	C:GO:0005905 F:GO:0005509 C:GO:0030125 ND:GO:0005554 P:GO:0006886	-
AU_Cv_EST_004D_F07	EH644463	XP_781227.1	PREDICTED: hypothetical protein [Strongylocentrotus purpuratus] ref|XP_001176311.1| PREDICTED: hypothetical protein [Strongylocentrotus purpuratus]	154	87	2e-16	Strongylocentrotus purpuratus	35	49	2	1	49	498	498	2	143	230	3	C:GO:0005739 C:GO:0016023 P:GO:0045045	-
AU_Cv_EST_003C_B03	EH644021	XP_793024.1	PREDICTED: hypothetical protein [Strongylocentrotus purpuratus] ref|XP_001176314.1| PREDICTED: hypothetical protein [Strongylocentrotus purpuratus]	89	86	6e-16	Strongylocentrotus purpuratus	43	58	0	1	224	490	531	40	126	137	2	C:GO:0016023 P:GO:0045045	-
AU_Cv_EST_001C_H11	EH649329	XP_783505.2	PREDICTED: hypothetical protein [Strongylocentrotus purpuratus] ref|XP_001176356.1| PREDICTED: hypothetical protein [Strongylocentrotus purpuratus]	116	145	1e-33	Strongylocentrotus purpuratus	62	78	0	1	235	582	582	112	226	758	4	F:GO:0005515 C:GO:0005575 P:GO:0008150 F:GO:0000166
AU_Cv_EST_006C_F11	EH645046	XP_783554.1	PREDICTED: hypothetical protein [Strongylocentrotus purpuratus] ref|XP_001176450.1| PREDICTED: hypothetical protein [Strongylocentrotus purpuratus]	79	134	1e-30	Strongylocentrotus purpuratus	81	92	0	1	80	316	453	1	79	79	0		-
Contig\90		XP_800504.1	PREDICTED: hypothetical protein [Strongylocentrotus purpuratus] ref|XP_001176577.1| PREDICTED: hypothetical protein [Strongylocentrotus purpuratus]	148	141	2e-32	Strongylocentrotus purpuratus	50	62	0	1	186	629	661	7	150	322	0		-
AU_Cv_EST_014A_E06	EH647805	XP_800023.1	PREDICTED: hypothetical protein [Strongylocentrotus purpuratus] ref|XP_001176872.1| PREDICTED: hypothetical protein [Strongylocentrotus purpuratus]	136	89	1e-16	Strongylocentrotus purpuratus	36	52	0	1	170	577	580	62	182	280	0		-
AU_Cv_EST_004C_H09	EH644399	XP_784318.2	PREDICTED: hypothetical protein [Strongylocentrotus purpuratus] ref|XP_001177063.1| PREDICTED: hypothetical protein [Strongylocentrotus purpuratus]	105	122	2e-30	Strongylocentrotus purpuratus	53	77	0	1	235	549	550	75	179	1704	5	C:GO:0005794 P:GO:0016192 F:GO:0000166 C:GO:0015630 F:GO:0005215
AU_Cv_EST_010A_C02	EH646179	XP_791396.1	PREDICTED: hypothetical protein [Strongylocentrotus purpuratus] ref|XP_001177235.1| PREDICTED: hypothetical protein [Strongylocentrotus purpuratus]	166	166	3e-40	Strongylocentrotus purpuratus	50	69	3	1	31	510	510	3	167	637	3	C:GO:0005788 P:GO:0009306 F:GO:0003824
Contig\204		XP_783486.1	PREDICTED: hypothetical protein [Strongylocentrotus purpuratus] ref|XP_001177468.1| PREDICTED: hypothetical protein [Strongylocentrotus purpuratus]	174	102	1e-20	Strongylocentrotus purpuratus	35	57	3	1	168	671	673	52	214	321	1	F:GO:0003824	-
AU_Cv_EST_007D_F01	EH645416	XP_782490.1	PREDICTED: hypothetical protein [Strongylocentrotus purpuratus] ref|XP_001177821.1| PREDICTED: hypothetical protein [Strongylocentrotus purpuratus]	115	147	2e-34	Strongylocentrotus purpuratus	58	73	0	1	129	473	473	15	128	137	0		-
AU_Cv_EST_002B_B07	EH646904	XP_794270.2	PREDICTED: hypothetical protein [Strongylocentrotus purpuratus] ref|XP_001177851.1| PREDICTED: hypothetical protein [Strongylocentrotus purpuratus]	117	142	7e-33	Strongylocentrotus purpuratus	58	76	6	1	63	389	390	6	122	363	1	F:GO:0003677
Contig\249		XP_786850.1	PREDICTED: hypothetical protein [Strongylocentrotus purpuratus] ref|XP_001178240.1| PREDICTED: hypothetical protein [Strongylocentrotus purpuratus]	99	117	5e-25	Strongylocentrotus purpuratus	60	73	0	1	154	450	622	1	99	107	1	F:GO:0003674
AU_Cv_EST_007B_B10	EH645285	XP_784848.2	PREDICTED: hypothetical protein [Strongylocentrotus purpuratus] ref|XP_001178243.1| PREDICTED: hypothetical protein [Strongylocentrotus purpuratus]	96	62	2e-08	Strongylocentrotus purpuratus	36	61	0	1	28	315	584	1611	1700	1780	0		-
AU_Cv_EST_004C_H12	EH644402	XP_788121.2	PREDICTED: hypothetical protein [Strongylocentrotus purpuratus] ref|XP_001178266.1| PREDICTED: hypothetical protein [Strongylocentrotus purpuratus]	142	194	2e-48	Strongylocentrotus purpuratus	65	78	0	1	120	545	585	4	145	145	11	P:GO:0043388 F:GO:0043565 F:GO:0003700 P:GO:0045446 F:GO:0004402 F:GO:0003713 C:GO:0005669 C:GO:0005737 F:GO:0008168 P:GO:0006350 P:GO:0019216	EC:2.3.1.48,
AU_Cv_EST_007B_E07	EH645300	XP_784304.2	PREDICTED: hypothetical protein [Strongylocentrotus purpuratus] ref|XP_001178634.1| PREDICTED: hypothetical protein [Strongylocentrotus purpuratus]	164	135	1e-30	Strongylocentrotus purpuratus	40	68	0	1	93	584	587	28	191	329	1	P:GO:0006915
AU_Cv_EST_012B_B08	EH647055	XP_782571.2	PREDICTED: hypothetical protein [Strongylocentrotus purpuratus] ref|XP_001178913.1| PREDICTED: hypothetical protein [Strongylocentrotus purpuratus]	77	97	2e-19	Strongylocentrotus purpuratus	61	72	3	1	1	222	236	38	114	586	0		-
AU_Cv_EST_014C_H09	EH648005	XP_791689.1	PREDICTED: hypothetical protein [Strongylocentrotus purpuratus] ref|XP_001179023.1| PREDICTED: hypothetical protein [Strongylocentrotus purpuratus]	89	57	3e-07	Strongylocentrotus purpuratus	33	48	0	1	173	439	441	30	112	692	3	P:GO:0005975 F:GO:0003824 F:GO:0043169	-
AU_Cv_EST_013A_C01	EH647298	XP_784756.2	PREDICTED: hypothetical protein [Strongylocentrotus purpuratus] ref|XP_001179151.1| PREDICTED: hypothetical protein [Strongylocentrotus purpuratus]	121	130	6e-39	Strongylocentrotus purpuratus	53	67	0	1	6	368	502	504	621	734	1	P:GO:0006810
AU_Cv_EST_010C_C03	EH646342	XP_789794.2	PREDICTED: hypothetical protein [Strongylocentrotus purpuratus] ref|XP_001181008.1| PREDICTED: hypothetical protein [Strongylocentrotus purpuratus]	115	169	5e-41	Strongylocentrotus purpuratus	67	79	0	1	228	572	588	1	115	223	4	C:GO:0005737 F:GO:0046872 F:GO:0008092 P:GO:0006887
AU_Cv_EST_002A_A11	EH646823	XP_799928.2	PREDICTED: hypothetical protein [Strongylocentrotus purpuratus] ref|XP_001181424.1| PREDICTED: hypothetical protein [Strongylocentrotus purpuratus]	60	60	4e-08	Strongylocentrotus purpuratus	40	61	0	1	211	390	495	63	122	769	0		-
AU_Cv_EST_008C_C11	EH645691	XP_795241.1	PREDICTED: hypothetical protein [Strongylocentrotus purpuratus] ref|XP_001181432.1| PREDICTED: hypothetical protein [Strongylocentrotus purpuratus]	169	148	1e-34	Strongylocentrotus purpuratus	44	57	1	1	54	554	559	1	169	255	0		-
AU_Cv_EST_007B_A10	EH645279	XP_783013.2	PREDICTED: hypothetical protein [Strongylocentrotus purpuratus] ref|XP_001181581.1| PREDICTED: hypothetical protein [Strongylocentrotus purpuratus]	144	167	3e-40	Strongylocentrotus purpuratus	52	77	0	1	214	645	650	34	177	565	1	F:GO:0005488
AU_Cv_EST_014C_B03	EH647942	XP_001199629.1	PREDICTED: hypothetical protein [Strongylocentrotus purpuratus] ref|XP_001182112.1| PREDICTED: hypothetical protein [Strongylocentrotus purpuratus]	102	57	4e-07	Strongylocentrotus purpuratus	33	53	0	1	29	334	598	26	123	208	0		-
AU_Cv_EST_016D_F06	EH648731	XP_789947.2	PREDICTED: hypothetical protein [Strongylocentrotus purpuratus] ref|XP_001182273.1| PREDICTED: hypothetical protein [Strongylocentrotus purpuratus]	71	68	1e-10	Strongylocentrotus purpuratus	46	63	0	1	1	213	221	379	449	583	0		-
AU_Cv_EST_008A_B10	EH645508	XP_789321.2	PREDICTED: hypothetical protein [Strongylocentrotus purpuratus] ref|XP_001182297.1| PREDICTED: hypothetical protein [Strongylocentrotus purpuratus]	145	96	1e-18	Strongylocentrotus purpuratus	36	55	0	1	169	603	603	26	170	427	3	F:GO:0016301 C:GO:0019028 F:GO:0005198	-
AU_Cv_EST_010C_G09	EH646391	XP_794448.1	PREDICTED: hypothetical protein [Strongylocentrotus purpuratus] ref|XP_001182308.1| PREDICTED: hypothetical protein [Strongylocentrotus purpuratus]	140	149	8e-35	Strongylocentrotus purpuratus	55	71	1	1	3	416	614	1	140	140	3	P:GO:0006457 C:GO:0016272 F:GO:0051082
AU_Cv_EST_017D_H12	EH649095	XP_795193.2	PREDICTED: hypothetical protein [Strongylocentrotus purpuratus] ref|XP_001182347.1| PREDICTED: hypothetical protein [Strongylocentrotus purpuratus]	140	57	6e-07	Strongylocentrotus purpuratus	29	46	2	1	132	539	606	1	134	1660	0		-
Contig\127		XP_781241.1	PREDICTED: hypothetical protein [Strongylocentrotus purpuratus] ref|XP_001182467.1| PREDICTED: hypothetical protein [Strongylocentrotus purpuratus]	127	123	4e-27	Strongylocentrotus purpuratus	46	66	2	1	144	515	581	25	151	432	0		-
AU_Cv_EST_008A_D07	EH645529	XP_795417.2	PREDICTED: hypothetical protein [Strongylocentrotus purpuratus] ref|XP_001182658.1| PREDICTED: hypothetical protein [Strongylocentrotus purpuratus]	105	50	6e-12	Strongylocentrotus purpuratus	25	49	8	1	186	473	581	127	230	575	1	P:GO:0006512	-
AU_Cv_EST_012D_B07	EH647221	XP_795627.2	PREDICTED: hypothetical protein [Strongylocentrotus purpuratus] ref|XP_001183232.1| PREDICTED: hypothetical protein [Strongylocentrotus purpuratus]	122	169	8e-41	Strongylocentrotus purpuratus	64	79	0	1	7	372	546	219	340	356	1	F:GO:0008440	-
AU_Cv_EST_011A_C06	EH646510	XP_793342.2	PREDICTED: hypothetical protein [Strongylocentrotus purpuratus] ref|XP_001183393.1| PREDICTED: hypothetical protein [Strongylocentrotus purpuratus]	77	124	2e-27	Strongylocentrotus purpuratus	71	92	0	1	42	272	652	1	77	1030	4	F:GO:0003723 P:GO:0000398 C:GO:0005634 F:GO:0003677
AU_Cv_EST_012C_E06	EH647167	XP_795503.2	PREDICTED: hypothetical protein [Strongylocentrotus purpuratus] ref|XP_001183475.1| PREDICTED: hypothetical protein [Strongylocentrotus purpuratus]	161	258	1e-67	Strongylocentrotus purpuratus	75	88	0	1	132	614	615	1	161	180	2	P:GO:0006888 C:GO:0005783
AU_Cv_EST_010C_C02	EH646341	XP_794183.1	PREDICTED: hypothetical protein [Strongylocentrotus purpuratus] ref|XP_001183655.1| PREDICTED: hypothetical protein [Strongylocentrotus purpuratus]	191	83	7e-15	Strongylocentrotus purpuratus	29	42	12	1	42	545	546	13	186	352	0		-
Contig\223		XP_794183.1	PREDICTED: hypothetical protein [Strongylocentrotus purpuratus] ref|XP_001183655.1| PREDICTED: hypothetical protein [Strongylocentrotus purpuratus]	176	62	1e-08	Strongylocentrotus purpuratus	26	41	7	1	1	486	495	33	193	352	0		-
AU_Cv_EST_008B_C10	EH645616	XP_001180017.1	PREDICTED: hypothetical protein [Strongylocentrotus purpuratus] ref|XP_001183737.1| PREDICTED: hypothetical protein [Strongylocentrotus purpuratus]	83	76	1e-12	Strongylocentrotus purpuratus	45	63	16	1	3	209	619	685	767	799	0		-
AU_Cv_EST_013C_H10	EH647522	XP_780818.2	PREDICTED: hypothetical protein [Strongylocentrotus purpuratus] ref|XP_001183904.1| PREDICTED: hypothetical protein [Strongylocentrotus purpuratus]	181	182	5e-45	Strongylocentrotus purpuratus	46	65	0	1	9	551	551	519	695	883	0		-
AU_Cv_EST_001A_H08	EH649173	XP_001198852.1	PREDICTED: hypothetical protein [Strongylocentrotus purpuratus] ref|XP_001184273.1| PREDICTED: hypothetical protein [Strongylocentrotus purpuratus]	107	63	5e-09	Strongylocentrotus purpuratus	34	52	14	1	36	308	441	6	111	620	0		-
Contig\180		XP_001198852.1	PREDICTED: hypothetical protein [Strongylocentrotus purpuratus] ref|XP_001184273.1| PREDICTED: hypothetical protein [Strongylocentrotus purpuratus]	180	69	1e-10	Strongylocentrotus purpuratus	27	50	7	1	66	563	575	266	445	620	0		-
AU_Cv_EST_002B_E09	EH646934	XP_001175609.1	PREDICTED: hypothetical protein [Strongylocentrotus purpuratus] ref|XP_001184351.1| PREDICTED: hypothetical protein [Strongylocentrotus purpuratus]	69	94	3e-18	Strongylocentrotus purpuratus	68	78	0	1	74	280	282	10	78	261	13	P:GO:0006915 F:GO:0004674 F:GO:0004871 P:GO:0007059 P:GO:0051301 P:GO:0043123 F:GO:0005524 F:GO:0000287 F:GO:0004713 P:GO:0030071 C:GO:0005737 C:GO:0005634 P:GO:0006468	EC:2.7.1.112,
Contig\105		XP_794920.2	PREDICTED: hypothetical protein [Strongylocentrotus purpuratus] ref|XP_001185477.1| PREDICTED: hypothetical protein [Strongylocentrotus purpuratus]	124	208	1e-52	Strongylocentrotus purpuratus	71	86	0	1	227	598	599	9	132	415	2	F:GO:0003674 P:GO:0005996
AU_Cv_EST_003D_C05	EH644108	XP_789683.1	PREDICTED: hypothetical protein [Strongylocentrotus purpuratus] ref|XP_001185557.1| PREDICTED: hypothetical protein [Strongylocentrotus purpuratus]	70	57	2e-09	Strongylocentrotus purpuratus	38	61	0	1	406	197	536	370	439	514	0		-
AU_Cv_EST_017D_H04	EH649037	XP_780865.1	PREDICTED: hypothetical protein [Strongylocentrotus purpuratus] ref|XP_001185906.1| PREDICTED: hypothetical protein [Strongylocentrotus purpuratus]	96	108	2e-22	Strongylocentrotus purpuratus	54	76	3	1	50	328	566	5	92	200	3	C:GO:0005634 F:GO:0031202 P:GO:0008380
AU_Cv_EST_007C_H04	EH645398	XP_001196843.1	PREDICTED: hypothetical protein [Strongylocentrotus purpuratus] ref|XP_001185908.1| PREDICTED: hypothetical protein [Strongylocentrotus purpuratus]	91	67	3e-10	Strongylocentrotus purpuratus	36	49	0	1	3	275	363	40	130	181	0		-
AU_Cv_EST_001B_G03	EH649238	XP_795044.2	PREDICTED: hypothetical protein [Strongylocentrotus purpuratus] ref|XP_001185947.1| PREDICTED: hypothetical protein [Strongylocentrotus purpuratus]	120	122	5e-27	Strongylocentrotus purpuratus	47	79	0	1	9	368	436	521	640	1073	4	F:GO:0003735 P:GO:0006412 C:GO:0005840 C:GO:0005622	-
AU_Cv_EST_017A_A05	EH648760	XP_791128.1	PREDICTED: hypothetical protein [Strongylocentrotus purpuratus] ref|XP_001185959.1| PREDICTED: hypothetical protein [Strongylocentrotus purpuratus]	78	104	1e-21	Strongylocentrotus purpuratus	57	69	0	1	93	326	371	25	102	322	2	P:GO:0006207 C:GO:0009347	-
AU_Cv_EST_014B_A07	EH647861	XP_797702.1	PREDICTED: hypothetical protein [Strongylocentrotus purpuratus] ref|XP_001186413.1| PREDICTED: hypothetical protein [Strongylocentrotus purpuratus]	199	154	3e-36	Strongylocentrotus purpuratus	44	60	1	1	19	609	611	3	197	342	0		-
AU_Cv_EST_003D_H12	EH644157	XP_001185162.1	PREDICTED: hypothetical protein [Strongylocentrotus purpuratus] ref|XP_001186524.1| PREDICTED: hypothetical protein [Strongylocentrotus purpuratus]	94	98	1e-19	Strongylocentrotus purpuratus	50	62	0	1	305	24	322	150	243	1324	4	C:GO:0009536 C:GO:0016023 P:GO:0045045 C:GO:0016020	-
AU_Cv_EST_017C_F03	EH648980	XP_788559.2	PREDICTED: hypothetical protein [Strongylocentrotus purpuratus] ref|XP_001186579.1| PREDICTED: hypothetical protein [Strongylocentrotus purpuratus]	58	48	9e-06	Strongylocentrotus purpuratus	43	67	1	1	241	411	448	435	492	690	0		-
AU_Cv_EST_012B_F08	EH647097	XP_797008.1	PREDICTED: hypothetical protein [Strongylocentrotus purpuratus] ref|XP_001186748.1| PREDICTED: hypothetical protein [Strongylocentrotus purpuratus]	84	74	4e-12	Strongylocentrotus purpuratus	42	66	1	1	266	514	636	41	124	245	2	P:GO:0008150 F:GO:0005515
AU_Cv_EST_010B_C06	EH646265	XP_001200004.1	PREDICTED: hypothetical protein [Strongylocentrotus purpuratus] ref|XP_001187064.1| PREDICTED: hypothetical protein [Strongylocentrotus purpuratus]	81	56	7e-07	Strongylocentrotus purpuratus	32	53	0	1	238	480	528	47	127	388	0		-
Contig\427		XP_790497.2	PREDICTED: hypothetical protein [Strongylocentrotus purpuratus] ref|XP_001187971.1| PREDICTED: hypothetical protein [Strongylocentrotus purpuratus]	193	185	2e-45	Strongylocentrotus purpuratus	49	63	1	1	231	803	808	4	185	556	0		-
AU_Cv_EST_015A_D01	EH648126	XP_799202.2	PREDICTED: hypothetical protein [Strongylocentrotus purpuratus] ref|XP_001188113.1| PREDICTED: hypothetical protein [Strongylocentrotus purpuratus]	124	91	5e-17	Strongylocentrotus purpuratus	38	53	3	1	285	644	644	41	164	601	4	C:GO:0016021 F:GO:0015299 P:GO:0006885 P:GO:0006810	-
AU_Cv_EST_013B_E06	EH647414	XP_790979.2	PREDICTED: hypothetical protein [Strongylocentrotus purpuratus] ref|XP_001188117.1| PREDICTED: hypothetical protein [Strongylocentrotus purpuratus]	110	142	9e-33	Strongylocentrotus purpuratus	66	74	0	1	251	580	582	746	848	1399	0		-
AU_Cv_EST_010A_E07	EH646205	XP_789433.1	PREDICTED: hypothetical protein [Strongylocentrotus purpuratus] ref|XP_001188299.1| PREDICTED: hypothetical protein [Strongylocentrotus purpuratus]	154	144	1e-33	Strongylocentrotus purpuratus	49	61	0	1	5	466	467	220	372	652	3	P:GO:0006631 P:GO:0051243 F:GO:0016491
AU_Cv_EST_015D_F11	EH648404	XP_789433.1	PREDICTED: hypothetical protein [Strongylocentrotus purpuratus] ref|XP_001188299.1| PREDICTED: hypothetical protein [Strongylocentrotus purpuratus]	63	55	1e-06	Strongylocentrotus purpuratus	39	65	1	1	7	192	203	29	91	652	0		-
AU_Cv_EST_008B_B04	EH645602	XP_001200322.1	PREDICTED: hypothetical protein [Strongylocentrotus purpuratus] ref|XP_001188573.1| PREDICTED: hypothetical protein [Strongylocentrotus purpuratus]	114	91	3e-17	Strongylocentrotus purpuratus	42	65	0	1	163	504	601	324	435	640	5	P:GO:0006520 F:GO:0016597 P:GO:0008152 F:GO:0003824 F:GO:0004794	-
AU_Cv_EST_006B_H01	EH644912	XP_800709.2	PREDICTED: hypothetical protein [Strongylocentrotus purpuratus] ref|XP_001188856.1| PREDICTED: hypothetical protein [Strongylocentrotus purpuratus]	90	60	3e-08	Strongylocentrotus purpuratus	37	53	2	1	85	348	402	298	387	405	0		-
Contig\364		XP_791905.1	PREDICTED: hypothetical protein [Strongylocentrotus purpuratus] ref|XP_001188978.1| PREDICTED: hypothetical protein [Strongylocentrotus purpuratus]	98	87	4e-16	Strongylocentrotus purpuratus	44	58	1	1	55	345	601	13	109	245	1	P:GO:0005975
Contig\328		XP_795944.1	PREDICTED: hypothetical protein [Strongylocentrotus purpuratus] ref|XP_001189286.1| PREDICTED: hypothetical protein [Strongylocentrotus purpuratus]	144	170	2e-41	Strongylocentrotus purpuratus	51	81	0	1	23	454	455	1	143	639	0		-
AU_Cv_EST_001B_A12	EH649185	XP_788451.1	PREDICTED: hypothetical protein [Strongylocentrotus purpuratus] ref|XP_001189299.1| PREDICTED: hypothetical protein [Strongylocentrotus purpuratus]	153	64	6e-09	Strongylocentrotus purpuratus	30	43	1	1	72	524	634	493	643	695	0		-
Contig\358		XP_788451.1	PREDICTED: hypothetical protein [Strongylocentrotus purpuratus] ref|XP_001189299.1| PREDICTED: hypothetical protein [Strongylocentrotus purpuratus]	182	76	1e-12	Strongylocentrotus purpuratus	30	46	1	1	107	643	679	41	217	695	3	C:GO:0016021 F:GO:0005215 P:GO:0006810	-
Contig\504		XP_798258.1	PREDICTED: hypothetical protein [Strongylocentrotus purpuratus] ref|XP_001189362.1| PREDICTED: hypothetical protein [Strongylocentrotus purpuratus]	118	60	7e-08	Strongylocentrotus purpuratus	32	44	0	1	121	474	623	4	120	192	0		-
AU_Cv_EST_006D_H11	EH645149	XP_790246.2	PREDICTED: hypothetical protein [Strongylocentrotus purpuratus] ref|XP_001189431.1| PREDICTED: hypothetical protein [Strongylocentrotus purpuratus]	48	53	2e-15	Strongylocentrotus purpuratus	41	70	0	1	257	400	516	926	973	1005	0		-
AU_Cv_EST_008B_A07	EH645595	XP_798344.1	PREDICTED: hypothetical protein [Strongylocentrotus purpuratus] ref|XP_001190093.1| PREDICTED: hypothetical protein [Strongylocentrotus purpuratus]	126	64	4e-09	Strongylocentrotus purpuratus	34	52	3	1	152	514	515	3	128	167	0		-
AU_Cv_EST_016A_D06	EH648460	XP_797066.2	PREDICTED: hypothetical protein [Strongylocentrotus purpuratus] ref|XP_001190128.1| PREDICTED: hypothetical protein [Strongylocentrotus purpuratus]	89	85	1e-15	Strongylocentrotus purpuratus	44	68	1	1	2	265	271	972	1060	1060	4	C:GO:0005795 C:GO:0005798 F:GO:0004439 P:GO:0006629	EC:3.1.3.36,
Contig\181		XP_786484.2	PREDICTED: hypothetical protein [Strongylocentrotus purpuratus] ref|XP_001190244.1| PREDICTED: hypothetical protein [Strongylocentrotus purpuratus]	158	137	3e-31	Strongylocentrotus purpuratus	48	57	12	1	136	549	566	8	163	328	0		-
AU_Cv_EST_013A_E07	EH647326	XP_796159.2	PREDICTED: hypothetical protein [Strongylocentrotus purpuratus] ref|XP_001190582.1| PREDICTED: hypothetical protein [Strongylocentrotus purpuratus]	112	79	5e-14	Strongylocentrotus purpuratus	29	56	0	1	100	435	436	168	279	541	0		-
Contig\307		XP_781871.1	PREDICTED: hypothetical protein [Strongylocentrotus purpuratus] ref|XP_001191059.1| PREDICTED: hypothetical protein [Strongylocentrotus purpuratus]	129	119	1e-25	Strongylocentrotus purpuratus	48	63	1	1	8	388	707	155	278	278	1	F:GO:0005529	-
Contig\465		XP_780692.1	PREDICTED: hypothetical protein [Strongylocentrotus purpuratus] ref|XP_001191091.1| PREDICTED: hypothetical protein [Strongylocentrotus purpuratus]	163	150	4e-35	Strongylocentrotus purpuratus	43	61	0	1	134	619	620	1	163	561	3	C:GO:0045179 F:GO:0005515 C:GO:0045095
AU_Cv_EST_015D_C01	EH648365	XP_783096.2	PREDICTED: hypothetical protein [Strongylocentrotus purpuratus] ref|XP_001191235.1| PREDICTED: hypothetical protein [Strongylocentrotus purpuratus]	117	122	3e-38	Strongylocentrotus purpuratus	47	70	0	1	113	463	599	32	148	321	4	P:GO:0042984 F:GO:0005515 C:GO:0005789 C:GO:0000137
AU_Cv_EST_016B_A12	EH648519	XP_001185106.1	PREDICTED: hypothetical protein [Strongylocentrotus purpuratus] ref|XP_001191337.1| PREDICTED: hypothetical protein [Strongylocentrotus purpuratus]	157	65	2e-09	Strongylocentrotus purpuratus	28	43	16	1	156	548	548	207	363	389	0		-
AU_Cv_EST_001C_G03	EH649311	XP_780605.2	PREDICTED: hypothetical protein [Strongylocentrotus purpuratus] ref|XP_001191414.1| PREDICTED: hypothetical protein [Strongylocentrotus purpuratus]	106	70	6e-11	Strongylocentrotus purpuratus	34	56	14	1	15	287	584	622	727	732	0		-
AU_Cv_EST_013A_A11	EH647287	XP_780605.2	PREDICTED: hypothetical protein [Strongylocentrotus purpuratus] ref|XP_001191414.1| PREDICTED: hypothetical protein [Strongylocentrotus purpuratus]	65	56	6e-07	Strongylocentrotus purpuratus	33	66	0	1	19	213	218	399	459	732	0		-
AU_Cv_EST_013B_E09	EH647417	XP_793919.2	PREDICTED: hypothetical protein [Strongylocentrotus purpuratus] ref|XP_001192029.1| PREDICTED: hypothetical protein [Strongylocentrotus purpuratus]	223	112	2e-23	Strongylocentrotus purpuratus	32	48	10	1	49	648	652	7	229	557	0		-
AU_Cv_EST_014C_B01	EH647940	XP_785503.1	PREDICTED: hypothetical protein [Strongylocentrotus purpuratus] ref|XP_001192346.1| PREDICTED: hypothetical protein [Strongylocentrotus purpuratus]	200	94	5e-18	Strongylocentrotus purpuratus	29	51	2	1	24	611	612	1	200	297	0		-
Contig\282		XP_794819.1	PREDICTED: hypothetical protein [Strongylocentrotus purpuratus] ref|XP_001192406.1| PREDICTED: hypothetical protein [Strongylocentrotus purpuratus]	162	152	9e-36	Strongylocentrotus purpuratus	48	68	4	1	121	582	591	17	178	457	0		-
AU_Cv_EST_005A_C04	EH644511	XP_799032.1	PREDICTED: hypothetical protein [Strongylocentrotus purpuratus] ref|XP_001192750.1| PREDICTED: hypothetical protein [Strongylocentrotus purpuratus]	100	86	1e-15	Strongylocentrotus purpuratus	49	62	4	1	307	594	598	18	117	227	1	P:GO:0009987
AU_Cv_EST_013B_D10	EH647409	XP_796724.2	PREDICTED: hypothetical protein [Strongylocentrotus purpuratus] ref|XP_001192847.1| PREDICTED: hypothetical protein [Strongylocentrotus purpuratus]	84	120	5e-26	Strongylocentrotus purpuratus	58	83	0	1	2	253	646	498	581	582	2	P:GO:0008152 F:GO:0004467	EC:6.2.1.3,
AU_Cv_EST_016C_C09	EH648617	XP_001200489.1	PREDICTED: hypothetical protein [Strongylocentrotus purpuratus] ref|XP_001193302.1| PREDICTED: hypothetical protein [Strongylocentrotus purpuratus]	61	61	3e-08	Strongylocentrotus purpuratus	50	70	0	1	396	578	578	187	247	356	0		-
AU_Cv_EST_008B_C04	EH645611	XP_780705.1	PREDICTED: hypothetical protein [Strongylocentrotus purpuratus] ref|XP_001193783.1| PREDICTED: hypothetical protein [Strongylocentrotus purpuratus]	125	81	3e-14	Strongylocentrotus purpuratus	28	56	1	1	111	479	517	6	130	586	0		-
AU_Cv_EST_008C_H07	EH645736	XP_783667.2	PREDICTED: hypothetical protein [Strongylocentrotus purpuratus] ref|XP_001193970.1| PREDICTED: hypothetical protein [Strongylocentrotus purpuratus]	118	183	3e-45	Strongylocentrotus purpuratus	67	79	0	1	158	511	512	28	145	492	2	P:GO:0006508 F:GO:0008236	-
AU_Cv_EST_008B_F10	EH645644	XP_784222.2	PREDICTED: hypothetical protein [Strongylocentrotus purpuratus] ref|XP_001194154.1| PREDICTED: hypothetical protein [Strongylocentrotus purpuratus]	88	104	9e-23	Strongylocentrotus purpuratus	56	76	1	1	340	600	615	23	110	782	1	F:GO:0005509	-
AU_Cv_EST_010B_A03	EH646239	XP_784185.2	PREDICTED: hypothetical protein [Strongylocentrotus purpuratus] ref|XP_001194419.1| PREDICTED: hypothetical protein [Strongylocentrotus purpuratus]	83	62	1e-08	Strongylocentrotus purpuratus	45	57	4	1	289	525	525	21	100	277	0		-
AU_Cv_EST_007D_C06	EH645438	XP_796773.2	PREDICTED: hypothetical protein [Strongylocentrotus purpuratus] ref|XP_001194588.1| PREDICTED: hypothetical protein [Strongylocentrotus purpuratus]	186	278	2e-73	Strongylocentrotus purpuratus	65	80	1	1	49	597	611	17	202	463	2	P:GO:0005975 F:GO:0004560	EC:3.2.1.51,
AU_Cv_EST_015A_G11	EH648165	XP_796773.2	PREDICTED: hypothetical protein [Strongylocentrotus purpuratus] ref|XP_001194588.1| PREDICTED: hypothetical protein [Strongylocentrotus purpuratus]	194	278	9e-74	Strongylocentrotus purpuratus	61	78	0	1	40	618	619	16	209	463	2	P:GO:0005975 F:GO:0004560	EC:3.2.1.51,
AU_Cv_EST_006A_E05	EH644858	XP_797869.2	PREDICTED: hypothetical protein [Strongylocentrotus purpuratus] ref|XP_001194650.1| PREDICTED: hypothetical protein [Strongylocentrotus purpuratus]	157	172	6e-42	Strongylocentrotus purpuratus	49	68	0	1	106	576	576	24	180	281	1	C:GO:0044464
AU_Cv_EST_017C_C04	EH648948	XP_785754.2	PREDICTED: hypothetical protein [Strongylocentrotus purpuratus] ref|XP_001194750.1| PREDICTED: hypothetical protein [Strongylocentrotus purpuratus]	132	155	4e-37	Strongylocentrotus purpuratus	53	71	0	1	3	398	399	215	346	632	2	P:GO:0006936 C:GO:0005886
AU_Cv_EST_004D_C01	EH644407	XP_786971.2	PREDICTED: hypothetical protein [Strongylocentrotus purpuratus] ref|XP_001195064.1| PREDICTED: hypothetical protein [Strongylocentrotus purpuratus]	107	77	3e-13	Strongylocentrotus purpuratus	36	56	0	1	122	442	520	18	124	303	0		-
AU_Cv_EST_014B_B07	EH647870	XP_793312.1	PREDICTED: hypothetical protein [Strongylocentrotus purpuratus] ref|XP_001195388.1| PREDICTED: hypothetical protein [Strongylocentrotus purpuratus]	125	117	4e-25	Strongylocentrotus purpuratus	44	65	0	1	283	657	662	19	143	170	0		-
AU_Cv_EST_012C_F10	EH647180	XP_790305.2	PREDICTED: hypothetical protein [Strongylocentrotus purpuratus] ref|XP_001195446.1| PREDICTED: hypothetical protein [Strongylocentrotus purpuratus]	160	236	7e-61	Strongylocentrotus purpuratus	70	80	0	1	68	547	607	1	158	403	10	F:GO:0003723 F:GO:0004618 F:GO:0008026 P:GO:0000245 P:GO:0007275 F:GO:0005524 P:GO:0007046 P:GO:0006096 P:GO:0006446 F:GO:0003724	EC:2.7.2.3,
AU_Cv_EST_016D_B09	EH648693	XP_781475.2	PREDICTED: hypothetical protein [Strongylocentrotus purpuratus] ref|XP_001195812.1| PREDICTED: hypothetical protein [Strongylocentrotus purpuratus]	121	138	9e-32	Strongylocentrotus purpuratus	57	71	0	1	98	457	459	1	121	1029	2	P:GO:0007165 C:GO:0005622	-
AU_Cv_EST_015C_C11	EH648322	XP_782764.1	PREDICTED: hypothetical protein [Strongylocentrotus purpuratus] ref|XP_001195822.1| PREDICTED: hypothetical protein [Strongylocentrotus purpuratus]	148	56	1e-06	Strongylocentrotus purpuratus	27	43	2	1	179	613	614	12	154	464	0		-
Contig\367		XP_783286.2	PREDICTED: hypothetical protein [Strongylocentrotus purpuratus] ref|XP_001196321.1| PREDICTED: hypothetical protein [Strongylocentrotus purpuratus]	185	241	2e-62	Strongylocentrotus purpuratus	62	78	0	1	100	654	654	13	196	472	4	P:GO:0044238 F:GO:0005488 F:GO:0004046 C:GO:0005829	EC:3.5.1.14,
AU_Cv_EST_014C_E11	EH647980	XP_794287.2	PREDICTED: hypothetical protein [Strongylocentrotus purpuratus] ref|XP_001196368.1| PREDICTED: hypothetical protein [Strongylocentrotus purpuratus]	176	157	4e-37	Strongylocentrotus purpuratus	47	67	1	1	47	568	620	1	174	1037	6	C:GO:0016469 F:GO:0005524 P:GO:0015986 F:GO:0005488 F:GO:0046961 F:GO:0046933	-
AU_Cv_EST_004A_C02	EH644176	XP_001179748.1	PREDICTED: hypothetical protein [Strongylocentrotus purpuratus] ref|XP_001197052.1| PREDICTED: hypothetical protein [Strongylocentrotus purpuratus]	111	71	4e-13	Strongylocentrotus purpuratus	35	54	3	1	183	503	503	51	161	173	0		-
AU_Cv_EST_010D_C02	EH646411	XP_783807.2	PREDICTED: hypothetical protein [Strongylocentrotus purpuratus] ref|XP_001197316.1| PREDICTED: hypothetical protein [Strongylocentrotus purpuratus]	194	171	2e-41	Strongylocentrotus purpuratus	45	63	0	1	7	585	585	40	230	368	3	P:GO:0006886 C:GO:0005744 F:GO:0015450	-
AU_Cv_EST_004A_C11	EH644182	XP_787702.1	PREDICTED: hypothetical protein [Strongylocentrotus purpuratus] ref|XP_001197749.1| PREDICTED: hypothetical protein [Strongylocentrotus purpuratus]	105	81	2e-14	Strongylocentrotus purpuratus	43	56	0	1	3	317	323	50	142	194	7	C:GO:0009536 P:GO:0006915 C:GO:0005739 F:GO:0009055 F:GO:0004045 F:GO:0016787 P:GO:0006118	-
AU_Cv_EST_009D_F01	EH646128	XP_788363.2	PREDICTED: hypothetical protein [Strongylocentrotus purpuratus] ref|XP_001197794.1| PREDICTED: hypothetical protein [Strongylocentrotus purpuratus]	104	88	1e-16	Strongylocentrotus purpuratus	42	62	1	1	46	351	352	1	104	500	0		-
AU_Cv_EST_010B_F03	EH646291	XP_798535.2	PREDICTED: hypothetical protein [Strongylocentrotus purpuratus] ref|XP_001197926.1| PREDICTED: hypothetical protein [Strongylocentrotus purpuratus]	78	119	3e-26	Strongylocentrotus purpuratus	70	85	2	1	44	271	273	1	78	538	5	F:GO:0005515 P:GO:0006512 F:GO:0004842 F:GO:0008270 P:GO:0006355	EC:6.3.2.19,
AU_Cv_EST_010A_G07	EH646222	XP_782831.1	PREDICTED: hypothetical protein [Strongylocentrotus purpuratus] ref|XP_001203327.1| PREDICTED: hypothetical protein [Strongylocentrotus purpuratus]	59	112	7e-24	Strongylocentrotus purpuratus	81	91	0	1	4	180	182	53	111	207	7	F:GO:0005525 C:GO:0005770 C:GO:0005764 C:GO:0016020 P:GO:0007264 F:GO:0003924 P:GO:0015031	EC:3.6.5.1, EC:3.6.5.2, EC:3.6.5.3, EC:3.6.5.4,
AU_Cv_EST_012A_E04	EH647004	XP_001192247.1	PREDICTED: hypothetical protein [Strongylocentrotus purpuratus] ref|XP_790989.2| PREDICTED: hypothetical protein [Strongylocentrotus purpuratus]	153	212	6e-54	Strongylocentrotus purpuratus	66	79	0	1	82	540	542	8	160	485	3	P:GO:0006468 F:GO:0005524 F:GO:0004674
AU_Cv_EST_001B_G07	EH649242	XP_001191086.1	PREDICTED: hypothetical protein [Strongylocentrotus purpuratus] ref|XP_793652.2| PREDICTED: hypothetical protein [Strongylocentrotus purpuratus]	202	224	3e-57	Strongylocentrotus purpuratus	54	73	3	1	38	622	630	6	207	362	1	F:GO:0008168
AU_Cv_EST_001D_D06	EH649367	XP_001191086.1	PREDICTED: hypothetical protein [Strongylocentrotus purpuratus] ref|XP_793652.2| PREDICTED: hypothetical protein [Strongylocentrotus purpuratus]	110	135	1e-30	Strongylocentrotus purpuratus	58	77	0	1	233	562	566	6	115	362	1	F:GO:0008172
Contig\380		XP_973862.1	PREDICTED: hypothetical protein [Tribolium castaneum]	212	75	5e-12	Tribolium castaneum	27	43	4	1	114	722	824	23	222	243	6	F:GO:0005537 F:GO:0015578 C:GO:0000323 F:GO:0004872 C:GO:0016021 P:GO:0015761	-
AU_Cv_EST_002D_F05	EH647650	XP_780043.1	PREDICTED: hypothetical protein isoform 1 [Strongylocentrotus purpuratus] ref|XP_001177519.1| PREDICTED: hypothetical protein [Strongylocentrotus purpuratus]	165	194	1e-48	Strongylocentrotus purpuratus	53	74	3	1	3	482	482	149	313	405	5	F:GO:0046872 F:GO:0043169 P:GO:0043170 F:GO:0004237 C:GO:0044464	EC:3.4.13.19,
Contig\494		XP_780031.1	PREDICTED: hypothetical protein isoform 1 [Strongylocentrotus purpuratus] ref|XP_001182228.1| PREDICTED: hypothetical protein [Strongylocentrotus purpuratus]	181	205	9e-52	Strongylocentrotus purpuratus	54	70	1	1	69	602	604	29	209	398	1	F:GO:0003824
AU_Cv_EST_011A_E04	EH646530	XP_966440.1	PREDICTED: hypothetical protein isoform 1 [Tribolium castaneum]	89	52	4e-08	Tribolium castaneum	32	49	0	1	151	417	537	49	137	422	0		-
AU_Cv_EST_010B_A07	EH646242	XP_421849.1	PREDICTED: hypothetical protein isoform 2 [Gallus gallus] ref|XP_001232101.1| PREDICTED: hypothetical protein isoform 1 [Gallus gallus]	60	58	1e-07	Gallus gallus	45	60	0	1	241	420	458	214	268	308	3	F:GO:0005201 P:GO:0007596 C:GO:0005578
Contig\382		XP_001145540.1	PREDICTED: hypothetical protein isoform 6 [Pan troglodytes]	125	167	4e-68	Pan troglodytes	71	77	3	1	251	613	613	57	180	954	4	F:GO:0003676 C:GO:0005634 F:GO:0008270 F:GO:0004527
Contig\294		XP_510214.2	PREDICTED: hypothetical protein isoform 8 [Pan troglodytes]	255	125	3e-27	Pan troglodytes	32	48	2	1	103	849	879	37	275	426	0		-
AU_Cv_EST_009D_F09	EH646135	XP_001234632.1	PREDICTED: hypothetical protein LOC420588 isoform 2 [Gallus gallus]	51	54	2e-06	Gallus gallus	41	70	0	1	33	185	187	534	584	617	1	F:GO:0003779	-
AU_Cv_EST_016A_A04	EH648430	XP_001234527.1	PREDICTED: hypothetical protein LOC423772 [Gallus gallus]	105	105	9e-22	Gallus gallus	50	66	0	1	95	409	519	93	197	1326	0		-
AU_Cv_EST_003D_G02	EH644141	XP_130426.1	PREDICTED: hypothetical protein LOC74401 [Mus musculus] ref|XP_922704.1| PREDICTED: hypothetical protein [Mus musculus] ref|XP_988507.1| PREDICTED: hypothetical protein LOC74401 [Mus musculus] dbj|BAB30384.1| unnamed protein product [Mus musculus]	82	54	2e-06	Mus musculus	35	57	2	1	2	241	426	9	90	218	0		-
AU_Cv_EST_015A_D09	EH648132	XP_692678.1	PREDICTED: hypothetical protein XP_687586 [Danio rerio]	150	136	8e-31	Danio rerio	44	65	0	1	178	627	648	21	163	491	2	F:GO:0005525 F:GO:0000166	-
AU_Cv_EST_017B_B05	EH648849	XP_695233.1	PREDICTED: hypothetical protein XP_690141 [Danio rerio]	200	60	6e-08	Danio rerio	28	45	12	1	46	573	588	5	198	581	0		-
AU_Cv_EST_008A_F08	EH645552	XP_698537.1	PREDICTED: hypothetical protein XP_693445 [Danio rerio]	141	105	1e-21	Danio rerio	42	56	2	1	143	556	560	32	172	327	2	F:GO:0016491 P:GO:0008152	-
AU_Cv_EST_014A_C11	EH647788	XP_702211.1	PREDICTED: hypothetical protein XP_697119 [Danio rerio]	146	249	3e-65	Danio rerio	80	93	0	1	24	458	460	1	146	343	1	ND:GO:0005554
AU_Cv_EST_007A_E12	EH645200	XP_702231.1	PREDICTED: hypothetical protein XP_697139 [Danio rerio]	53	57	3e-07	Danio rerio	49	64	0	1	6	164	168	38	89	901	0		-
AU_Cv_EST_002A_B07	EH646828	XP_702433.1	PREDICTED: hypothetical protein XP_697341 [Danio rerio]	78	114	5e-29	Danio rerio	64	79	0	1	153	386	387	441	518	703	3	C:GO:0005737 F:GO:0008451 P:GO:0006508	EC:3.4.11.9,
AU_Cv_EST_008C_F09	EH645717	XP_702690.1	PREDICTED: hypothetical protein XP_697598 [Danio rerio]	121	214	1e-54	Danio rerio	88	97	0	1	103	465	465	1	121	220	1	P:GO:0015031
AU_Cv_EST_004A_C12	EH644183	XP_703938.1	PREDICTED: hypothetical protein XP_698846 [Danio rerio]	72	74	3e-12	Danio rerio	48	61	0	1	34	249	476	1	67	173	0		-
AU_Cv_EST_008A_A05	EH645493	XP_871635.1	PREDICTED: hypothetical protein XP_866542 [Bos taurus]	53	64	2e-09	Bos taurus	62	73	0	1	103	261	516	201	252	397	0		-
AU_Cv_EST_011C_C06	EH646674	XP_424161.2	PREDICTED: hypothetical protein, partial [Gallus gallus]	42	56	6e-07	Gallus gallus	54	71	0	1	110	235	443	481	522	1183	1	F:GO:0003674
AU_Cv_EST_004D_D12	EH644449	XP_001184572.1	PREDICTED: hypothetical protein, partial [Strongylocentrotus purpuratus]	91	143	4e-33	Strongylocentrotus purpuratus	71	90	0	1	121	393	547	361	451	451	5	F:GO:0042802 P:GO:0006270 F:GO:0003688 F:GO:0005524 C:GO:0005634
AU_Cv_EST_005C_G11	EH644717	XP_781018.2	PREDICTED: hypothetical protein, partial [Strongylocentrotus purpuratus] ref|XP_001181722.1| PREDICTED: hypothetical protein, partial [Strongylocentrotus purpuratus]	152	138	1e-31	Strongylocentrotus purpuratus	50	69	3	1	98	538	539	226	377	586	0		-
AU_Cv_EST_007C_A12	EH645334	XP_797580.2	PREDICTED: hypothetical protein, partial [Strongylocentrotus purpuratus] ref|XP_001186951.1| PREDICTED: hypothetical protein, partial [Strongylocentrotus purpuratus]	105	141	2e-32	Strongylocentrotus purpuratus	60	76	0	1	220	534	536	101	205	509	1	F:GO:0005515	-
AU_Cv_EST_010B_H01	EH646308	XP_001184876.1	PREDICTED: hypothetical protein, partial [Strongylocentrotus purpuratus] ref|XP_001188169.1| PREDICTED: hypothetical protein, partial [Strongylocentrotus purpuratus]	54	77	3e-13	Strongylocentrotus purpuratus	51	88	0	1	142	303	407	1	54	54	0		-
AU_Cv_EST_011C_H05	EH646727	XP_001179620.1	PREDICTED: hypothetical protein, partial [Strongylocentrotus purpuratus] ref|XP_001189258.1| PREDICTED: hypothetical protein, partial [Strongylocentrotus purpuratus]	89	60	3e-08	Strongylocentrotus purpuratus	31	48	4	1	49	303	457	94	181	292	0		-
AU_Cv_EST_001C_F06	EH649304	XP_788768.2	PREDICTED: hypothetical protein, partial [Strongylocentrotus purpuratus] ref|XP_001189415.1| PREDICTED: hypothetical protein [Strongylocentrotus purpuratus]	207	98	3e-19	Strongylocentrotus purpuratus	25	45	2	1	35	637	657	14	208	1392	0		-
AU_Cv_EST_011A_H06	EH646565	XP_788768.2	PREDICTED: hypothetical protein, partial [Strongylocentrotus purpuratus] ref|XP_001189415.1| PREDICTED: hypothetical protein [Strongylocentrotus purpuratus]	105	68	1e-10	Strongylocentrotus purpuratus	36	49	9	1	22	306	452	83	184	1392	1	F:GO:0005488
AU_Cv_EST_017D_E07	EH649068	XP_001185728.1	PREDICTED: hypothetical protein, partial [Strongylocentrotus purpuratus] ref|XP_782077.2| PREDICTED: hypothetical protein, partial [Strongylocentrotus purpuratus]	206	205	2e-51	Strongylocentrotus purpuratus	47	66	1	1	59	667	669	26	231	494	0		-
AU_Cv_EST_011B_H07	EH646644	XP_001202977.1	PREDICTED: hypothetical protein, partial [Strongylocentrotus purpuratus] ref|XP_784177.2| PREDICTED: hypothetical protein, partial [Strongylocentrotus purpuratus]	77	54	2e-06	Strongylocentrotus purpuratus	40	57	11	1	94	297	301	6	78	317	0		-
AU_Cv_EST_012D_F02	EH647257	XP_001202205.1	PREDICTED: hypothetical protein, partial [Strongylocentrotus purpuratus] ref|XP_784534.2| PREDICTED: hypothetical protein, partial [Strongylocentrotus purpuratus]	55	71	2e-11	Strongylocentrotus purpuratus	49	74	0	1	2	166	173	164	218	362	0		-
AU_Cv_EST_010A_D12	EH646199	XP_001204192.1	PREDICTED: hypothetical protein, partial [Strongylocentrotus purpuratus] ref|XP_789364.2| PREDICTED: hypothetical protein, partial [Strongylocentrotus purpuratus]	91	115	9e-25	Strongylocentrotus purpuratus	59	79	0	1	5	277	296	24	114	246	1	F:GO:0003824
AU_Cv_EST_013A_E06	EH647325	XP_001203617.1	PREDICTED: hypothetical protein, partial [Strongylocentrotus purpuratus] ref|XP_789721.2| PREDICTED: hypothetical protein, partial [Strongylocentrotus purpuratus]	98	55	1e-06	Strongylocentrotus purpuratus	30	48	8	1	20	289	303	91	188	227	0		-
AU_Cv_EST_004D_C04	EH644434	XP_001186271.1	PREDICTED: hypothetical protein, partial [Strongylocentrotus purpuratus] ref|XP_796143.2| PREDICTED: hypothetical protein, partial [Strongylocentrotus purpuratus]	127	170	3e-41	Strongylocentrotus purpuratus	66	79	0	1	161	541	541	86	212	224	1	F:GO:0005488	-
AU_Cv_EST_011A_C12	EH646515	XP_001202632.1	PREDICTED: hypothetical protein, partial [Strongylocentrotus purpuratus] ref|XP_798615.2| PREDICTED: hypothetical protein, partial [Strongylocentrotus purpuratus]	181	149	8e-35	Strongylocentrotus purpuratus	46	62	3	1	10	531	612	167	347	365	0		-
AU_Cv_EST_016B_B08	EH648526	XP_001142759.1	PREDICTED: inhibitor of kappa light polypeptide gene enhancer in B-cells, kinase complex-associated protein isoform 1 [Pan troglodytes]	106	145	4e-34	Pan troglodytes	66	82	0	1	3	320	367	580	685	1218	7	P:GO:0006461 P:GO:0006468 F:GO:0008607 F:GO:0004871 F:GO:0016301 F:GO:0005515 P:GO:0006955
AU_Cv_EST_004C_A02	EH644323	XP_510503.2	PREDICTED: integrin, alpha 11 [Pan troglodytes]	89	54	3e-06	Pan troglodytes	39	57	5	1	207	458	496	185	272	1183	4	P:GO:0007160 F:GO:0005518 P:GO:0007517 C:GO:0008305
AU_Cv_EST_013C_G05	EH647509	XP_126359.1	PREDICTED: interphase cyctoplasmic foci protein 45 isoform 1 [Mus musculus] ref|XP_912972.1| PREDICTED: similar to interphase cyctoplasmic foci protein 45 isoform 5 [Mus musculus] dbj|BAB27240.1| unnamed protein product [Mus musculus] emb|CAI25024.1| novel protein [Mus musculus] gb|AAI15562.1| 5730409G07Rik protein [Mus musculus] gb|AAI15561.1| 5730409G07Rik protein [Mus musculus]	189	268	1e-70	Mus musculus	61	77	0	1	54	620	622	30	218	298	0		-
AU_Cv_EST_017A_F09	EH648816	XP_514522.2	PREDICTED: kinesin-like motor protein C20orf23 [Pan troglodytes]	52	74	3e-12	Pan troglodytes	75	82	0	1	90	245	258	1	51	1317	8	P:GO:0007018 C:GO:0005875 F:GO:0035091 P:GO:0007242 F:GO:0005515 F:GO:0005524 F:GO:0003777 C:GO:0005874
Contig\188		XP_001138283.1	PREDICTED: leukocyte-derived arginine aminopeptidase isoform 3 [Pan troglodytes]	172	127	4e-28	Pan troglodytes	42	56	2	1	83	583	584	49	220	876	7	P:GO:0008217 C:GO:0005788 F:GO:0051398 F:GO:0051399 P:GO:0019885 F:GO:0008270 F:GO:0008237
Contig\182		XP_001151707.1	PREDICTED: mitochondrial ribosomal protein L37 isoform 2 [Pan troglodytes] ref|XP_001151834.1| PREDICTED: mitochondrial ribosomal protein L37 isoform 4 [Pan troglodytes]	92	66	1e-09	Pan troglodytes	36	58	2	1	310	579	622	84	174	483	6	F:GO:0003735 F:GO:0045182 C:GO:0005739 P:GO:0006412 C:GO:0005761 C:GO:0030529	-
AU_Cv_EST_017C_D01	EH648956	XP_001053018.1	PREDICTED: NADH dehydrogenase (ubiquinone) Fe-S protein 6 [Rattus norvegicus] ref|XP_001053017.1| PREDICTED: NADH dehydrogenase (ubiquinone) Fe-S protein 6 [Rattus norvegicus]	113	105	1e-21	Rattus norvegicus	50	64	1	1	30	362	541	1	111	116	2	P:GO:0006120 F:GO:0008137	EC:1.6.5.3,
AU_Cv_EST_003A_G12	EH643936	XP_001092225.1	PREDICTED: NudC domain containing 3 [Macaca mulatta]	144	107	2e-22	Macaca mulatta	40	56	12	1	39	416	529	5	148	364	0		-
AU_Cv_EST_003B_G01	EH643992	XP_001159401.1	PREDICTED: oviductal glycoprotein 1 isoform 4 [Pan troglodytes]	109	74	3e-12	Pan troglodytes	39	61	2	1	199	516	521	1	99	663	2	P:GO:0007565 F:GO:0003674
Contig\41		XP_001106919.1	PREDICTED: PHD finger protein 3 [Macaca mulatta]	272	172	3e-41	Macaca mulatta	38	52	2	1	134	928	929	924	1180	1983	8	F:GO:0046872 P:GO:0006355 ND:GO:0008372 P:GO:0006350 P:GO:0007275 ND:GO:0005554 F:GO:0008270 F:GO:0005515	-
AU_Cv_EST_005B_F10	EH644632	XP_139740.5	PREDICTED: poly(A)-specific ribonuclease (PARN)-like domain containing 1 [Mus musculus] ref|XP_915894.1| PREDICTED: similar to poly(A)-specific ribonuclease (PARN)-like domain containing 1 [Mus musculus] ref|XP_982998.1| PREDICTED: similar to poly(A)-specific ribonuclease (PARN)-like domain containing 1 [Mus musculus]	180	138	1e-31	Mus musculus	43	61	2	1	36	560	562	1	178	511	1	F:GO:0003674
AU_Cv_EST_005A_D12	EH644526	XP_511401.2	PREDICTED: protein kinase Njmu-R1 isoform 2 [Pan troglodytes]	179	67	4e-10	Pan troglodytes	27	44	7	1	18	515	516	22	194	396	4	F:GO:0016301 ND:GO:0008372 ND:GO:0005554 P:GO:0007283	-
AU_Cv_EST_012D_G06	EH647268	XP_001234605.1	PREDICTED: roquin [Gallus gallus]	145	129	3e-29	Gallus gallus	55	62	4	1	32	445	446	160	297	1066	1	F:GO:0005488
AU_Cv_EST_001B_G05	EH649240	XP_001156036.1	PREDICTED: schwannomin interacting protein 1 isoform 5 [Pan troglodytes]	213	78	4e-13	Pan troglodytes	29	44	10	1	63	632	673	220	425	474	0		-
AU_Cv_EST_007B_E01	EH645256	XP_518202.2	PREDICTED: Sec5 protein [Pan troglodytes]	62	57	4e-07	Pan troglodytes	41	69	0	1	401	586	588	441	499	924	1	F:GO:0005515
Contig\4		XP_517208.2	PREDICTED: septin 11 [Pan troglodytes]	147	249	8e-65	Pan troglodytes	79	92	0	1	241	681	683	260	406	681	6	P:GO:0051291 F:GO:0005525 F:GO:0005515 P:GO:0007049 C:GO:0001725 P:GO:0051301
AU_Cv_EST_017D_H07	EH649091	XP_524028.2	PREDICTED: serine/threonine protein kinase 11 [Pan troglodytes]	113	138	1e-31	Pan troglodytes	63	75	0	1	224	559	561	26	138	433	4	P:GO:0006468 F:GO:0005524 F:GO:0004674 F:GO:0005515
AU_Cv_EST_007D_F03	EH645461	XP_392479.1	PREDICTED: similar to 14-3-3 CG31196-PC, isoform C isoform 1 [Apis mellifera]	45	76	8e-13	Apis mellifera	82	93	0	1	98	232	233	1	45	256	1	F:GO:0019904
AU_Cv_EST_008C_E03	EH645702	XP_573060.2	PREDICTED: similar to 39S ribosomal protein L28, mitochondrial precursor (L28mt) (MRP-L28) [Rattus norvegicus] ref|XP_001061401.1| PREDICTED: similar to 39S ribosomal protein L28, mitochondrial precursor (L28mt) (MRP-L28) [Rattus norvegicus]	87	77	9e-22	Rattus norvegicus	40	57	0	1	199	459	570	67	150	300	6	F:GO:0003735 F:GO:0045182 C:GO:0005739 P:GO:0006412 C:GO:0005761 C:GO:0030529	-
Contig\289		XP_784273.2	PREDICTED: similar to 3-hydroxyanthranilate 3,4-dioxygenase [Strongylocentrotus purpuratus] ref|XP_001194425.1| PREDICTED: similar to 3-hydroxyanthranilate 3,4-dioxygenase [Strongylocentrotus purpuratus]	142	223	3e-57	Strongylocentrotus purpuratus	72	84	0	1	126	551	552	8	145	173	5	F:GO:0008987 P:GO:0008152 F:GO:0005506 F:GO:0009055 F:GO:0000334	EC:1.13.11.6,
Contig\401		XP_215705.4	PREDICTED: similar to 3-hydroxybutyrate dehydrogenase, type 2 [Rattus norvegicus] ref|XP_001075590.1| PREDICTED: similar to 3-hydroxybutyrate dehydrogenase, type 2 [Rattus norvegicus]	203	278	2e-73	Rattus norvegicus	69	81	0	1	61	669	672	1	202	245	4	F:GO:0003858 F:GO:0051287 P:GO:0006635 C:GO:0005739	EC:1.1.1.30,
AU_Cv_EST_012C_B03	EH647133	XP_419778.1	PREDICTED: similar to 5-nucleotidase, cytosolic II-like 1 protein [Gallus gallus]	182	134	2e-30	Gallus gallus	39	58	1	1	4	540	598	200	377	454	0		-
AU_Cv_EST_003A_D08	EH643898	XP_222686.3	PREDICTED: similar to 60-kDa SS-A/Ro ribonucleoprotein (60 kDa Ro protein) (60 kDa ribonucleoprotein Ro) (RoRNP) (TROVE domain family member 2) [Rattus norvegicus] ref|XP_001064741.1| PREDICTED: similar to 60-kDa SS-A/Ro ribonucleoprotein (60 kDa Ro protein) (60 kDa ribonucleoprotein Ro) (RoRNP) (TROVE domain family member 2) [Rattus norvegicus]	124	90	3e-17	Rattus norvegicus	37	57	4	1	53	409	496	33	156	538	4	F:GO:0003723 F:GO:0004618 C:GO:0030529 P:GO:0006096	-
Contig\147		XP_222686.3	PREDICTED: similar to 60-kDa SS-A/Ro ribonucleoprotein (60 kDa Ro protein) (60 kDa ribonucleoprotein Ro) (RoRNP) (TROVE domain family member 2) [Rattus norvegicus] ref|XP_001064741.1| PREDICTED: similar to 60-kDa SS-A/Ro ribonucleoprotein (60 kDa Ro protein) (60 kDa ribonucleoprotein Ro) (RoRNP) (TROVE domain family member 2) [Rattus norvegicus]	122	70	6e-11	Rattus norvegicus	33	53	2	1	234	590	591	2	122	538	3	P:GO:0044238 P:GO:0044237 F:GO:0003674
AU_Cv_EST_008B_H02	EH645591	XP_791273.2	PREDICTED: similar to 6230424H07Rik protein [Strongylocentrotus purpuratus] ref|XP_001194897.1| PREDICTED: similar to 6230424H07Rik protein [Strongylocentrotus purpuratus]	194	142	7e-33	Strongylocentrotus purpuratus	38	58	1	1	6	578	578	184	376	618	1	F:GO:0005488	-
AU_Cv_EST_010B_H03	EH646310	XP_420322.2	PREDICTED: similar to A type IV collagen [Gallus gallus]	55	91	2e-17	Gallus gallus	72	80	0	1	1	165	245	1495	1549	1551	4	F:GO:0005201 C:GO:0005581 C:GO:0005737 P:GO:0006817
AU_Cv_EST_002B_G06	EH646953	XP_707289.1	PREDICTED: similar to Acetyl-CoA carboxylase (ACC) isoform 2 [Danio rerio]	188	314	2e-84	Danio rerio	80	90	0	1	2	565	565	210	397	847	5	F:GO:0009374 F:GO:0003989 P:GO:0006633 F:GO:0005524 F:GO:0004075	EC:6.4.1.2, EC:6.3.4.14,
AU_Cv_EST_003A_D09	EH643899	XP_542782.2	PREDICTED: similar to acid phosphatase, prostate isoform 1 [Canis familiaris]	92	57	3e-07	Canis familiaris	35	50	0	1	1	276	285	492	578	624	1	P:GO:0000074
AU_Cv_EST_006D_B06	EH645103	XP_001102134.1	PREDICTED: similar to acyl-Coenzyme A oxidase isoform b [Macaca mulatta]	154	140	3e-32	Macaca mulatta	46	66	0	1	70	531	533	1	153	660	3	F:GO:0016491 P:GO:0044237 P:GO:0006629
AU_Cv_EST_006C_C11	EH645015	XP_001120387.1	PREDICTED: similar to Ada2b CG9638-PB, isoform B [Apis mellifera]	148	162	7e-39	Apis mellifera	47	68	2	1	155	589	589	6	153	501	4	P:GO:0045449 F:GO:0008270 F:GO:0003677 C:GO:0005634	-
AU_Cv_EST_005D_F12	EH644795	XP_970221.1	PREDICTED: similar to Adapter molecule Crk [Tribolium castaneum]	65	89	2e-16	Tribolium castaneum	63	81	0	1	14	208	596	203	267	268	4	F:GO:0005070 P:GO:0007254 F:GO:0004713 P:GO:0007265	EC:2.7.1.112,
AU_Cv_EST_015B_E04	EH648224	XP_783363.2	PREDICTED: similar to adenomatosis polyposis coli [Strongylocentrotus purpuratus] ref|XP_001192659.1| PREDICTED: similar to adenomatosis polyposis coli [Strongylocentrotus purpuratus]	157	56	2e-06	Strongylocentrotus purpuratus	28	43	3	1	52	507	636	1390	1538	3212	0		-
AU_Cv_EST_003A_F08	EH643908	XP_781670.1	PREDICTED: similar to adenylate kinase 7 [Strongylocentrotus purpuratus] ref|XP_001180638.1| PREDICTED: similar to adenylate kinase 7 [Strongylocentrotus purpuratus]	99	92	8e-18	Strongylocentrotus purpuratus	46	66	0	1	41	337	337	6	103	708	1	F:GO:0016740
Contig\493		XP_694005.1	PREDICTED: similar to agrin [Danio rerio]	134	65	1e-09	Danio rerio	32	43	6	1	117	491	519	516	641	770	2	P:GO:0007165 F:GO:0003674
AU_Cv_EST_008A_H10	EH645574	XP_692690.1	PREDICTED: similar to Alkaline phosphatase, tissue-nonspecific isozyme precursor (AP-TNAP) (Liver/bone/kidney isozyme) (TNSALP) [Danio rerio]	156	165	9e-40	Danio rerio	52	71	0	1	90	557	559	31	186	388	1	F:GO:0005488
Contig\319		XP_867431.1	PREDICTED: similar to alpha 1 type XII collagen short isoform precursor isoform 2 [Canis familiaris]	166	92	2e-17	Canis familiaris	34	51	2	1	69	554	558	9	171	1901	5	P:GO:0006817 C:GO:0005737 F:GO:0005198 P:GO:0007155 C:GO:0005578	-
AU_Cv_EST_013D_F09	EH647698	XP_001183610.1	PREDICTED: similar to alpha isoform of regulatory subunit A, protein phosphatase 2, partial [Strongylocentrotus purpuratus]	136	233	2e-60	Strongylocentrotus purpuratus	87	93	0	1	12	419	420	1	136	456	28	P:GO:0006275 C:GO:0016020 F:GO:0050196 P:GO:0006672 C:GO:0000159 P:GO:0006461 F:GO:0003823 P:GO:0010033 C:GO:0015630 P:GO:0042518 P:GO:0030155 C:GO:0005829 F:GO:0046982 P:GO:0030111 P:GO:0008380 P:GO:0006917 P:GO:0030308 P:GO:0006445 P:GO:0000188 P:GO:000	EC:3.1.3.17,
AU_Cv_EST_005C_B07	EH644667	XP_001184423.1	PREDICTED: similar to alpha-2-macroglobulin receptor [Strongylocentrotus purpuratus]	169	158	9e-38	Strongylocentrotus purpuratus	45	60	0	1	5	508	527	2957	3118	4215	2	F:GO:0003674 C:GO:0016020
AU_Cv_EST_005C_F08	EH644704	XP_969252.1	PREDICTED: similar to Alpha-fetoprotein enhancer-binding protein (AT motif-binding factor) (AT-binding transcription factor 1) [Tribolium castaneum]	160	176	3e-43	Tribolium castaneum	58	66	6	1	3	449	531	1662	1807	2610	6	F:GO:0043565 F:GO:0003705 C:GO:0005634 F:GO:0008270 P:GO:0006366 P:GO:0006355
AU_Cv_EST_014B_H10	EH647927	XP_001068826.1	PREDICTED: similar to Alpha-mannosidase II (Mannosyl-oligosaccharide 1,3-1,6-alpha-mannosidase) (MAN II) (Golgi alpha-mannosidase II) (Mannosidase alpha class 2A member 1) (AMAN II) [Rattus norvegicus] ref|XP_001071911.1| PREDICTED: similar to Alpha-mannosidase II (Mannosyl-oligosaccharide 1,3-1,6-alpha-mannosidase) (MAN II) (Golgi alpha-mannosidase II) (Mannosidase alpha class 2A member 1) (AMAN…	138	55	1e-06	Rattus norvegicus	26	47	2	1	2	403	483	681	815	1148	0		-
AU_Cv_EST_017A_H09	EH648833	XP_972421.1	PREDICTED: similar to anaphase promoting complex subunit 11 homolog [Tribolium castaneum]	40	96	7e-19	Tribolium castaneum	90	95	0	1	201	320	321	6	45	85	7	F:GO:0005515 P:GO:0007067 P:GO:0016567 F:GO:0004842 F:GO:0008270 C:GO:0005680 P:GO:0051301	EC:6.3.2.19,
Contig\151		XP_001232554.1	PREDICTED: similar to Androgen-induced 1 isoform 1 [Gallus gallus]	66	56	2e-06	Gallus gallus	37	53	0	1	465	662	670	134	199	229	1	C:GO:0016021	-
AU_Cv_EST_001C_C11	EH649284	XP_215890.4	PREDICTED: similar to Angiopoietin-4 precursor (ANG-4) (ANG-3) [Rattus norvegicus] ref|XP_001061004.1| PREDICTED: similar to Angiopoietin-4 precursor (ANG-4) (ANG-3) [Rattus norvegicus]	114	106	7e-22	Rattus norvegicus	46	64	0	1	243	581	586	279	388	502	4	P:GO:0001525 P:GO:0030154 C:GO:0005737 P:GO:0006817	-
AU_Cv_EST_001D_F04	EH649386	XP_001191112.1	PREDICTED: similar to ankyrin 2,3/unc44 [Strongylocentrotus purpuratus]	150	64	4e-09	Strongylocentrotus purpuratus	26	47	0	1	5	451	522	683	822	1137	0		-
AU_Cv_EST_002D_A11	EH647720	XP_788092.2	PREDICTED: similar to ankyrin 2,3/unc44, partial [Strongylocentrotus purpuratus]	190	192	6e-48	Strongylocentrotus purpuratus	51	67	0	1	17	586	586	2129	2318	2368	-	-	-
AU_Cv_EST_006A_H01	EH644888	XP_788092.2	PREDICTED: similar to ankyrin 2,3/unc44, partial [Strongylocentrotus purpuratus]	168	99	7e-20	Strongylocentrotus purpuratus	35	55	3	1	55	540	543	2057	2224	2368	-	-	-
AU_Cv_EST_015D_C06	EH648370	XP_797940.2	PREDICTED: similar to ankyrin 2,3/unc44, partial [Strongylocentrotus purpuratus]	102	78	2e-13	Strongylocentrotus purpuratus	36	61	0	1	302	607	609	550	651	1405	-	-	-
AU_Cv_EST_011A_G12	EH646559	XP_001201538.1	PREDICTED: similar to ankyrin 2,3/unc44, partial [Strongylocentrotus purpuratus] ref|XP_797753.2| PREDICTED: similar to ankyrin 2,3/unc44, partial [Strongylocentrotus purpuratus]	110	84	2e-15	Strongylocentrotus purpuratus	38	56	0	1	3	332	338	661	770	1040	-	-	-
Contig\187		XP_391939.2	PREDICTED: similar to AP-47 CG9388-PA [Apis mellifera]	160	246	4e-64	Apis mellifera	74	88	0	1	131	610	612	1	160	422	2	C:GO:0030125 P:GO:0006886
AU_Cv_EST_004C_F11	EH644381	XP_796156.2	PREDICTED: similar to Apaf-1 [Strongylocentrotus purpuratus] ref|XP_001183185.1| PREDICTED: similar to Apaf-1 [Strongylocentrotus purpuratus]	185	112	5e-31	Strongylocentrotus purpuratus	36	62	6	1	5	523	617	222	406	1963	1	F:GO:0005515
AU_Cv_EST_014B_B10	EH647873	XP_001194068.1	PREDICTED: similar to apextrin [Strongylocentrotus purpuratus]	42	57	4e-07	Strongylocentrotus purpuratus	57	71	0	1	75	200	414	153	192	270	0		-
Contig\260		XP_001178732.1	PREDICTED: similar to apextrin [Strongylocentrotus purpuratus]	156	79	1e-13	Strongylocentrotus purpuratus	30	48	7	1	122	556	558	36	191	570	0		-
AU_Cv_EST_001B_H03	EH649249	XP_786957.2	PREDICTED: similar to apextrin [Strongylocentrotus purpuratus] ref|XP_001197974.1| PREDICTED: similar to apextrin [Strongylocentrotus purpuratus]	150	147	2e-34	Strongylocentrotus purpuratus	47	59	5	1	13	438	458	235	384	443	0		-
AU_Cv_EST_010C_A04	EH646322	XP_786957.2	PREDICTED: similar to apextrin [Strongylocentrotus purpuratus] ref|XP_001197974.1| PREDICTED: similar to apextrin [Strongylocentrotus purpuratus]	150	124	1e-27	Strongylocentrotus purpuratus	41	53	5	1	13	438	458	235	384	443	0		-
AU_Cv_EST_017C_F04	EH648981	XP_624077.2	PREDICTED: similar to Apoptosis inhibitor 5 (API-5) (AAC-11) [Apis mellifera]	115	153	2e-36	Apis mellifera	65	76	0	1	49	393	403	1	115	529	0		-
Contig\313		XP_687705.1	PREDICTED: similar to aquaporin 1 [Danio rerio]	160	144	3e-33	Danio rerio	50	64	3	1	127	591	591	26	184	296	4	P:GO:0007588 F:GO:0005372 C:GO:0005887 P:GO:0006833
AU_Cv_EST_006B_B11	EH644932	XP_396990.2	PREDICTED: similar to aquarius [Apis mellifera]	96	107	2e-22	Apis mellifera	53	73	1	1	23	307	307	8	103	1421	1	F:GO:0005524	-
AU_Cv_EST_002D_G10	EH647751	XP_971638.1	PREDICTED: similar to ARMET-like protein precursor [Tribolium castaneum]	60	75	1e-12	Tribolium castaneum	58	71	0	1	221	400	414	31	90	168	0		-
AU_Cv_EST_004A_H03	EH644229	XP_001120211.1	PREDICTED: similar to arrest CG31762-PB, isoform B [Apis mellifera]	60	60	4e-08	Apis mellifera	50	61	0	1	2	181	326	154	210	305	0		-
AU_Cv_EST_010C_E05	EH646366	XP_791089.1	PREDICTED: similar to arylsulfatase B [Strongylocentrotus purpuratus] ref|XP_001183773.1| PREDICTED: similar to arylsulfatase B [Strongylocentrotus purpuratus]	187	194	2e-48	Strongylocentrotus purpuratus	51	64	6	1	75	596	597	57	243	545	3	P:GO:0007041 C:GO:0005764 F:GO:0004065	EC:3.1.6.1,
Contig\327		XP_967224.1	PREDICTED: similar to Aspartate aminotransferase, mitochondrial precursor (Transaminase A) (Glutamate oxaloacetate transaminase 2) [Tribolium castaneum]	168	247	2e-64	Tribolium castaneum	67	80	0	1	96	599	601	23	190	423	4	P:GO:0009058 F:GO:0004069 C:GO:0005739 P:GO:0006533	EC:2.6.1.1,
AU_Cv_EST_014A_D05	EH647793	XP_692917.1	PREDICTED: similar to Aspartyl aminopeptidase [Danio rerio]	210	270	4e-71	Danio rerio	62	77	1	1	46	666	673	6	215	474	5	C:GO:0005737 F:GO:0046872 F:GO:0004177 F:GO:0008237 P:GO:0006518	EC:3.4.11,
Contig\563		XP_001180113.1	PREDICTED: similar to At4g19420 [Strongylocentrotus purpuratus] ref|XP_001189042.1| PREDICTED: similar to At4g19420 [Strongylocentrotus purpuratus]	63	70	6e-11	Strongylocentrotus purpuratus	44	65	0	1	324	512	545	125	187	566	4	C:GO:0009536 C:GO:0016023 P:GO:0045045 C:GO:0016020	-
AU_Cv_EST_016C_A09	EH648597	XP_001179122.1	PREDICTED: similar to Atb0+ protein precursor [Strongylocentrotus purpuratus]	169	211	1e-53	Strongylocentrotus purpuratus	57	71	0	1	22	528	538	18	180	659	3	F:GO:0015375 P:GO:0007268 C:GO:0016020
AU_Cv_EST_014D_A05	EH648035	XP_623280.1	PREDICTED: similar to atlastin CG6668-PA, isoform A [Apis mellifera]	108	76	4e-13	Apis mellifera	37	58	6	1	12	314	314	31	131	578	3	F:GO:0005525 F:GO:0003924 P:GO:0006955	-
AU_Cv_EST_005A_C05	EH644512	XP_687440.1	PREDICTED: similar to ATP-binding cassette, sub-family D, member 4 isoform 1 [Danio rerio]	141	105	5e-22	Danio rerio	43	59	0	1	1	423	424	278	407	599	5	F:GO:0042626 P:GO:0006810 F:GO:0005524 C:GO:0016021 C:GO:0043190
AU_Cv_EST_016A_A01	EH648427	XP_422757.2	PREDICTED: similar to ATP-binding cassette, sub-family F (GCN20), member 3 [Gallus gallus]	208	263	4e-69	Gallus gallus	63	75	0	1	3	623	625	290	497	711	2	F:GO:0017111 F:GO:0000166	EC:3.6.1.15,
AU_Cv_EST_003B_D05	EH643969	XP_689888.1	PREDICTED: similar to AU RNA binding protein/enoyl-Coenzyme A hydratase [Danio rerio]	92	95	9e-19	Danio rerio	50	66	0	1	12	287	293	57	148	229	2	P:GO:0008152 F:GO:0003824	-
AU_Cv_EST_014A_A06	EH647762	XP_422660.2	PREDICTED: similar to axonal transport of synaptic vesicles [Gallus gallus]	74	110	1e-30	Gallus gallus	77	82	2	1	2	217	270	801	874	1772	5	C:GO:0005875 P:GO:0008089 F:GO:0005524 F:GO:0003777 C:GO:0005874
AU_Cv_EST_003D_F02	EH644133	XP_545574.2	PREDICTED: similar to axonemal dynein heavy chain 7 [Canis familiaris]	107	146	2e-50	Canis familiaris	61	81	0	1	255	575	575	1924	2030	4043	3	F:GO:0005524 F:GO:0005509 F:GO:0042624	EC:3.6.1.3,
AU_Cv_EST_014A_C05	EH647783	XP_419006.2	PREDICTED: similar to axonemal dynein heavy chain DNAH5 [Gallus gallus]	70	113	8e-28	Gallus gallus	77	88	0	1	243	452	548	1822	1891	4740	6	P:GO:0007018 C:GO:0030286 F:GO:0016887 F:GO:0005524 F:GO:0003777 C:GO:0005874
Contig\366		XP_782331.1	PREDICTED: similar to axonemal leucine-rich repeat protein [Strongylocentrotus purpuratus] ref|XP_001178300.1| PREDICTED: similar to axonemal leucine-rich repeat protein [Strongylocentrotus purpuratus]	117	167	2e-40	Strongylocentrotus purpuratus	67	85	0	1	207	557	559	42	158	344	3	ND:GO:0008372 ND:GO:0005554 ND:GO:0000004	-
Contig\632		XP_974101.1	PREDICTED: similar to B-cell receptor-associated protein 37 [Tribolium castaneum]	167	291	2e-77	Tribolium castaneum	83	97	0	1	151	651	652	40	206	324	7	F:GO:0004872 F:GO:0016566 C:GO:0005743 C:GO:0005634 P:GO:0016481 P:GO:0006355 F:GO:0030331
AU_Cv_EST_001D_F11	EH649392	XP_001105641.1	PREDICTED: similar to BE10.2 [Macaca mulatta]	173	225	9e-58	Macaca mulatta	58	72	0	1	23	538	540	9	181	445	0		-
AU_Cv_EST_002D_E02	EH647642	XP_789956.2	PREDICTED: similar to beta-1,3-galactosyltransferase 6 [Strongylocentrotus purpuratus] ref|XP_001195915.1| PREDICTED: similar to beta-1,3-galactosyltransferase 6 [Strongylocentrotus purpuratus]	132	56	9e-07	Strongylocentrotus purpuratus	29	49	0	1	203	595	596	429	552	757	0		-
AU_Cv_EST_004D_B12	EH644433	XP_623777.2	PREDICTED: similar to beta-1,4-mannosyltransferase [Apis mellifera]	110	98	1e-19	Apis mellifera	44	60	0	1	2	331	331	12	118	444	6	P:GO:0009058 C:GO:0016021 C:GO:0005783 C:GO:0016020 F:GO:0016757 F:GO:0004578	-
AU_Cv_EST_009B_B01	EH645908	XP_623777.2	PREDICTED: similar to beta-1,4-mannosyltransferase [Apis mellifera]	54	74	2e-12	Apis mellifera	59	74	0	1	2	163	167	12	65	444	6	P:GO:0009058 C:GO:0016021 C:GO:0005783 C:GO:0016020 F:GO:0016757 F:GO:0004578	-
AU_Cv_EST_008D_E04	EH645784	XP_693015.1	PREDICTED: similar to beta3-glucuronyltransferase, partial [Danio rerio] ref|XP_700259.1| PREDICTED: similar to beta3-glucuronyltransferase, partial [Danio rerio]	65	85	2e-15	Danio rerio	60	80	0	1	411	605	605	42	106	298	1	F:GO:0016740
AU_Cv_EST_016A_F01	EH648473	XP_001122538.1	PREDICTED: similar to Beta-hexosaminidase beta chain precursor (N-acetyl-beta-glucosaminidase) (Beta-N-acetylhexosaminidase) (Hexosaminidase B) [Apis mellifera]	41	66	6e-10	Apis mellifera	68	82	0	1	138	16	154	266	306	565	3	P:GO:0005975 F:GO:0043169 F:GO:0004563	EC:3.2.1.52,
AU_Cv_EST_008B_G04	EH645648	XP_793306.1	PREDICTED: similar to bHLHZip transcription factor BIGMAX beta [Strongylocentrotus purpuratus] ref|XP_001176554.1| PREDICTED: similar to bHLHZip transcription factor BIGMAX beta [Strongylocentrotus purpuratus]	136	195	8e-49	Strongylocentrotus purpuratus	71	82	0	1	138	545	547	28	163	221	4	C:GO:0005737 F:GO:0030528 P:GO:0045449 C:GO:0005634
AU_Cv_EST_014C_B10	EH647948	XP_391847.3	PREDICTED: similar to Blimp-1 CG5249-PA [Apis mellifera]	78	91	2e-17	Apis mellifera	55	74	0	1	257	490	531	6	82	995	2	P:GO:0000122 F:GO:0003700
AU_Cv_EST_016C_F12	EH648674	XP_347167.1	PREDICTED: similar to Bromodomain adjacent to zinc finger domain protein 1B (Williams-Beuren syndrome chromosome region 9 protein homolog) (WBRS9) [Rattus norvegicus] ref|XP_001077467.1| PREDICTED: similar to Bromodomain adjacent to zinc finger domain protein 1B (Williams-Beuren syndrome chromosome region 9 protein homolog) (WBRS9) [Rattus norvegicus]	179	146	5e-34	Rattus norvegicus	41	60	3	1	47	565	573	3	177	1476	3	F:GO:0005488 P:GO:0006139 C:GO:0043229
AU_Cv_EST_011A_A12	EH646496	XP_624214.2	PREDICTED: similar to bromodomain containing 3 [Apis mellifera]	103	106	8e-22	Apis mellifera	57	65	3	1	297	593	593	709	809	935	0		-
AU_Cv_EST_008C_D03	EH645695	XP_971871.1	PREDICTED: similar to C15A7.2 [Tribolium castaneum]	60	52	9e-06	Tribolium castaneum	36	68	0	1	172	351	353	11	62	574	0		-
AU_Cv_EST_013D_B08	EH647668	XP_528185.2	PREDICTED: similar to C8orf1 protein [Pan troglodytes]	126	152	9e-36	Pan troglodytes	61	71	0	1	224	598	598	63	187	549	2	F:GO:0008083 P:GO:0030308
AU_Cv_EST_014D_B05	EH648042	XP_392736.3	PREDICTED: similar to Cad87A CG6977-PA [Apis mellifera]	121	61	3e-08	Apis mellifera	33	54	2	1	64	417	523	254	367	1907	3	F:GO:0005509 P:GO:0007156 C:GO:0016020	-
AU_Cv_EST_005D_A07	EH644746	XP_865516.1	PREDICTED: similar to calmodulin 1 isoform 3 [Canis familiaris]	159	88	1e-16	Canis familiaris	35	47	0	1	39	515	516	1	124	173	3	F:GO:0005509 C:GO:0009288 P:GO:0001539	-
AU_Cv_EST_006C_B09	EH645002	XP_780925.2	PREDICTED: similar to calmodulin 2 [Strongylocentrotus purpuratus] ref|XP_001196877.1| PREDICTED: similar to calmodulin 2 [Strongylocentrotus purpuratus]	156	221	1e-56	Strongylocentrotus purpuratus	70	81	0	1	176	643	644	7	162	334	1	F:GO:0005509
AU_Cv_EST_012B_D05	EH647074	XP_789995.1	PREDICTED: similar to calmodulin B [Strongylocentrotus purpuratus] ref|XP_001176836.1| PREDICTED: similar to calmodulin B [Strongylocentrotus purpuratus]	149	207	2e-52	Strongylocentrotus purpuratus	69	80	0	1	116	562	598	1	148	149	5	P:GO:0007186 C:GO:0005737 F:GO:0031997 F:GO:0005509 C:GO:0005886
AU_Cv_EST_015C_H03	EH648307	XP_397316.1	PREDICTED: similar to cap binding protein 20 CG12357-PA [Apis mellifera]	151	255	9e-67	Apis mellifera	78	87	0	1	75	527	576	11	161	166	9	P:GO:0006408 P:GO:0008380 P:GO:0006406 F:GO:0005515 P:GO:0006397 F:GO:0000339 C:GO:0005634 P:GO:0046833 F:GO:0000166
AU_Cv_EST_011D_C08	EH646778	XP_787993.2	PREDICTED: similar to carboxypeptidase homolog [Strongylocentrotus purpuratus] ref|XP_001188086.1| PREDICTED: similar to carboxypeptidase homolog [Strongylocentrotus purpuratus]	192	147	4e-34	Strongylocentrotus purpuratus	39	63	3	1	84	641	647	29	217	439	1	F:GO:0003674
AU_Cv_EST_015B_H12	EH648258	XP_001121823.1	PREDICTED: similar to cardiac lineage protein 1 [Apis mellifera]	143	67	6e-10	Apis mellifera	31	48	1	1	200	622	637	140	270	423	0		-
AU_Cv_EST_015A_B09	EH648112	XP_001064199.1	PREDICTED: similar to CD209c antigen [Rattus norvegicus]	129	88	2e-16	Rattus norvegicus	35	55	1	1	81	461	520	113	235	243	1	F:GO:0005529	-
AU_Cv_EST_006D_E01	EH645083	XP_855513.1	PREDICTED: similar to CD27-binding (Siva) protein isoform 1 [Canis familiaris]	157	61	3e-08	Canis familiaris	29	42	0	1	63	533	534	15	153	175	0		-
AU_Cv_EST_006C_G11	EH645055	XP_414434.2	PREDICTED: similar to cell adhesion molecule with homology to L1CAM [Gallus gallus]	72	54	4e-06	Gallus gallus	37	51	1	1	125	337	586	272	343	1225	0		-
AU_Cv_EST_009C_C01	EH646011	XP_424696.2	PREDICTED: similar to Centrin, EF-hand protein, 3 (CDC31 homolog, yeast) [Gallus gallus]	166	276	5e-73	Gallus gallus	81	92	0	1	36	533	619	44	209	210	5	P:GO:0007067 F:GO:0005509 P:GO:0007098 P:GO:0051301 C:GO:0005814
AU_Cv_EST_013B_D07	EH647406	XP_967502.1	PREDICTED: similar to CG10283-PA, isoform A [Tribolium castaneum]	136	85	2e-15	Tribolium castaneum	33	55	0	1	60	467	634	1	135	520	0		-
AU_Cv_EST_017D_B04	EH649016	XP_973003.1	PREDICTED: similar to CG10603-PA [Tribolium castaneum]	156	173	4e-42	Tribolium castaneum	50	71	0	1	74	541	543	6	161	178	1	C:GO:0044444
Contig\233		XP_972922.1	PREDICTED: similar to CG10679-PA [Tribolium castaneum]	76	115	7e-25	Tribolium castaneum	78	78	0	1	48	275	541	1	76	79	4	F:GO:0004252 P:GO:0009653 C:GO:0005634 P:GO:0006511	EC:3.4.21,
AU_Cv_EST_017D_B06	EH649047	XP_852377.1	PREDICTED: similar to CG10682-PA [Canis familiaris]	124	130	4e-29	Canis familiaris	50	69	0	1	207	578	591	23	145	227	4	F:GO:0016874 F:GO:0004842 P:GO:0006512 P:GO:0006464	-
AU_Cv_EST_009B_F05	EH645968	XP_972095.1	PREDICTED: similar to CG10686-PA [Tribolium castaneum]	44	72	1e-11	Tribolium castaneum	72	84	0	1	61	192	574	368	411	482	0		-
AU_Cv_EST_006D_C05	EH645108	XP_880838.1	PREDICTED: similar to CG10721-PA isoform 4 [Bos taurus]	145	189	6e-47	Bos taurus	62	78	0	1	118	552	554	12	156	498	2	F:GO:0016491 P:GO:0006118	-
AU_Cv_EST_004D_E03	EH644450	XP_001120405.1	PREDICTED: similar to CG10830-PA [Apis mellifera]	83	119	4e-26	Apis mellifera	71	80	0	1	1	249	252	23	103	250	0		-
AU_Cv_EST_014B_G06	EH647916	XP_001120405.1	PREDICTED: similar to CG10830-PA [Apis mellifera]	55	62	1e-08	Apis mellifera	54	65	0	1	203	367	614	48	102	250	2	F:GO:0003674 C:GO:0016020
Contig\150		XP_001121302.1	PREDICTED: similar to CG10866-PA [Apis mellifera]	65	50	9e-12	Apis mellifera	36	44	0	1	473	667	826	103	167	249	0		-
AU_Cv_EST_011C_F08	EH646708	XP_393499.2	PREDICTED: similar to CG11009-PA [Apis mellifera]	110	136	4e-31	Apis mellifera	58	71	0	1	1	330	334	24	133	290	3	ND:GO:0008372 F:GO:0005515 ND:GO:0000004	-
Contig\451		XP_967518.1	PREDICTED: similar to CG11176-PA [Tribolium castaneum]	89	58	3e-07	Tribolium castaneum	35	58	0	1	4	270	641	192	268	271	0		-
AU_Cv_EST_013A_F08	EH647337	XP_001082573.1	PREDICTED: similar to CG11178-PB, isoform B [Macaca mulatta]	91	122	4e-27	Macaca mulatta	57	72	0	1	90	362	364	181	271	821	1	C:GO:0016020
Contig\3		XP_625041.1	PREDICTED: similar to CG11265-PA, isoform A [Apis mellifera]	169	132	1e-29	Apis mellifera	43	58	3	1	104	592	592	1	167	539	2	F:GO:0016740 P:GO:0050875
AU_Cv_EST_012B_A08	EH647046	XP_967689.1	PREDICTED: similar to CG1147-PA [Tribolium castaneum]	97	52	7e-06	Tribolium castaneum	35	55	3	1	75	356	365	229	325	635	0		-
AU_Cv_EST_001D_C05	EH649354	XP_394886.2	PREDICTED: similar to CG11665-PA [Apis mellifera]	114	69	2e-10	Apis mellifera	36	57	1	1	224	559	564	53	163	621	3	C:GO:0016021 P:GO:0006810 F:GO:0005215
AU_Cv_EST_014B_H11	EH647928	XP_623657.2	PREDICTED: similar to CG11665-PA [Apis mellifera]	63	61	2e-08	Apis mellifera	42	73	0	1	294	482	485	131	193	571	4	C:GO:0016021 C:GO:0016020 F:GO:0005215 P:GO:0006810	-
Contig\546		XP_395618.3	PREDICTED: similar to CG11771-PA [Apis mellifera]	193	76	2e-12	Apis mellifera	25	52	3	1	116	673	686	32	224	716	0		-
Contig\72		XP_394728.1	PREDICTED: similar to CG11790-PA, isoform A [Apis mellifera]	171	96	8e-19	Apis mellifera	36	49	3	1	115	609	609	27	195	296	3	F:GO:0009055 F:GO:0015035 F:GO:0016853	-
AU_Cv_EST_002C_H02	EH647614	XP_971096.1	PREDICTED: similar to CG11851-PA [Tribolium castaneum]	54	102	6e-21	Tribolium castaneum	77	87	0	1	122	283	284	48	101	599	3	C:GO:0016021 C:GO:0005783 F:GO:0016757
AU_Cv_EST_015C_H01	EH648305	XP_972860.1	PREDICTED: similar to CG12241-PA [Tribolium castaneum]	116	183	6e-68	Tribolium castaneum	68	82	0	1	166	513	607	688	803	803	0		-
AU_Cv_EST_007D_H05	EH645482	XP_968511.1	PREDICTED: similar to CG12348-PC, isoform C [Tribolium castaneum]	165	148	2e-34	Tribolium castaneum	50	64	2	1	105	587	655	3	166	1215	1	F:GO:0005509	-
Contig\614		XP_966482.1	PREDICTED: similar to CG1240-PA [Tribolium castaneum]	92	71	3e-11	Tribolium castaneum	41	59	3	1	79	345	574	1	92	257	0		-
AU_Cv_EST_016B_H10	EH648587	XP_970327.1	PREDICTED: similar to CG12758-PD, isoform D [Tribolium castaneum]	203	119	1e-25	Tribolium castaneum	38	56	1	1	32	628	629	1	196	583	0		-
Contig\535		XP_001122976.1	PREDICTED: similar to CG1298-PA [Apis mellifera]	194	105	1e-21	Apis mellifera	34	54	2	1	71	637	646	15	200	212	2	F:GO:0005198 C:GO:0005923	-
AU_Cv_EST_013D_B02	EH647528	XP_974955.1	PREDICTED: similar to CG13076-PA, isoform A [Tribolium castaneum]	48	77	5e-13	Tribolium castaneum	68	77	0	1	2	145	652	75	121	535	0		-
AU_Cv_EST_002A_E11	EH646862	XP_970241.1	PREDICTED: similar to CG13875-PA [Tribolium castaneum]	49	50	3e-12	Tribolium castaneum	46	67	0	1	202	348	392	61	108	411	4	C:GO:0005768 F:GO:0003674 C:GO:0012510 C:GO:0005829
AU_Cv_EST_005D_G12	EH644804	XP_624145.1	PREDICTED: similar to CG13920-PA [Apis mellifera]	86	64	2e-12	Apis mellifera	31	66	1	1	76	330	349	56	141	156	1	C:GO:0016021	-
AU_Cv_EST_005B_A06	EH644597	XP_974637.1	PREDICTED: similar to CG1420-PA [Tribolium castaneum]	96	146	4e-34	Tribolium castaneum	67	78	0	1	3	290	292	30	125	551	1	F:GO:0005488
AU_Cv_EST_011A_A11	EH646495	XP_393540.2	PREDICTED: similar to CG14224-PA [Apis mellifera]	98	91	2e-17	Apis mellifera	48	61	4	1	2	283	329	1	98	529	5	F:GO:0042802 C:GO:0005789 C:GO:0005634 C:GO:0005829 P:GO:0008150
AU_Cv_EST_011C_C08	EH646676	XP_971671.1	PREDICTED: similar to CG14307-PB, isoform B [Tribolium castaneum]	109	54	3e-06	Tribolium castaneum	25	52	3	1	84	398	451	256	353	544	0		-
AU_Cv_EST_008A_G09	EH645563	XP_538521.2	PREDICTED: similar to CG14353-PA [Canis familiaris]	102	168	8e-44	Canis familiaris	71	87	0	1	102	407	408	21	122	357	1	F:GO:0005509
AU_Cv_EST_005A_C01	EH644508	XP_001120415.1	PREDICTED: similar to CG14430-PA [Apis mellifera]	110	86	8e-16	Apis mellifera	40	56	0	1	81	407	545	13	116	141	0		-
AU_Cv_EST_014C_H02	EH647999	XP_001121670.1	PREDICTED: similar to CG14464-PA.3 [Apis mellifera]	51	64	5e-09	Apis mellifera	50	78	0	1	401	553	553	45	94	144	0		-
Contig\428		XP_967168.1	PREDICTED: similar to CG14613-PA [Tribolium castaneum]	76	72	2e-11	Tribolium castaneum	47	64	6	1	389	601	609	75	150	253	0		-
AU_Cv_EST_005D_H07	EH644808	XP_971100.1	PREDICTED: similar to CG1474-PA [Tribolium castaneum]	121	92	6e-18	Tribolium castaneum	40	61	2	1	10	363	363	39	142	345	3	P:GO:0007399 ND:GO:0005554 C:GO:0005634	-
Contig\634		XP_966859.1	PREDICTED: similar to CG14779-PA, isoform A [Tribolium castaneum]	180	98	3e-19	Tribolium castaneum	27	46	1	1	85	615	616	26	205	230	2	F:GO:0005198 C:GO:0005923	-
Contig\368		XP_966473.1	PREDICTED: similar to CG14995-PC, isoform C [Tribolium castaneum]	201	161	2e-38	Tribolium castaneum	40	60	2	1	26	613	613	3	203	387	3	ND:GO:0008372 ND:GO:0005554 ND:GO:0000004	-
AU_Cv_EST_002C_F12	EH647603	XP_868383.1	PREDICTED: similar to CG1532-PA isoform 2 [Canis familiaris]	54	111	1e-23	Canis familiaris	88	94	0	1	2	163	165	25	78	188	1	F:GO:0004462	EC:4.4.1.5,
AU_Cv_EST_006A_H06	EH644892	XP_001121499.1	PREDICTED: similar to CG15786-PA [Apis mellifera]	75	102	4e-21	Apis mellifera	57	72	0	1	38	262	267	1	75	314	0		-
AU_Cv_EST_011D_A02	EH646734	XP_971721.1	PREDICTED: similar to CG15828-PB, isoform B [Tribolium castaneum]	153	107	4e-22	Tribolium castaneum	33	54	0	1	137	595	602	24	176	4119	2	P:GO:0006869 F:GO:0005319	-
AU_Cv_EST_008B_B02	EH645580	XP_001120296.1	PREDICTED: similar to CG16854-PA [Apis mellifera]	194	107	5e-22	Apis mellifera	33	50	5	1	50	601	603	275	451	717	1	ND:GO:0005554	-
AU_Cv_EST_013B_H08	EH647444	XP_540514.2	PREDICTED: similar to CG16965-PA [Canis familiaris]	113	77	7e-13	Canis familiaris	37	58	5	1	279	599	607	4	114	704	0		-
AU_Cv_EST_009D_F07	EH646134	XP_624939.1	PREDICTED: similar to CG17124-PA, isoform A [Apis mellifera]	73	74	5e-17	Apis mellifera	49	75	1	1	115	330	576	16	86	126	0		-
Contig\295		XP_966693.1	PREDICTED: similar to CG17332-PA, isoform A isoform 1 [Tribolium castaneum]	155	179	5e-44	Tribolium castaneum	56	75	0	1	97	561	570	17	171	487	5	F:GO:0005488 F:GO:0015078 C:GO:0044464 F:GO:0016787 P:GO:0015992
AU_Cv_EST_017D_B01	EH649013	XP_391862.3	PREDICTED: similar to CG17484-PA.3 [Apis mellifera]	158	162	1e-38	Apis mellifera	51	70	0	1	153	626	628	254	402	834	3	P:GO:0007275 P:GO:0007155 C:GO:0005622
AU_Cv_EST_012D_D07	EH647242	XP_968480.1	PREDICTED: similar to CG1764-PA [Tribolium castaneum]	194	144	2e-33	Tribolium castaneum	42	60	0	1	39	617	623	48	228	317	6	F:GO:0016403 P:GO:0006527 F:GO:0008270 P:GO:0007263 P:GO:0006809 P:GO:0017014	EC:3.5.3.18,
AU_Cv_EST_014B_C09	EH647882	XP_625011.1	PREDICTED: similar to CG17723-PA, isoform A, partial [Apis mellifera]	90	67	8e-10	Apis mellifera	41	54	3	1	3	263	639	144	233	266	0		-
AU_Cv_EST_001B_E10	EH649223	XP_001073185.1	PREDICTED: similar to CG18048-PA [Rattus norvegicus]	149	111	1e-23	Rattus norvegicus	39	55	0	1	5	448	449	21	169	495	0		-
AU_Cv_EST_007B_C06	EH645251	XP_781910.2	PREDICTED: similar to CG1826-PA [Strongylocentrotus purpuratus] ref|XP_001182216.1| PREDICTED: similar to CG1826-PA [Strongylocentrotus purpuratus]	153	161	1e-43	Strongylocentrotus purpuratus	53	69	0	1	39	497	618	77	222	335	2	P:GO:0006397 C:GO:0005634
AU_Cv_EST_010A_B12	EH646177	XP_971669.1	PREDICTED: similar to CG1837-PA [Tribolium castaneum]	57	82	1e-16	Tribolium castaneum	56	80	0	1	129	299	362	44	99	382	3	F:GO:0016491 P:GO:0006916 C:GO:0005783
AU_Cv_EST_014B_D08	EH647891	XP_624129.2	PREDICTED: similar to CG1839-PA [Apis mellifera]	148	87	5e-16	Apis mellifera	30	55	2	1	54	488	562	29	176	540	3	C:GO:0000151 P:GO:0006511 C:GO:0005634	-
AU_Cv_EST_001A_D08	EH649133	XP_001199010.1	PREDICTED: similar to CG2064-PA [Strongylocentrotus purpuratus] ref|XP_001181244.1| PREDICTED: similar to CG2064-PA [Strongylocentrotus purpuratus]	177	164	3e-39	Strongylocentrotus purpuratus	49	68	1	1	43	567	577	1	176	323	3	F:GO:0016491 P:GO:0008152 C:GO:0005634	-
Contig\433		XP_001199010.1	PREDICTED: similar to CG2064-PA [Strongylocentrotus purpuratus] ref|XP_001181244.1| PREDICTED: similar to CG2064-PA [Strongylocentrotus purpuratus]	142	106	3e-22	Strongylocentrotus purpuratus	42	57	2	1	69	485	487	1	141	323	6	C:GO:0005737 F:GO:0016491 F:GO:0046983 P:GO:0006118 P:GO:0008202 F:GO:0050662
AU_Cv_EST_014B_C06	EH647879	XP_969089.1	PREDICTED: similar to CG2099-PA [Tribolium castaneum]	116	171	1e-41	Tribolium castaneum	69	81	1	1	66	407	459	28	143	143	4	C:GO:0005840 F:GO:0003735 P:GO:0006412 F:GO:0000049	EC:3.6.5.3,
AU_Cv_EST_004C_F09	EH644380	XP_969528.1	PREDICTED: similar to CG2239-PB, isoform B [Tribolium castaneum]	89	90	3e-17	Tribolium castaneum	47	60	0	1	1	267	314	22	110	174	3	F:GO:0051082 P:GO:0006457 F:GO:0031072	-
AU_Cv_EST_012A_B07	EH646983	XP_623732.1	PREDICTED: similar to CG2807-PA isoform 1 [Apis mellifera]	167	123	5e-27	Apis mellifera	43	56	1	1	36	527	536	7	165	1315	1	F:GO:0005488	-
AU_Cv_EST_012A_F09	EH647017	XP_969084.1	PREDICTED: similar to CG2812-PA, partial [Tribolium castaneum]	164	228	2e-58	Tribolium castaneum	65	81	0	1	135	623	624	30	193	1316	0		-
Contig\134		XP_001120323.1	PREDICTED: similar to CG2813-PA [Apis mellifera]	96	113	7e-24	Apis mellifera	45	63	0	1	142	429	651	12	107	149	0		-
AU_Cv_EST_007B_B07	EH645282	XP_393110.1	PREDICTED: similar to CG2924-PC, isoform C [Apis mellifera]	116	135	1e-30	Apis mellifera	53	73	0	1	150	497	547	1	116	382	3	F:GO:0004842 P:GO:0006512 P:GO:0006464	-
AU_Cv_EST_009B_F08	EH645970	XP_974558.1	PREDICTED: similar to CG30051-PB [Tribolium castaneum]	100	123	5e-27	Tribolium castaneum	52	76	0	1	158	457	597	15	114	147	1	C:GO:0016021	-
Contig\66		XP_586519.2	PREDICTED: similar to CG30394-PB, isoform B isoform 1 [Bos taurus]	105	114	1e-24	Bos taurus	49	69	0	1	188	502	504	1	105	1081	0		-
Contig\263		XP_967824.1	PREDICTED: similar to CG30404-PA, isoform A [Tribolium castaneum]	110	59	2e-07	Tribolium castaneum	33	58	4	1	185	499	593	18	122	216	0		-
AU_Cv_EST_016C_A02	EH648590	XP_968270.1	PREDICTED: similar to CG30493-PB [Tribolium castaneum]	109	117	3e-25	Tribolium castaneum	49	71	0	1	211	537	537	45	151	260	2	C:GO:0005739 P:GO:0006744	-
AU_Cv_EST_001B_D02	EH649207	XP_693478.1	PREDICTED: similar to CG3082-PC, isoform C [Danio rerio]	129	86	1e-15	Danio rerio	37	54	1	1	223	603	619	29	157	275	0		-
AU_Cv_EST_012B_D07	EH647076	XP_966484.1	PREDICTED: similar to CG31000-PC, isoform C [Tribolium castaneum]	97	97	5e-19	Tribolium castaneum	51	74	2	1	274	558	560	257	353	824	1	F:GO:0005488
AU_Cv_EST_005C_H07	EH644723	XP_396007.3	PREDICTED: similar to CG31137-PC, isoform C, partial [Apis mellifera]	77	126	1e-30	Apis mellifera	71	84	0	1	127	357	466	272	348	362	0		-
AU_Cv_EST_011A_C01	EH646506	XP_968400.1	PREDICTED: similar to CG31973-PA, isoform A [Tribolium castaneum]	165	95	2e-18	Tribolium castaneum	33	52	4	1	92	562	606	972	1131	1332	5	F:GO:0008061 P:GO:0006030 P:GO:0005975 F:GO:0016810 C:GO:0005576	-
AU_Cv_EST_012C_E01	EH647162	XP_393442.3	PREDICTED: similar to CG31999-PA [Apis mellifera]	124	85	2e-15	Apis mellifera	35	51	2	1	215	577	577	111	233	1620	4	F:GO:0005201 F:GO:0005509 C:GO:0005578 C:GO:0005576	-
Contig\192		XP_966617.1	PREDICTED: similar to CG32180-PA, isoform A [Tribolium castaneum]	179	57	6e-07	Tribolium castaneum	26	39	13	1	242	706	710	391	563	605	5	P:GO:0006355 F:GO:0043565 F:GO:0008270 F:GO:0003700 C:GO:0005634	-
AU_Cv_EST_012D_C05	EH647230	XP_969668.1	PREDICTED: similar to CG32227-PA [Tribolium castaneum]	193	103	4e-21	Tribolium castaneum	32	50	10	1	21	536	589	434	625	1099	1	F:GO:0003674
AU_Cv_EST_011A_F10	EH646546	XP_967338.1	PREDICTED: similar to CG32448-PA [Tribolium castaneum]	73	77	4e-13	Tribolium castaneum	52	64	1	1	150	365	577	12	84	85	2	C:GO:0016021 C:GO:0016020	-
AU_Cv_EST_010B_E01	EH646278	XP_974746.1	PREDICTED: similar to CG32717-PB, isoform B [Tribolium castaneum]	91	135	8e-31	Tribolium castaneum	69	85	0	1	1	273	273	866	955	1049	2	C:GO:0005923 F:GO:0005515
AU_Cv_EST_015B_F05	EH648234	XP_395166.2	PREDICTED: similar to CG33116-PA [Apis mellifera]	167	176	4e-43	Apis mellifera	48	65	0	1	2	502	516	180	345	391	5	F:GO:0008430 F:GO:0016740 C:GO:0016021 P:GO:0008654 C:GO:0016020	-
AU_Cv_EST_005C_H05	EH644721	XP_967887.1	PREDICTED: similar to CG33144-PA [Tribolium castaneum]	134	203	3e-51	Tribolium castaneum	69	79	2	1	119	508	509	348	478	513	2	F:GO:0046872 C:GO:0005794
Contig\308		XP_968632.1	PREDICTED: similar to CG3322-PA [Tribolium castaneum]	185	162	1e-38	Tribolium castaneum	43	60	3	1	106	639	643	32	212	1615	7	P:GO:0006461 C:GO:0005606 P:GO:0050679 F:GO:0005201 P:GO:0007155 C:GO:0016020 P:GO:0007492
AU_Cv_EST_014A_B02	EH647768	XP_971500.1	PREDICTED: similar to CG3359-PB, isoform B [Tribolium castaneum]	117	58	1e-07	Tribolium castaneum	29	51	0	1	3	353	406	457	569	828	0		-
AU_Cv_EST_013A_H03	EH647353	XP_213357.2	PREDICTED: similar to CG33695-PE, isoform E [Rattus norvegicus] ref|XP_001079776.1| PREDICTED: similar to CG33695-PE, isoform E [Rattus norvegicus]	98	132	4e-30	Rattus norvegicus	65	84	0	1	94	387	441	3	99	191	2	C:GO:0005634 F:GO:0003677
AU_Cv_EST_009A_F01	EH645875	XP_001123184.1	PREDICTED: similar to CG33713-PB, isoform B [Apis mellifera]	135	106	3e-22	Apis mellifera	34	60	0	1	54	458	470	2	135	227	1	F:GO:0000062	-
AU_Cv_EST_015C_A09	EH648313	XP_970067.1	PREDICTED: similar to CG3409-PA [Tribolium castaneum]	147	101	3e-20	Tribolium castaneum	36	55	0	1	5	445	616	65	211	661	4	C:GO:0016021 C:GO:0016020 F:GO:0005215 P:GO:0006810	-
AU_Cv_EST_008D_B02	EH645754	XP_974865.1	PREDICTED: similar to CG3707-PA, isoform A [Tribolium castaneum]	185	186	5e-46	Tribolium castaneum	54	67	1	1	11	556	584	451	635	1028	1	C:GO:0005634	-
AU_Cv_EST_015B_A01	EH648179	XP_392837.3	PREDICTED: similar to CG3793-PA [Apis mellifera]	175	177	2e-43	Apis mellifera	46	69	0	1	98	622	622	1	174	312	3	P:GO:0006481 F:GO:0008757 F:GO:0003880
AU_Cv_EST_004C_E01	EH644365	XP_969569.1	PREDICTED: similar to CG3957-PA [Tribolium castaneum]	161	226	4e-58	Tribolium castaneum	65	80	0	1	2	484	486	30	189	327	2	F:GO:0016301 F:GO:0004872
Contig\218		XP_976116.1	PREDICTED: similar to CG3977-PA isoform 2 [Tribolium castaneum]	148	162	2e-38	Tribolium castaneum	52	71	0	1	262	705	865	1	145	145	3	C:GO:0005887 P:GO:0006825 F:GO:0005375
AU_Cv_EST_012C_E08	EH647169	XP_848624.1	PREDICTED: similar to CG40127-PA.3 isoform 1 [Canis familiaris]	71	64	2e-15	Canis familiaris	40	66	0	1	88	300	543	28	95	98	0		-
AU_Cv_EST_014B_D02	EH647848	XP_001121610.1	PREDICTED: similar to CG40500-PA.3 [Apis mellifera]	177	80	7e-14	Apis mellifera	35	54	1	1	73	597	643	115	287	1427	0		-
AU_Cv_EST_011D_E09	EH646792	XP_624431.2	PREDICTED: similar to CG4420-PA [Apis mellifera]	167	145	9e-34	Apis mellifera	44	61	0	1	64	561	608	1	166	465	3	P:GO:0006508 F:GO:0004190 P:GO:0006464	-
AU_Cv_EST_002D_G02	EH647653	XP_973689.1	PREDICTED: similar to CG4443-PA [Tribolium castaneum]	69	133	2e-30	Tribolium castaneum	86	94	0	1	37	243	245	1	69	167	2	F:GO:0004842 P:GO:0006512	EC:6.3.2.19,
AU_Cv_EST_002D_D01	EH647636	XP_968444.1	PREDICTED: similar to CG4630-PA [Tribolium castaneum]	69	54	5e-06	Tribolium castaneum	40	49	0	1	185	391	560	1	65	532	0		-
AU_Cv_EST_005B_H03	EH644594	XP_972566.1	PREDICTED: similar to CG4685-PA, isoform A [Tribolium castaneum]	118	150	2e-35	Tribolium castaneum	55	78	0	1	198	551	553	20	137	496	1	F:GO:0016620
AU_Cv_EST_011C_D09	EH646686	XP_624647.1	PREDICTED: similar to CG5104-PB [Apis mellifera]	160	194	2e-48	Apis mellifera	60	71	0	1	79	555	570	1	160	161	1	C:GO:0016020
AU_Cv_EST_012D_G01	EH647265	XP_625192.2	PREDICTED: similar to CG5205-PA, partial [Apis mellifera]	49	76	2e-28	Apis mellifera	73	83	0	1	6	152	426	739	787	1808	3	F:GO:0005488 C:GO:0044464 F:GO:0003824
AU_Cv_EST_017A_E12	EH648808	XP_969248.1	PREDICTED: similar to CG5336-PA [Tribolium castaneum]	96	90	4e-17	Tribolium castaneum	45	64	0	1	173	460	460	9	103	709	5	P:GO:0006915 F:GO:0005488 C:GO:0005856 C:GO:0016020 P:GO:0006909	-
Contig\240		XP_967173.1	PREDICTED: similar to CG5446-PA [Tribolium castaneum]	62	106	7e-22	Tribolium castaneum	80	91	0	1	127	312	629	18	79	83	3	F:GO:0003714 C:GO:0005634 P:GO:0000122
AU_Cv_EST_001A_H02	EH649168	XP_970715.1	PREDICTED: similar to CG5452-PA [Tribolium castaneum]	114	137	3e-31	Tribolium castaneum	52	73	0	1	265	606	608	11	124	223	2	F:GO:0004797 P:GO:0006139	EC:2.7.1.21,
AU_Cv_EST_001A_H07	EH649172	XP_625194.1	PREDICTED: similar to CG5510-PA [Apis mellifera]	153	236	3e-61	Apis mellifera	66	83	0	1	54	512	513	6	157	324	2	C:GO:0005793 C:GO:0016020
AU_Cv_EST_008B_H04	EH645656	XP_972252.1	PREDICTED: similar to CG5669-PA, partial [Tribolium castaneum]	113	101	2e-20	Tribolium castaneum	48	57	20	1	289	558	559	12	122	279	1	F:GO:0005515
AU_Cv_EST_011C_C12	EH646679	XP_972826.1	PREDICTED: similar to CG5692-PA [Tribolium castaneum]	137	87	3e-16	Tribolium castaneum	41	55	1	1	25	429	431	391	507	630	2	F:GO:0003674 P:GO:0007165
AU_Cv_EST_011A_D07	EH646522	XP_973339.1	PREDICTED: similar to CG5731-PA [Tribolium castaneum]	168	234	1e-60	Tribolium castaneum	61	75	0	1	82	585	593	7	174	404	2	F:GO:0004553 P:GO:0005975	-
AU_Cv_EST_017B_E12	EH648890	XP_973339.1	PREDICTED: similar to CG5731-PA [Tribolium castaneum]	161	253	4e-66	Tribolium castaneum	70	80	0	1	103	585	589	21	181	404	10	C:GO:0005764 P:GO:0046479 P:GO:0045019 F:GO:0004557 F:GO:0005102 P:GO:0051001 F:GO:0042803 C:GO:0005576 C:GO:0005794 P:GO:0009311	EC:3.2.1.22,
AU_Cv_EST_006A_H09	EH644895	XP_970004.1	PREDICTED: similar to CG6008-PA [Tribolium castaneum]	149	66	1e-09	Tribolium castaneum	32	47	0	1	63	509	606	12	140	140	0		-
AU_Cv_EST_015A_E03	EH648137	XP_969551.1	PREDICTED: similar to CG6153-PA [Tribolium castaneum]	161	192	1e-47	Tribolium castaneum	56	73	1	1	144	620	620	13	173	205	0		-
AU_Cv_EST_009C_D03	EH646021	XP_972670.1	PREDICTED: similar to CG6604-PA [Tribolium castaneum]	85	94	2e-18	Tribolium castaneum	50	65	0	1	6	260	260	254	338	594	1	P:GO:0008150
AU_Cv_EST_001A_F10	EH649155	XP_968324.1	PREDICTED: similar to CG6672-PA [Tribolium castaneum]	160	205	1e-51	Tribolium castaneum	65	75	0	1	52	528	635	1	160	346	3	C:GO:0016020 P:GO:0006812 F:GO:0008324
AU_Cv_EST_010D_D05	EH646453	XP_968500.1	PREDICTED: similar to CG6677-PC, isoform C [Tribolium castaneum]	172	162	7e-39	Tribolium castaneum	45	58	0	1	41	556	608	26	182	571	0		-
AU_Cv_EST_007A_G09	EH645220	XP_876703.1	PREDICTED: similar to CG6796-PA isoform 2 [Bos taurus]	149	150	2e-35	Bos taurus	44	72	0	1	124	570	570	46	194	477	3	F:GO:0004812 F:GO:0005488 P:GO:0006418
AU_Cv_EST_009A_H03	EH645896	XP_975775.1	PREDICTED: similar to CG6939-PB, isoform B isoform 2 [Tribolium castaneum]	58	68	3e-10	Tribolium castaneum	56	72	0	1	324	151	606	1401	1458	1993	0		-
Contig\205		XP_970646.1	PREDICTED: similar to CG7033-PA, isoform A [Tribolium castaneum]	165	223	5e-57	Tribolium castaneum	71	78	2	1	85	567	568	1	165	534	5	P:GO:0006457 F:GO:0005524 P:GO:0000074 F:GO:0051082 C:GO:0005829
AU_Cv_EST_012D_E07	EH647252	XP_623782.1	PREDICTED: similar to CG7331-PA [Apis mellifera]	152	186	9e-46	Apis mellifera	62	75	0	1	181	636	636	5	154	410	0		-
AU_Cv_EST_006A_B11	EH644833	XP_973752.1	PREDICTED: similar to CG7749-PA, isoform A [Tribolium castaneum]	176	173	5e-42	Tribolium castaneum	51	65	1	1	41	562	569	3152	3327	4659	-	-	-
AU_Cv_EST_007C_A03	EH645326	XP_967161.1	PREDICTED: similar to CG8053-PA, isoform A [Tribolium castaneum]	89	164	1e-39	Tribolium castaneum	87	92	0	1	144	410	505	26	114	148	4	F:GO:0003723 F:GO:0005515 P:GO:0006413 F:GO:0003743
Contig\252		XP_974103.1	PREDICTED: similar to CG8243-PA [Tribolium castaneum]	137	217	5e-55	Tribolium castaneum	74	86	0	1	51	461	757	1	136	362	4	F:GO:0005096 C:GO:0016020 F:GO:0008270 P:GO:0043087
AU_Cv_EST_010A_F01	EH646210	XP_975027.1	PREDICTED: similar to CG8293-PA, isoform A [Tribolium castaneum]	69	81	1e-14	Tribolium castaneum	52	65	0	1	202	408	425	98	166	494	4	P:GO:0006916 F:GO:0008270 F:GO:0005515 C:GO:0005622	-
AU_Cv_EST_007A_A12	EH645160	XP_391828.3	PREDICTED: similar to CG8312-PA, isoform A [Apis mellifera]	126	150	5e-35	Apis mellifera	54	73	3	1	306	671	673	45	170	646	0		-
AU_Cv_EST_012B_A12	EH647049	XP_974877.1	PREDICTED: similar to CG8507-PA [Tribolium castaneum]	82	70	2e-16	Tribolium castaneum	45	60	4	1	76	309	547	155	236	368	4	F:GO:0008201 F:GO:0004872 F:GO:0050750 C:GO:0005783	-
AU_Cv_EST_005B_F08	EH644630	XP_001119889.1	PREDICTED: similar to CG8519-PA [Apis mellifera]	106	103	5e-21	Apis mellifera	50	68	0	1	238	555	555	2	106	216	6	P:GO:0009725 P:GO:0008285 P:GO:0030308 C:GO:0005634 F:GO:0019003 F:GO:0003924	EC:3.6.5.1, EC:3.6.5.2, EC:3.6.5.3, EC:3.6.5.4,
AU_Cv_EST_001C_H03	EH649321	XP_966801.1	PREDICTED: similar to CG8637-PA [Tribolium castaneum]	33	67	2e-10	Tribolium castaneum	93	96	0	1	1	99	101	194	226	459
AU_Cv_EST_011D_D04	EH646747	XP_001121510.1	PREDICTED: similar to CG8677-PA [Apis mellifera]	194	196	7e-49	Apis mellifera	50	66	0	1	29	610	644	1	190	1849	3	P:GO:0006355 F:GO:0008270 F:GO:0005515	-
AU_Cv_EST_006A_C07	EH644840	XP_393684.3	PREDICTED: similar to CG8709-PA [Apis mellifera]	184	207	3e-52	Apis mellifera	59	73	0	1	2	553	553	763	939	1069	0		-
AU_Cv_EST_006D_H10	EH645148	XP_974678.1	PREDICTED: similar to CG8717-PA [Tribolium castaneum]	142	90	6e-17	Tribolium castaneum	32	58	0	1	136	561	561	1	141	213	2	C:GO:0016020 ND:GO:0005554	-
AU_Cv_EST_009B_G04	EH645975	XP_853805.1	PREDICTED: similar to CG8800-PA isoform 1 [Canis familiaris]	139	214	5e-62	Canis familiaris	77	88	0	1	91	507	612	45	183	190	0		-
AU_Cv_EST_004C_H10	EH644400	XP_970279.1	PREDICTED: similar to CG8948-PA, isoform A, partial [Tribolium castaneum]	70	102	7e-21	Tribolium castaneum	70	82	0	1	4	213	215	411	480	721	5	P:GO:0007010 P:GO:0007165 C:GO:0005622 F:GO:0005515 F:GO:0005100
AU_Cv_EST_004A_G08	EH644222	XP_688533.1	PREDICTED: similar to CG9014-PA [Danio rerio]	75	117	2e-25	Danio rerio	65	82	0	1	45	269	272	1	75	301	2	F:GO:0008270 F:GO:0005515
AU_Cv_EST_016A_C08	EH648453	XP_970169.1	PREDICTED: similar to CG9032-PB, isoform B [Tribolium castaneum]	53	65	1e-09	Tribolium castaneum	49	69	0	1	80	238	372	3	55	57	2	F:GO:0015078 C:GO:0044464
AU_Cv_EST_013C_F12	EH647506	XP_395619.3	PREDICTED: similar to CG9144-PA [Apis mellifera]	151	116	8e-25	Apis mellifera	36	58	3	1	70	507	614	79	228	703	2	F:GO:0005515 P:GO:0006512	-
AU_Cv_EST_007D_D01	EH645412	XP_974976.1	PREDICTED: similar to CG9148-PA, isoform A [Tribolium castaneum]	116	129	6e-29	Tribolium castaneum	49	71	0	1	84	431	435	9	123	321	3	C:GO:0005783 C:GO:0005794 F:GO:0005509
AU_Cv_EST_011A_F05	EH646542	XP_975724.1	PREDICTED: similar to CG9177-PB, isoform B isoform 2 [Tribolium castaneum]	83	152	1e-35	Tribolium castaneum	84	92	0	1	334	582	582	1	83	445	2	P:GO:0006446 F:GO:0003743
AU_Cv_EST_008D_C02	EH645764	XP_397019.3	PREDICTED: similar to CG9346-PA, partial [Apis mellifera]	86	86	9e-16	Apis mellifera	50	70	6	1	13	252	627	401	486	601	1	F:GO:0003676
AU_Cv_EST_011C_A08	EH646655	XP_968476.1	PREDICTED: similar to CG9395-PA [Tribolium castaneum]	185	114	2e-24	Tribolium castaneum	37	55	5	1	47	568	569	224	400	553	1	ND:GO:0005554	-
AU_Cv_EST_008C_E02	EH645701	XP_536015.2	PREDICTED: similar to CG9410-PA, isoform A [Canis familiaris]	72	110	5e-36	Canis familiaris	68	80	0	1	359	574	575	229	300	351	1	C:GO:0005739
AU_Cv_EST_006A_E10	EH644863	XP_972107.1	PREDICTED: similar to CG9413-PA, isoform A [Tribolium castaneum]	200	264	2e-69	Tribolium castaneum	60	79	0	1	1	600	602	304	503	557	8	P:GO:0006461 C:GO:0005887 F:GO:0005279 P:GO:0015804 F:GO:0015175 F:GO:0042605 P:GO:0006520 F:GO:0015184
AU_Cv_EST_007C_H09	EH645403	XP_392569.2	PREDICTED: similar to CG9536-PA [Apis mellifera]	168	179	6e-44	Apis mellifera	47	66	0	1	45	548	559	15	182	362	2	F:GO:0005085 P:GO:0007165
Contig\616		XP_967333.1	PREDICTED: similar to CG9586-PB [Tribolium castaneum]	203	103	5e-21	Tribolium castaneum	33	51	1	1	23	619	620	1	200	208	0		-
AU_Cv_EST_001D_C12	EH649361	XP_967670.1	PREDICTED: similar to CG9764-PA [Tribolium castaneum]	94	91	1e-17	Tribolium castaneum	42	67	0	1	69	350	371	8	101	737	4	F:GO:0008092 C:GO:0005911 P:GO:0008150 C:GO:0044424
Contig\446		XP_394085.2	PREDICTED: similar to CG9779-PA [Apis mellifera]	139	218	1e-55	Apis mellifera	71	90	0	1	105	521	586	1	139	221	2	P:GO:0015031 C:GO:0016020
AU_Cv_EST_009C_A01	EH645992	XP_975346.1	PREDICTED: similar to CG9811-PA [Tribolium castaneum]	137	83	8e-15	Tribolium castaneum	39	51	24	1	136	447	621	729	864	866	0		-
AU_Cv_EST_008D_C05	EH645767	XP_970906.1	PREDICTED: similar to CG9847-PA, isoform A [Tribolium castaneum]	163	87	4e-16	Tribolium castaneum	30	50	2	1	64	540	618	1	157	216	6	C:GO:0016023 P:GO:0045045 F:GO:0003755 P:GO:0006457 C:GO:0005783 F:GO:0016853	-
Contig\497		XP_970906.1	PREDICTED: similar to CG9847-PA, isoform A [Tribolium castaneum]	212	247	3e-64	Tribolium castaneum	58	73	4	1	13	621	623	4	213	216	1	F:GO:0003674
AU_Cv_EST_008C_H09	EH645738	XP_973676.1	PREDICTED: similar to CG9936-PD, isoform D [Tribolium castaneum]	152	112	8e-24	Tribolium castaneum	44	59	13	1	140	535	535	1	144	2052	4	P:GO:0006355 F:GO:0004872 P:GO:0006350 C:GO:0005634	-
AU_Cv_EST_004C_C05	EH644347	XP_417900.1	PREDICTED: similar to CGI-114 protein [Gallus gallus]	111	147	2e-34	Gallus gallus	62	75	0	1	187	519	519	39	149	233	3	C:GO:0043231 F:GO:0008408 P:GO:0009117
AU_Cv_EST_011C_C10	EH646678	XP_001145933.1	PREDICTED: similar to Chain A, Crystal Structure Of Human Protein Farnesyltransferase Complexed With Farnesyl Diphosphate And The Peptidomimetic Inhibitor L-739,750 isoform 4 [Pan troglodytes]	204	290	4e-77	Pan troglodytes	64	79	0	1	1	609	615	90	293	386	6	C:GO:0005737 P:GO:0018347 F:GO:0004660 F:GO:0004662 P:GO:0018348 P:GO:0007179	EC:2.5.1.58, EC:2.5.1.59,
AU_Cv_EST_014A_H04	EH647835	XP_781174.1	PREDICTED: similar to Chain A, Nmr-Structure Of Tryparedoxin 1 [Strongylocentrotus purpuratus] ref|XP_001177136.1| PREDICTED: similar to Chain A, Nmr-Structure Of Tryparedoxin 1 [Strongylocentrotus purpuratus]	100	87	3e-16	Strongylocentrotus purpuratus	48	67	5	1	1	285	422	50	147	148	3	F:GO:0009055 F:GO:0015035 P:GO:0006118	-
AU_Cv_EST_005B_H07	EH644645	XP_698036.1	PREDICTED: similar to chromosome 1 open reading frame 41 [Danio rerio]	132	142	8e-33	Danio rerio	50	69	0	1	44	439	611	1	132	134	1	P:GO:0007155	-
AU_Cv_EST_012C_G11	EH647191	XP_001196448.1	PREDICTED: similar to Chromosome 10 open reading frame 83, partial [Strongylocentrotus purpuratus] ref|XP_780920.2| PREDICTED: similar to Chromosome 10 open reading frame 83, partial [Strongylocentrotus purpuratus]	103	149	3e-35	Strongylocentrotus purpuratus	63	77	0	1	74	382	384	5	107	147	0		-
AU_Cv_EST_001B_D10	EH649215	XP_001163936.1	PREDICTED: similar to Chromosome 14 open reading frame 131 isoform 2 [Pan troglodytes]	74	54	5e-06	Pan troglodytes	33	68	0	1	2	223	607	296	369	741	2	F:GO:0005524 F:GO:0016887	-
AU_Cv_EST_013D_G05	EH647702	XP_788055.2	PREDICTED: similar to Chromosome 2 open reading frame 13 [Strongylocentrotus purpuratus] ref|XP_001181461.1| PREDICTED: similar to Chromosome 2 open reading frame 13 [Strongylocentrotus purpuratus]	104	79	1e-13	Strongylocentrotus purpuratus	41	59	4	1	188	484	590	1	104	674	0		-
AU_Cv_EST_009C_A06	EH645997	XP_588837.2	PREDICTED: similar to chromosome 2 open reading frame 7 [Bos taurus]	159	152	1e-35	Bos taurus	44	64	0	1	134	610	610	28	186	188	1	C:GO:0005576
AU_Cv_EST_010C_B01	EH646331	XP_534464.2	PREDICTED: similar to chromosome 20 open reading frame 86 [Canis familiaris]	119	64	5e-09	Canis familiaris	31	51	0	1	15	368	579	236	350	365	1	P:GO:0006464	-
AU_Cv_EST_015C_G11	EH648338	XP_534755.2	PREDICTED: similar to chromosome 22 open reading frame 16 [Canis familiaris]	90	90	5e-17	Canis familiaris	47	62	0	1	233	502	510	109	198	207	0		-
AU_Cv_EST_014C_D07	EH647968	XP_419594.2	PREDICTED: similar to chromosome 6 open reading frame 70 [Gallus gallus]	126	58	2e-07	Gallus gallus	26	51	4	1	76	435	520	527	652	666	0		-
AU_Cv_EST_006B_E01	EH644906	XP_544542.2	PREDICTED: similar to ciliary rootlet coiled-coil, rootletin [Canis familiaris]	99	94	2e-18	Canis familiaris	49	67	0	1	68	364	365	1066	1164	1316	3	P:GO:0051297 C:GO:0044430 F:GO:0003674
Contig\577		XP_397251.3	PREDICTED: similar to Cip4 CG15015-PA [Apis mellifera]	175	176	9e-43	Apis mellifera	49	70	0	1	108	632	634	1	174	619	5	F:GO:0003723 F:GO:0003735 P:GO:0006412 C:GO:0005840 C:GO:0005622	-
AU_Cv_EST_015B_C02	EH648182	XP_945726.2	PREDICTED: similar to Cleavage and polyadenylation specificity factor, 30 kDa subunit (CPSF 30 kDa subunit) (NS1 effector domain-binding protein 1) (Neb-1) (No arches homolog) [Homo sapiens]	122	162	1e-57	Homo sapiens	53	73	0	1	75	440	612	48	169	274	4	F:GO:0003723 P:GO:0006397 C:GO:0005634 F:GO:0008270
AU_Cv_EST_017A_C03	EH648780	XP_001101498.1	PREDICTED: similar to CLIP-170-related protein isoform 4 [Macaca mulatta]	118	128	8e-29	Macaca mulatta	49	66	0	1	119	472	474	21	135	476	0		-
AU_Cv_EST_010D_A02	EH646404	XP_790343.2	PREDICTED: similar to coiled-coil domain containing 108 [Strongylocentrotus purpuratus] ref|XP_001196270.1| PREDICTED: similar to coiled-coil domain containing 108 [Strongylocentrotus purpuratus]	220	200	4e-50	Strongylocentrotus purpuratus	46	62	1	1	1	648	648	1313	1527	1891	2	F:GO:0005524 F:GO:0005198	-
AU_Cv_EST_015A_H04	EH648170	XP_781866.2	PREDICTED: similar to Coiled-coil domain containing 87 [Strongylocentrotus purpuratus] ref|XP_001185418.1| PREDICTED: similar to Coiled-coil domain containing 87 [Strongylocentrotus purpuratus]	91	63	1e-08	Strongylocentrotus purpuratus	38	52	0	1	408	136	625	482	538	1074	0		-
AU_Cv_EST_007B_A11	EH645280	XP_001176561.1	PREDICTED: similar to Col protein [Strongylocentrotus purpuratus]	133	60	5e-08	Strongylocentrotus purpuratus	31	47	0	1	87	482	490	35	165	303	0		-
AU_Cv_EST_006D_H07	EH645145	XP_781265.1	PREDICTED: similar to Col protein [Strongylocentrotus purpuratus] ref|XP_001184179.1| PREDICTED: similar to Col protein [Strongylocentrotus purpuratus]	113	68	2e-10	Strongylocentrotus purpuratus	33	55	6	1	221	538	539	112	222	318	2	C:GO:0005737 P:GO:0006817	-
AU_Cv_EST_006D_E03	EH645084	XP_783000.2	PREDICTED: similar to collagen protein [Strongylocentrotus purpuratus] ref|XP_001182707.1| PREDICTED: similar to collagen protein [Strongylocentrotus purpuratus]	87	77	5e-13	Strongylocentrotus purpuratus	37	55	0	1	317	577	581	218	304	600	2	C:GO:0005737 P:GO:0006817	-
AU_Cv_EST_010C_F08	EH646379	XP_539177.2	PREDICTED: similar to collagen, type XXII, alpha 1 [Canis familiaris]	119	72	6e-12	Canis familiaris	40	56	1	1	83	433	435	21	131	1628	3	F:GO:0005201 P:GO:0001501 C:GO:0005578
AU_Cv_EST_006C_H10	EH645065	XP_001088438.1	PREDICTED: similar to collectin sub-family member 12 isoform II [Macaca mulatta]	77	66	6e-10	Macaca mulatta	38	58	0	1	28	258	268	543	615	678	8	P:GO:0006910 P:GO:0019734 F:GO:0008329 P:GO:0045087 F:GO:0030169 F:GO:0005044 P:GO:0019733 C:GO:0016020
AU_Cv_EST_013A_H04	EH647354	XP_788467.2	PREDICTED: similar to COMM domain containing 3 [Strongylocentrotus purpuratus] ref|XP_001185060.1| PREDICTED: similar to COMM domain containing 3 [Strongylocentrotus purpuratus]	156	123	2e-27	Strongylocentrotus purpuratus	41	60	0	1	6	473	480	1	154	193	2	P:GO:0000160 F:GO:0000155	-
AU_Cv_EST_011B_D06	EH646589	XP_542574.2	PREDICTED: similar to component of golgi transport complex 3 isoform 1 [Canis familiaris]	181	127	3e-28	Canis familiaris	37	57	3	1	41	562	567	10	190	854	3	C:GO:0016020 P:GO:0006886 C:GO:0005801	-
Contig\405		XP_001177508.1	PREDICTED: similar to conserved hypothetical protein [Strongylocentrotus purpuratus]	99	86	1e-15	Strongylocentrotus purpuratus	43	55	7	1	153	428	661	10	108	113	2	F:GO:0004864 C:GO:0005625	-
Contig\91		XP_784448.1	PREDICTED: similar to conserved hypothetical protein [Strongylocentrotus purpuratus] ref|XP_001178804.1| PREDICTED: similar to conserved hypothetical protein [Strongylocentrotus purpuratus]	145	112	2e-23	Strongylocentrotus purpuratus	44	51	4	1	127	543	638	25	140	141	2	C:GO:0016021 C:GO:0016020	-
AU_Cv_EST_015A_C08	EH648121	XP_001181782.1	PREDICTED: similar to conserved hypothetical protein [Strongylocentrotus purpuratus] ref|XP_001179474.1| PREDICTED: similar to conserved hypothetical protein [Strongylocentrotus purpuratus]	135	56	2e-06	Strongylocentrotus purpuratus	27	40	19	1	112	438	649	63	191	1459	0		-
AU_Cv_EST_008A_D08	EH645530	XP_001179917.1	PREDICTED: similar to conserved hypothetical protein [Strongylocentrotus purpuratus] ref|XP_001191462.1| PREDICTED: similar to conserved hypothetical protein [Strongylocentrotus purpuratus]	136	203	3e-51	Strongylocentrotus purpuratus	64	79	0	1	179	586	587	5	140	367	1	F:GO:0008270	-
AU_Cv_EST_011B_F07	EH646635	XP_395310.2	PREDICTED: similar to COP9 complex homolog subunit 7 CG2038-PA [Apis mellifera]	153	210	3e-53	Apis mellifera	67	81	0	1	111	569	573	8	160	282	0		-
AU_Cv_EST_011C_A01	EH646649	XP_001190460.1	PREDICTED: similar to COP9 constitutive photomorphogenic homolog subunit 5 [Strongylocentrotus purpuratus]	117	199	5e-50	Strongylocentrotus purpuratus	83	84	0	1	1	351	351	17	133	287	9	C:GO:0005852 F:GO:0003713 F:GO:0046872 P:GO:0000074 C:GO:0008180 F:GO:0003743 P:GO:0006412 F:GO:0008237 P:GO:0006366	EC:3.6.5.3,
AU_Cv_EST_006C_D09	EH645024	XP_608625.2	PREDICTED: similar to Copine-3 (Copine III) [Bos taurus]	133	134	2e-30	Bos taurus	48	64	0	1	63	461	486	6	137	338	6	C:GO:0005829 P:GO:0006629 F:GO:0004674 P:GO:0016192 F:GO:0005544 F:GO:0005215
AU_Cv_EST_007B_B11	EH645286	XP_972654.1	PREDICTED: similar to cryptochrome 1 (photolyase-like) [Tribolium castaneum]	99	165	1e-39	Tribolium castaneum	74	84	0	1	109	405	604	5	103	535	2	P:GO:0006281 F:GO:0003913
Contig\26		XP_001193557.1	PREDICTED: similar to Crystallin, gamma S [Strongylocentrotus purpuratus] ref|XP_001183988.1| PREDICTED: similar to Crystallin, gamma S [Strongylocentrotus purpuratus]	157	156	7e-37	Strongylocentrotus purpuratus	49	66	1	1	139	600	608	8	152	546	0		-
AU_Cv_EST_010C_A10	EH646328	XP_972241.1	PREDICTED: similar to C-terminal binding protein (CtBP protein) (dCtBP) [Tribolium castaneum]	92	144	3e-33	Tribolium castaneum	78	85	0	1	282	557	558	1	86	444	3	P:GO:0006564 F:GO:0051287 F:GO:0016616
AU_Cv_EST_016A_D05	EH648459	XP_392682.2	PREDICTED: similar to C-terminal-binding protein (CtBP protein) (dCtBP) isoform 1 [Apis mellifera]	112	157	1e-37	Apis mellifera	70	78	0	1	1	336	455	269	373	472	5	P:GO:0006468 P:GO:0019079 P:GO:0008285 F:GO:0008134 F:GO:0008022
AU_Cv_EST_001D_B08	EH649347	XP_001202409.1	PREDICTED: similar to ctl transporter, partial [Strongylocentrotus purpuratus] ref|XP_788315.2| PREDICTED: similar to ctl transporter, partial [Strongylocentrotus purpuratus]	167	159	8e-38	Strongylocentrotus purpuratus	44	65	0	1	41	541	550	34	200	263	4	C:GO:0016021 C:GO:0016020 F:GO:0005215 P:GO:0006810	-
AU_Cv_EST_013D_B09	EH647669	XP_001113566.1	PREDICTED: similar to C-type lectin domain family 4, member D [Macaca mulatta]	145	78	2e-13	Macaca mulatta	28	47	0	1	41	472	555	73	210	215	5	P:GO:0006810 F:GO:0005488 P:GO:0051701 P:GO:0016032 C:GO:0016020
AU_Cv_EST_004A_C08	EH644180	XP_694901.1	PREDICTED: similar to cubilin, partial [Danio rerio]	165	96	1e-18	Danio rerio	34	52	5	1	30	497	578	2426	2588	3260	3	P:GO:0006810 F:GO:0005488 C:GO:0016020
AU_Cv_EST_014C_D04	EH647965	XP_694901.1	PREDICTED: similar to cubilin, partial [Danio rerio]	151	113	4e-24	Danio rerio	40	57	0	1	30	482	549	2442	2577	3260	3	P:GO:0006810 F:GO:0005488 C:GO:0016020
AU_Cv_EST_001A_F06	EH649151	XP_922868.1	PREDICTED: similar to CWF19-like 1, cell cycle control isoform 5 [Mus musculus] gb|AAH37640.1| CWF19-like 1, cell cycle control (S. pombe) [Mus musculus]	178	177	3e-43	Mus musculus	52	68	2	1	59	580	580	1	177	537	0		-
AU_Cv_EST_015A_C07	EH648120	XP_790847.2	PREDICTED: similar to cyclin dependent kinase 2 [Strongylocentrotus purpuratus] ref|XP_001178731.1| PREDICTED: similar to cyclin dependent kinase 2 [Strongylocentrotus purpuratus]	167	288	1e-76	Strongylocentrotus purpuratus	83	91	0	1	58	558	559	1	167	299	12	P:GO:0000086 P:GO:0007089 P:GO:0051301 F:GO:0005524 F:GO:0005515 P:GO:0007067 P:GO:0008284 F:GO:0004693 P:GO:0006275 C:GO:0005737 C:GO:0005634 P:GO:0006468
AU_Cv_EST_009D_C07	EH646101	XP_780626.2	PREDICTED: similar to cystathionine beta-lyase [Strongylocentrotus purpuratus] ref|XP_001195183.1| PREDICTED: similar to cystathionine beta-lyase [Strongylocentrotus purpuratus]	185	162	8e-39	Strongylocentrotus purpuratus	42	67	0	1	95	649	650	40	222	392	1	F:GO:0003824
AU_Cv_EST_005D_G06	EH644799	XP_533979.2	PREDICTED: similar to cysteine and histidine-rich domain (CHORD)-containing, zinc-binding protein 1 [Canis familiaris]	144	149	4e-35	Canis familiaris	47	67	4	1	2	415	419	320	463	642	3	ND:GO:0008372 ND:GO:0005554 ND:GO:0000004	-
Contig\169		XP_970156.1	PREDICTED: similar to Cytochrome c oxidase polypeptide Va, mitochondrial precursor [Tribolium castaneum]	101	115	1e-24	Tribolium castaneum	55	72	0	1	227	529	626	51	151	152	1	F:GO:0016491
Contig\8		XP_780720.1	PREDICTED: similar to cytochrome oxidase assembly factor [Strongylocentrotus purpuratus] ref|XP_001178744.1| PREDICTED: similar to cytochrome oxidase assembly factor [Strongylocentrotus purpuratus]	121	103	4e-21	Strongylocentrotus purpuratus	47	61	1	1	153	509	512	42	159	435	6	P:GO:0006461 P:GO:0007585 C:GO:0005746 P:GO:0006118 C:GO:0016021 F:GO:0004129	EC:1.9.3.1,
Contig\108		XP_888247.1	PREDICTED: similar to Cytochrome P450 3A4 (Quinine 3-monooxygenase) (CYPIIIA4) (Nifedipine oxidase) (NF-25) (P450-PCN1) isoform 2 [Bos taurus]	147	117	5e-25	Bos taurus	38	68	0	1	240	677	687	27	171	513	4	F:GO:0005488 C:GO:0005624 F:GO:0004497 P:GO:0044237
AU_Cv_EST_002D_E06	EH647646	XP_576190.2	PREDICTED: similar to Cytochrome P450 4F6 (CYPIVF6) [Rattus norvegicus]	115	91	4e-17	Rattus norvegicus	40	58	0	1	221	565	567	56	168	524	2	F:GO:0004497 P:GO:0006691
AU_Cv_EST_013A_E11	EH647329	XP_919565.1	PREDICTED: similar to cytochrome P450, family 2, subfamily j, polypeptide 11 [Mus musculus] ref|XP_621630.2| PREDICTED: similar to cytochrome P450, family 2, subfamily j, polypeptide 11 [Mus musculus] ref|XP_979580.1| PREDICTED: similar to cytochrome P450, family 2, subfamily j, polypeptide 11 [Mus musculus]	132	100	2e-20	Mus musculus	40	54	0	1	7	402	426	105	229	504	1	F:GO:0005488
AU_Cv_EST_001B_D11	EH649216	XP_792896.1	PREDICTED: similar to cytochrome P450, family 20, subfamily A, polypeptide 1 [Strongylocentrotus purpuratus] ref|XP_001179523.1| PREDICTED: similar to cytochrome P450, family 20, subfamily A, polypeptide 1 [Strongylocentrotus purpuratus]	177	162	1e-38	Strongylocentrotus purpuratus	46	66	0	1	56	583	590	1	177	231	1	F:GO:0003674
AU_Cv_EST_006A_D11	EH644852	XP_684963.1	PREDICTED: similar to Cytokine induced apoptosis inhibitor 1 [Danio rerio]	45	52	9e-06	Danio rerio	53	60	4	1	5	133	133	267	311	341
AU_Cv_EST_010B_C03	EH646262	XP_796039.2	PREDICTED: similar to dehydrodolichyl diphosphate synthase [Strongylocentrotus purpuratus] ref|XP_001194130.1| PREDICTED: similar to dehydrodolichyl diphosphate synthase [Strongylocentrotus purpuratus]	83	113	3e-24	Strongylocentrotus purpuratus	60	77	2	1	110	352	352	18	100	334	2	F:GO:0016740 P:GO:0008152	-
Contig\457		XP_001182580.1	PREDICTED: similar to Dehydrogenase/reductase (SDR family) member 1 [Strongylocentrotus purpuratus]	118	169	9e-41	Strongylocentrotus purpuratus	66	83	0	1	221	574	574	5	120	322	1	F:GO:0016491
AU_Cv_EST_015B_E06	EH648226	XP_688939.1	PREDICTED: similar to deleted in malignant brain tumors 1 isoform c precursor, partial [Danio rerio]	73	105	2e-21	Danio rerio	63	73	1	1	2	217	623	171	243	786	4	F:GO:0005044 C:GO:0005737 P:GO:0006817 C:GO:0016020	-
AU_Cv_EST_010A_B10	EH646175	XP_001112746.1	PREDICTED: similar to deltex 3-like isoform 3 [Macaca mulatta]	137	148	9e-35	Macaca mulatta	52	63	1	1	68	472	473	549	684	740	3	F:GO:0046872 F:GO:0008270 F:GO:0005515	-
Contig\578		XP_797383.1	PREDICTED: similar to Der1-like domain family, member 1 [Strongylocentrotus purpuratus] ref|XP_001182674.1| PREDICTED: similar to Der1-like domain family, member 1 [Strongylocentrotus purpuratus]	171	268	2e-70	Strongylocentrotus purpuratus	70	83	0	1	104	616	618	1	171	255	7	C:GO:0030176 F:GO:0042288 P:GO:0030433 F:GO:0004872 P:GO:0019060 P:GO:0030970 P:GO:0030968
AU_Cv_EST_001C_G06	EH649313	XP_787843.2	PREDICTED: similar to diacylglycerol kinase, zeta 104kDa, partial [Strongylocentrotus purpuratus] ref|XP_001180125.1| PREDICTED: similar to diacylglycerol kinase, zeta 104kDa, partial [Strongylocentrotus purpuratus]	33	65	2e-11	Strongylocentrotus purpuratus	84	96	0	1	65	163	555	311	343	558	6	F:GO:0019992 F:GO:0005524 C:GO:0005634 F:GO:0008270 F:GO:0004143 P:GO:0007205	EC:2.7.1.107,
AU_Cv_EST_012D_C03	EH647228	XP_706957.1	PREDICTED: similar to dicarbonyl L-xylulose reductase isoform 2 [Danio rerio]	84	78	2e-13	Danio rerio	45	60	0	1	38	289	293	1	84	243	1	P:GO:0005975
AU_Cv_EST_001D_F06	EH649388	XP_392684.2	PREDICTED: similar to Dihydropteridine reductase CG4665-PA, isoform A [Apis mellifera]	127	185	7e-46	Apis mellifera	62	83	0	1	41	421	475	6	132	237	5	P:GO:0006729 F:GO:0009055 F:GO:0004155 P:GO:0006559 P:GO:0051066	EC:1.5.1.34,
AU_Cv_EST_007A_E11	EH645199	XP_785020.2	PREDICTED: similar to dimethylaniline monooxygenase [Strongylocentrotus purpuratus] ref|XP_001183842.1| PREDICTED: similar to dimethylaniline monooxygenase [Strongylocentrotus purpuratus]	173	187	2e-46	Strongylocentrotus purpuratus	52	71	0	1	28	543	543	4	174	430	3	F:GO:0015036 F:GO:0004497 P:GO:0006118	-
AU_Cv_EST_010B_A05	EH646240	XP_001118060.1	PREDICTED: similar to DNA-directed RNA polymerase II largest subunit (RPB1) [Macaca mulatta]	138	236	3e-61	Macaca mulatta	77	89	0	1	76	489	490	8	145	1193	0		-
AU_Cv_EST_010C_G01	EH646383	XP_796801.1	PREDICTED: similar to DNA-directed RNA polymerase, omega subunit family protein [Strongylocentrotus purpuratus] ref|XP_001185896.1| PREDICTED: similar to DNA-directed RNA polymerase, omega subunit family protein [Strongylocentrotus purpuratus]	151	144	3e-33	Strongylocentrotus purpuratus	45	68	0	1	50	502	567	1	151	3636	0		-
AU_Cv_EST_005B_A05	EH644596	XP_588123.2	PREDICTED: similar to DnaJ homolog, subfamily C, member 9 isoform 1 [Bos taurus]	191	226	5e-58	Bos taurus	54	75	0	1	35	604	606	2	192	260	1	F:GO:0005515
Contig\199		XP_888334.1	PREDICTED: similar to DOT1-like, histone H3 methyltransferase isoform 4 [Bos taurus]	152	207	2e-52	Bos taurus	63	78	0	1	128	580	580	6	157	1524	1	F:GO:0008168
AU_Cv_EST_002A_E09	EH646861	XP_001183590.1	PREDICTED: similar to dsRNA adenosine deaminase [Strongylocentrotus purpuratus]	80	87	3e-16	Strongylocentrotus purpuratus	58	65	3	1	3	233	234	1465	1544	1733	5	C:GO:0005737 F:GO:0005488 P:GO:0016553 C:GO:0005634 P:GO:0019735
AU_Cv_EST_008B_H05	EH645657	XP_859072.1	PREDICTED: similar to Dynactin subunit 2 (Dynactin complex 50 kDa subunit) (50 kDa dynein-associated polypeptide) (p50 dynamitin) (DCTN-50) isoform 3 [Canis familiaris]	170	166	5e-40	Canis familiaris	51	66	0	1	45	554	555	1	168	403	5	P:GO:0008283 C:GO:0000776 C:GO:0005869 P:GO:0007067 C:GO:0005813
AU_Cv_EST_003A_E04	EH643901	XP_001198494.1	PREDICTED: similar to dynein beta heavy chain [Strongylocentrotus purpuratus] ref|XP_001183205.1| PREDICTED: similar to dynein beta heavy chain [Strongylocentrotus purpuratus]	151	188	3e-49	Strongylocentrotus purpuratus	65	75	0	1	80	532	536	1179	1329	2157	3	C:GO:0005856 P:GO:0008150 C:GO:0044446
AU_Cv_EST_006B_A03	EH644914	XP_001069941.1	PREDICTED: similar to Dynein heavy chain at 16F CG7092-PA [Rattus norvegicus]	33	59	6e-08	Rattus norvegicus	78	90	0	1	188	90	231	3963	3995	3996	0		-
AU_Cv_EST_011B_D10	EH646629	XP_783106.2	PREDICTED: similar to dynein heavy chain, putative, partial [Strongylocentrotus purpuratus] ref|XP_001184739.1| PREDICTED: similar to dynein heavy chain, putative, partial [Strongylocentrotus purpuratus]	167	248	3e-74	Strongylocentrotus purpuratus	71	80	0	1	92	592	593	1512	1678	3881	1	F:GO:0003674
AU_Cv_EST_014A_F08	EH647818	XP_782045.2	PREDICTED: similar to dynein intermediate chain 2 [Strongylocentrotus purpuratus] ref|XP_001186531.1| PREDICTED: similar to dynein intermediate chain 2 [Strongylocentrotus purpuratus]	194	310	3e-83	Strongylocentrotus purpuratus	70	87	1	1	2	577	577	269	462	1702	4	C:GO:0030286 C:GO:0005929 C:GO:0005874 F:GO:0003774
Contig\2		XP_796667.1	PREDICTED: similar to dynein intermediate chain 3 [Strongylocentrotus purpuratus] ref|XP_001176714.1| PREDICTED: similar to dynein intermediate chain 3 [Strongylocentrotus purpuratus]	167	258	1e-67	Strongylocentrotus purpuratus	73	80	0	1	119	619	621	1	167	599	5	P:GO:0042384 C:GO:0005858 C:GO:0035085 F:GO:0003777 C:GO:0005874
AU_Cv_EST_001A_C04	EH649119	XP_425999.2	PREDICTED: similar to EF-hand domain family, member B [Gallus gallus]	141	136	7e-31	Gallus gallus	52	64	0	1	168	590	592	48	186	612	1	F:GO:0005509	-
AU_Cv_EST_007C_G08	EH645392	XP_623215.1	PREDICTED: similar to egalitarian CG4051-PA isoform 1 [Apis mellifera]	96	103	6e-21	Apis mellifera	51	68	0	1	290	577	580	216	311	631	4	F:GO:0003723 F:GO:0003676 C:GO:0005622 F:GO:0008408	-
AU_Cv_EST_017B_A02	EH648837	XP_623215.1	PREDICTED: similar to egalitarian CG4051-PA isoform 1 [Apis mellifera]	140	63	6e-09	Apis mellifera	31	54	0	1	35	454	510	353	480	631	0		-
AU_Cv_EST_004D_B02	EH644406	XP_001201843.1	PREDICTED: similar to EGF-like domain-containing protein, partial [Strongylocentrotus purpuratus] ref|XP_796278.2| PREDICTED: similar to EGF-like domain-containing protein, partial [Strongylocentrotus purpuratus]	151	132	6e-30	Strongylocentrotus purpuratus	45	55	5	1	44	469	507	14	153	943	0		-
AU_Cv_EST_008D_H06	EH645820	XP_797426.1	PREDICTED: similar to egg bindin receptor 1 precursor [Strongylocentrotus purpuratus] ref|XP_001179410.1| PREDICTED: similar to egg bindin receptor 1 precursor [Strongylocentrotus purpuratus]	95	67	6e-10	Strongylocentrotus purpuratus	36	53	6	1	9	275	626	417	510	1062	0		-
AU_Cv_EST_012C_E03	EH647164	XP_001090344.1	PREDICTED: similar to ELMO domain containing 2 [Macaca mulatta]	137	102	6e-21	Macaca mulatta	42	61	0	1	109	516	518	9	144	293	2	C:GO:0005856 P:GO:0006909	-
AU_Cv_EST_001B_C11	EH649204	XP_001198853.1	PREDICTED: similar to endonuclease-reverse transcriptase [Strongylocentrotus purpuratus] ref|XP_001196835.1| PREDICTED: similar to endonuclease-reverse transcriptase [Strongylocentrotus purpuratus]	168	103	4e-21	Strongylocentrotus purpuratus	33	58	0	1	6	506	520	649	815	1030	3	F:GO:0003723 P:GO:0006278 F:GO:0003964	-
AU_Cv_EST_011C_D07	EH646684	XP_220712.4	PREDICTED: similar to Endothelial cells scavenger receptor precursor (Acetyl LDL receptor) (Scavenger receptor class F member 1) isoform 2 [Rattus norvegicus] ref|XP_001080505.1| PREDICTED: similar to Endothelial cells scavenger receptor precursor (Acetyl LDL receptor) (Scavenger receptor class F member 1) isoform 2 [Rattus norvegicus]	83	61	4e-08	Rattus norvegicus	34	51	3	1	138	377	613	360	441	823	5	P:GO:0045192 F:GO:0030169 P:GO:0006898 C:GO:0016021 F:GO:0004888
AU_Cv_EST_005B_H02	EH644593	XP_001119900.1	PREDICTED: similar to enhancer of rudimentary CG1871-PA, isoform A [Apis mellifera]	92	144	2e-33	Apis mellifera	71	84	0	1	69	344	378	1	92	103	4	P:GO:0000074 ND:GO:0005554 P:GO:0006207 P:GO:0006213
AU_Cv_EST_012C_D04	EH647155	XP_788510.2	PREDICTED: similar to ENSANGP00000007239 [Strongylocentrotus purpuratus] ref|XP_001197642.1| PREDICTED: similar to ENSANGP00000007239 [Strongylocentrotus purpuratus]	159	107	4e-22	Strongylocentrotus purpuratus	35	57	1	1	5	475	631	545	703	2731	2	C:GO:0005789 P:GO:0006810
Contig\462		XP_001177619.1	PREDICTED: similar to ENSANGP00000012700 isoform 1 [Strongylocentrotus purpuratus] ref|XP_001177824.1| PREDICTED: similar to ENSANGP00000012700 isoform 2 [Strongylocentrotus purpuratus] sp|Q8STF0|CALM_STRIE Calmodulin (CaM) dbj|BAB89359.1| calmodulin [Strongylocentrotus intermedius] dbj|BAB89361.1| calmodulin [Strongylocentrotus intermedius]	152	297	3e-79	Strongylocentrotus purpuratus	98	99	0	1	66	521	637	5	156	156	1	F:GO:0005509
AU_Cv_EST_006D_E06	EH645122	XP_001189950.1	PREDICTED: similar to ENSANGP00000018658, partial [Strongylocentrotus purpuratus]	89	75	2e-20	Strongylocentrotus purpuratus	41	59	0	1	266	532	532	77	165	343	0		-
AU_Cv_EST_015B_A05	EH648192	XP_001199852.1	PREDICTED: similar to ENSANGP00000022084, partial [Strongylocentrotus purpuratus] ref|XP_799320.2| PREDICTED: similar to ENSANGP00000022084, partial [Strongylocentrotus purpuratus]	121	121	2e-26	Strongylocentrotus purpuratus	50	70	6	1	3	341	632	453	573	615	3	F:GO:0005524 F:GO:0016887 F:GO:0000166	-
AU_Cv_EST_013D_C03	EH647533	XP_001198001.1	PREDICTED: similar to ENSANGP00000028549 [Strongylocentrotus purpuratus] ref|XP_001180224.1| PREDICTED: similar to ENSANGP00000028549 [Strongylocentrotus purpuratus]	154	92	9e-18	Strongylocentrotus purpuratus	33	50	0	1	46	504	504	160	310	560	0		-
AU_Cv_EST_010B_B07	EH646254	XP_533753.2	PREDICTED: similar to ER degradation-enhancing alpha-mannosidase-like [Canis familiaris]	121	177	6e-58	Canis familiaris	71	87	0	1	21	383	536	181	301	670	7	C:GO:0030176 F:GO:0005509 P:GO:0030433 F:GO:0004571 F:GO:0005515 P:GO:0006986 F:GO:0005525	EC:3.2.1.113,
Contig\502		XP_001176376.1	PREDICTED: similar to eukaryotic initiation factor 4E binding protein [Strongylocentrotus purpuratus] ref|XP_001175559.1| PREDICTED: similar to eukaryotic initiation factor 4E binding protein [Strongylocentrotus purpuratus]	120	117	3e-25	Strongylocentrotus purpuratus	50	68	3	1	122	469	645	1	113	113	2	P:GO:0045947 F:GO:0008190
AU_Cv_EST_003A_H12	EH643938	XP_001181003.1	PREDICTED: similar to eukaryotic translation initiation factor 2B, subunit 2 beta [Strongylocentrotus purpuratus]	190	208	1e-52	Strongylocentrotus purpuratus	55	77	1	1	25	588	589	1	190	608	2	F:GO:0003674 P:GO:0006412	EC:3.6.5.3,
AU_Cv_EST_015B_C03	EH648207	XP_684072.1	PREDICTED: similar to eukaryotic translation initiation factor 4 gamma 3 [Danio rerio]	195	191	2e-47	Danio rerio	50	67	2	1	2	574	579	402	595	614	4	C:GO:0016281 F:GO:0005515 P:GO:0006446 F:GO:0000339
Contig\371		XP_966500.1	PREDICTED: similar to eukaryotic translation initiation factor 4A2 isoform 1 [Tribolium castaneum] ref|XP_975873.1| PREDICTED: similar to eukaryotic translation initiation factor 4A2 isoform 2 [Tribolium castaneum]	108	156	1e-71	Tribolium castaneum	70	82	0	1	302	625	627	96	203	419	7	C:GO:0016281 F:GO:0008026 F:GO:0003723 F:GO:0005515 P:GO:0006446 F:GO:0005524 F:GO:0003743
AU_Cv_EST_007C_E10	EH645371	XP_574559.2	PREDICTED: similar to exportin 6 [Rattus norvegicus] ref|XP_001076854.1| PREDICTED: similar to exportin 6 [Rattus norvegicus]	180	247	2e-64	Rattus norvegicus	61	82	0	1	2	541	544	780	959	1125	5	C:GO:0005737 C:GO:0005643 F:GO:0005488 P:GO:0000059 F:GO:0008565
AU_Cv_EST_013B_E05	EH647413	XP_782995.1	PREDICTED: similar to Family with sequence similarity 45, member A [Strongylocentrotus purpuratus] ref|XP_001178356.1| PREDICTED: similar to Family with sequence similarity 45, member A [Strongylocentrotus purpuratus]	155	162	1e-46	Strongylocentrotus purpuratus	47	71	0	1	150	614	614	51	203	349	0		-
AU_Cv_EST_004B_A05	EH644268	XP_600092.2	PREDICTED: similar to fatty acid desaturase 2 [Bos taurus]	173	174	1e-42	Bos taurus	48	68	8	1	80	556	556	1	173	444	4	C:GO:0005887 F:GO:0005488 C:GO:0005624 P:GO:0006636
AU_Cv_EST_004D_D06	EH644445	XP_001110869.1	PREDICTED: similar to F-box and WD-40 domain protein 4 [Macaca mulatta]	106	55	1e-06	Macaca mulatta	30	53	4	1	165	467	467	29	131	410	6	P:GO:0007275 ND:GO:0005554 P:GO:0016055 P:GO:0030326 C:GO:0000151 P:GO:0006511	-
AU_Cv_EST_009B_A10	EH645927	XP_598731.2	PREDICTED: similar to Fc fragment of IgG binding protein [Bos taurus]	178	84	4e-15	Bos taurus	32	47	1	1	77	604	660	178	352	742	0		-
AU_Cv_EST_008A_B08	EH645506	XP_975561.1	PREDICTED: similar to feminization 1 homolog b [Tribolium castaneum]	163	131	2e-35	Tribolium castaneum	44	62	17	1	49	450	594	8	170	643	4	ND:GO:0008372 F:GO:0004872 F:GO:0005123 P:GO:0006917	-
AU_Cv_EST_017C_G01	EH648988	XP_610224.2	PREDICTED: similar to fibrinogen C domain containing 1 [Bos taurus]	134	157	2e-37	Bos taurus	54	70	4	1	89	472	476	343	476	604	0		-
Contig\476		XP_610224.2	PREDICTED: similar to fibrinogen C domain containing 1 [Bos taurus]	156	169	7e-41	Bos taurus	50	67	3	1	129	578	579	343	498	604	0		-
AU_Cv_EST_010B_B02	EH646249	XP_785416.2	PREDICTED: similar to fibropellin Ia [Strongylocentrotus purpuratus] ref|XP_001187489.1| PREDICTED: similar to fibropellin Ia [Strongylocentrotus purpuratus]	56	52	9e-06	Strongylocentrotus purpuratus	42	60	0	1	66	233	372	3060	3112	3496	0		-
AU_Cv_EST_013A_H07	EH647357	XP_798807.2	PREDICTED: similar to fibropellin Ib, partial [Strongylocentrotus purpuratus]	166	72	8e-12	Strongylocentrotus purpuratus	30	42	6	1	6	473	504	294	446	1136	0		-
AU_Cv_EST_011A_B02	EH646498	XP_392230.1	PREDICTED: similar to Fimbrin CG8649-PA, isoform A [Apis mellifera]	105	96	5e-19	Apis mellifera	45	67	2	1	1	306	309	50	153	631	2	F:GO:0051015 F:GO:0005200
AU_Cv_EST_001B_F06	EH649231	XP_001197865.1	PREDICTED: similar to FLJ00180 protein [Strongylocentrotus purpuratus] ref|XP_001180820.1| PREDICTED: similar to FLJ00180 protein [Strongylocentrotus purpuratus]	142	61	4e-08	Strongylocentrotus purpuratus	27	54	0	1	4	429	574	555	692	712	0		-
AU_Cv_EST_003D_A10	EH644092	XP_781453.1	PREDICTED: similar to Flj12716l protein [Strongylocentrotus purpuratus] ref|XP_001180957.1| PREDICTED: similar to Flj12716l protein [Strongylocentrotus purpuratus]	30	53	5e-06	Strongylocentrotus purpuratus	80	83	0	1	56	145	146	40	69	348
AU_Cv_EST_011A_E08	EH646533	XP_417205.2	PREDICTED: similar to folylpoly-gamma-glutamate carboxypeptidase [Gallus gallus]	208	153	5e-36	Gallus gallus	40	60	1	1	7	621	627	525	728	760	3	C:GO:0005887 F:GO:0008233 C:GO:0005624
AU_Cv_EST_006D_A01	EH645068	XP_796835.2	PREDICTED: similar to Folylpolyglutamate synthase [Strongylocentrotus purpuratus] ref|XP_001180391.1| PREDICTED: similar to Folylpolyglutamate synthase [Strongylocentrotus purpuratus]	154	177	2e-43	Strongylocentrotus purpuratus	57	76	0	1	75	536	537	38	188	647	6	F:GO:0004326 P:GO:0006139 P:GO:0009058 C:GO:0005829 C:GO:0005739 F:GO:0000166	EC:6.3.2.17,
AU_Cv_EST_004C_E07	EH644369	XP_794135.1	PREDICTED: similar to forkhead transcription factor F [Strongylocentrotus purpuratus] ref|XP_001185651.1| PREDICTED: similar to forkhead transcription factor F [Strongylocentrotus purpuratus]	35	60	6e-08	Strongylocentrotus purpuratus	80	88	0	1	414	518	518	112	146	415	0		-
AU_Cv_EST_015D_B07	EH648359	XP_795496.2	PREDICTED: similar to forkhead transcription factor N2/3 [Strongylocentrotus purpuratus] ref|XP_001182399.1| PREDICTED: similar to forkhead transcription factor N2/3 [Strongylocentrotus purpuratus]	147	132	1e-29	Strongylocentrotus purpuratus	48	66	0	1	147	587	588	9	150	520	4	F:GO:0030528 F:GO:0005488 P:GO:0007049 P:GO:0006355
AU_Cv_EST_007B_E08	EH645301	XP_848753.1	PREDICTED: similar to frizzled 4 isoform 2 [Canis familiaris]	69	67	3e-10	Canis familiaris	50	72	4	1	271	468	470	13	81	541	7	P:GO:0007186 F:GO:0004926 P:GO:0007275 C:GO:0016021 P:GO:0007222 F:GO:0042813 F:GO:0004930
AU_Cv_EST_008A_B04	EH645502	XP_001121308.1	PREDICTED: similar to Furin-like protease 1, isoforms 1/1-X/2 precursor (Furin-1) (Kex2-like endoprotease 1) (dKLIP-1) [Apis mellifera]	184	147	3e-34	Apis mellifera	45	56	2	1	94	633	634	58	240	1025	1	F:GO:0003674
Contig\472		XP_709120.1	PREDICTED: similar to fuse-binding protein-interacting repressor isoform a isoform 6 [Danio rerio] ref|XP_709121.1| PREDICTED: similar to fuse-binding protein-interacting repressor isoform a isoform 7 [Danio rerio] ref|XP_709608.1| PREDICTED: similar to fuse-binding protein-interacting repressor isoform a isoform 6 [Danio rerio] ref|XP_709610.1| PREDICTED: similar to fuse-binding protein-interact…	135	169	6e-41	Danio rerio	62	75	0	1	3	407	552	168	301	518	1	F:GO:0005488
AU_Cv_EST_007D_H08	EH645485	XP_001121015.1	PREDICTED: similar to futsch CG3064-PB [Apis mellifera]	170	90	6e-17	Apis mellifera	30	50	4	1	78	563	568	76	233	6323	0		-
AU_Cv_EST_003D_E06	EH644126	XP_001200727.1	PREDICTED: similar to G protein-coupled receptor 1 [Strongylocentrotus purpuratus] ref|XP_001185279.1| PREDICTED: similar to G protein-coupled receptor 1 [Strongylocentrotus purpuratus]	125	58	1e-07	Strongylocentrotus purpuratus	30	49	0	1	125	499	500	10	132	401	0		-
AU_Cv_EST_003C_A04	EH644011	XP_609034.2	PREDICTED: similar to G protein-coupled receptor 74 isoform 1, partial [Bos taurus]	93	70	6e-11	Bos taurus	35	51	0	1	299	577	585	61	153	421	4	F:GO:0004872 C:GO:0005887 P:GO:0009582 P:GO:0007186
AU_Cv_EST_017D_E06	EH649067	XP_784412.2	PREDICTED: similar to G protein-coupled receptor kinase interactor 1, partial [Strongylocentrotus purpuratus] ref|XP_001184660.1| PREDICTED: similar to G protein-coupled receptor kinase interactor 1, partial [Strongylocentrotus purpuratus]	130	70	6e-11	Strongylocentrotus purpuratus	33	56	3	1	58	432	542	35	164	479	3	F:GO:0005488 C:GO:0005654 P:GO:0008277
AU_Cv_EST_004B_H06	EH644315	XP_788235.1	PREDICTED: similar to GA19454-PA [Strongylocentrotus purpuratus] ref|XP_001203947.1| PREDICTED: similar to GA19454-PA [Strongylocentrotus purpuratus]	134	68	3e-10	Strongylocentrotus purpuratus	32	51	1	1	54	449	582	24	157	595	1	F:GO:0005488
AU_Cv_EST_012B_B05	EH647052	XP_793625.2	PREDICTED: similar to GA19517-PA, partial [Strongylocentrotus purpuratus] ref|XP_001193728.1| PREDICTED: similar to GA19517-PA, partial [Strongylocentrotus purpuratus]	177	107	3e-22	Strongylocentrotus purpuratus	36	52	0	1	39	569	581	13	175	175	3	C:GO:0016021 F:GO:0005215 P:GO:0006810	-
AU_Cv_EST_005C_E06	EH644695	XP_793209.1	PREDICTED: similar to GA19800-PA [Strongylocentrotus purpuratus] ref|XP_001193707.1| PREDICTED: similar to GA19800-PA [Strongylocentrotus purpuratus]	76	132	2e-31	Strongylocentrotus purpuratus	71	89	0	1	6	233	321	64	139	274	2	F:GO:0016787 C:GO:0016021
AU_Cv_EST_007B_H07	EH645318	XP_798116.2	PREDICTED: similar to galactokinase 1 [Strongylocentrotus purpuratus] ref|XP_001187174.1| PREDICTED: similar to galactokinase 1 [Strongylocentrotus purpuratus]	110	155	4e-37	Strongylocentrotus purpuratus	64	79	0	1	1	330	393	13	122	396	5	C:GO:0005737 P:GO:0006012 P:GO:0016310 F:GO:0004335 F:GO:0000166	EC:2.7.1.6,
Contig\418		XP_001122707.1	PREDICTED: similar to General receptor for phosphoinositides 1 CG11628-PA [Apis mellifera]	87	110	3e-23	Apis mellifera	62	74	0	1	19	279	510	31	115	131	6	C:GO:0005737 F:GO:0005086 P:GO:0030155 C:GO:0005886 F:GO:0005515 P:GO:0016192
AU_Cv_EST_005D_H03	EH644805	XP_001195223.1	PREDICTED: similar to GLP_327_32944_31097, partial [Strongylocentrotus purpuratus] ref|XP_001196545.1| PREDICTED: similar to GLP_327_32944_31097, partial [Strongylocentrotus purpuratus]	88	57	2e-07	Strongylocentrotus purpuratus	38	52	1	1	1	261	302	118	204	502	0		-
Contig\349		XP_796905.2	PREDICTED: similar to glutamate transporter 2A [Strongylocentrotus purpuratus] ref|XP_001178071.1| PREDICTED: similar to glutamate transporter 2A [Strongylocentrotus purpuratus]	200	116	9e-25	Strongylocentrotus purpuratus	36	53	2	1	50	634	640	7	201	530	5	F:GO:0005313 C:GO:0005887 C:GO:0005624 P:GO:0007268 P:GO:0015813
AU_Cv_EST_006C_D02	EH645017	XP_786677.2	PREDICTED: similar to glutamyl-prolyl-tRNA synthetase [Strongylocentrotus purpuratus] ref|XP_001188946.1| PREDICTED: similar to glutamyl-prolyl-tRNA synthetase [Strongylocentrotus purpuratus]	81	67	9e-23	Strongylocentrotus purpuratus	45	60	0	1	73	315	532	12	91	1621	7	F:GO:0004827 F:GO:0005524 P:GO:0006412 P:GO:0006424 C:GO:0005737 P:GO:0006433 F:GO:0004818	-
AU_Cv_EST_017B_G06	EH648906	XP_785958.1	PREDICTED: similar to glutaryl-Coenzyme A dehydrogenase [Strongylocentrotus purpuratus] ref|XP_001177809.1| PREDICTED: similar to glutaryl-Coenzyme A dehydrogenase [Strongylocentrotus purpuratus]	117	201	3e-69	Strongylocentrotus purpuratus	82	93	0	1	120	470	615	251	365	444	4	F:GO:0050660 C:GO:0005739 F:GO:0004361 P:GO:0006118	EC:1.3.99.7,
AU_Cv_EST_007C_B04	EH645337	XP_783036.1	PREDICTED: similar to glycine transporter [Strongylocentrotus purpuratus] ref|XP_001193597.1| PREDICTED: similar to glycine transporter [Strongylocentrotus purpuratus]	147	192	4e-48	Strongylocentrotus purpuratus	58	72	0	1	18	458	471	59	202	676	2	F:GO:0015370 C:GO:0016020
AU_Cv_EST_009A_E08	EH645871	XP_781465.2	PREDICTED: similar to Glycoprotein, synaptic 2 [Strongylocentrotus purpuratus] ref|XP_001176486.1| PREDICTED: similar to Glycoprotein, synaptic 2 [Strongylocentrotus purpuratus]	64	67	4e-10	Strongylocentrotus purpuratus	46	68	0	1	78	269	269	74	137	374	2	C:GO:0016021 C:GO:0016020	-
Contig\106		XP_781465.2	PREDICTED: similar to Glycoprotein, synaptic 2 [Strongylocentrotus purpuratus] ref|XP_001176486.1| PREDICTED: similar to Glycoprotein, synaptic 2 [Strongylocentrotus purpuratus]	165	200	4e-50	Strongylocentrotus purpuratus	58	76	0	1	124	618	619	76	238	374	2	C:GO:0016021 C:GO:0016020	-
AU_Cv_EST_015D_F06	EH648400	XP_783019.2	PREDICTED: similar to Glycosyltransferase 25 domain containing 2 [Strongylocentrotus purpuratus] ref|XP_001196894.1| PREDICTED: similar to Glycosyltransferase 25 domain containing 2 [Strongylocentrotus purpuratus]	115	164	2e-39	Strongylocentrotus purpuratus	62	80	0	1	17	361	595	434	548	624	1	P:GO:0009103	-
AU_Cv_EST_007C_G01	EH645385	XP_416989.2	PREDICTED: similar to glypican-6 [Gallus gallus]	117	120	3e-26	Gallus gallus	46	63	0	1	199	549	559	417	533	600	3	C:GO:0005887 P:GO:0009653 P:GO:0008283
AU_Cv_EST_009C_G10	EH646055	XP_001074682.1	PREDICTED: similar to Glypican-6 precursor [Rattus norvegicus]	79	82	2e-14	Rattus norvegicus	41	65	0	1	344	580	580	29	107	565	3	C:GO:0005887 P:GO:0009653 P:GO:0008283
AU_Cv_EST_015C_C08	EH648277	XP_689287.1	PREDICTED: similar to GTPase, IMAP family member 4 (Immunity-associated protein 4) (Immunity-associated nucleotide 1 protein) (hIAN1) [Danio rerio]	130	72	8e-12	Danio rerio	30	52	0	1	32	421	427	279	408	599	0		-
AU_Cv_EST_014B_H03	EH647922	XP_001186281.1	PREDICTED: similar to GTP-binding protein [Strongylocentrotus purpuratus] ref|XP_791345.2| PREDICTED: similar to GTP-binding protein [Strongylocentrotus purpuratus]	172	124	3e-27	Strongylocentrotus purpuratus	37	52	0	1	113	625	644	1	149	530	1	F:GO:0005488
Contig\243		XP_791171.1	PREDICTED: similar to GTP-binding protein DRG [Strongylocentrotus purpuratus] ref|XP_001177502.1| PREDICTED: similar to GTP-binding protein DRG [Strongylocentrotus purpuratus]	186	286	3e-76	Strongylocentrotus purpuratus	80	84	0	1	6	560	562	1	186	366	2	C:GO:0005622 F:GO:0005525
AU_Cv_EST_011B_G05	EH646603	XP_392284.2	PREDICTED: similar to GTP-binding-protein CG5519-PA [Apis mellifera]	140	235	6e-61	Apis mellifera	82	92	0	1	22	441	449	1	140	504	7	F:GO:0003677 P:GO:0016567 F:GO:0004842 C:GO:0005634 P:GO:0000398 C:GO:0000151 P:GO:0006281	EC:6.3.2.19,
AU_Cv_EST_008C_H10	EH645739	XP_973210.1	PREDICTED: similar to Guanine nucleotide-binding protein G(i), alpha-2 subunit (Adenylate cyclase-inhibiting G alpha protein) [Tribolium castaneum]	142	177	2e-43	Tribolium castaneum	64	74	0	1	117	542	542	1	142	359	5	F:GO:0005525 F:GO:0019001 F:GO:0004871 P:GO:0007165 P:GO:0007186	-
AU_Cv_EST_001D_G04	EH649396	XP_593633.2	PREDICTED: similar to Heat shock 70 kDa protein 12B [Bos taurus]	137	67	5e-10	Bos taurus	29	54	2	1	129	530	532	59	190	685	2	F:GO:0005524 F:GO:0000166	-
Contig\336		XP_593633.2	PREDICTED: similar to Heat shock 70 kDa protein 12B [Bos taurus]	127	93	9e-18	Bos taurus	37	55	0	1	190	570	617	60	182	685	2	F:GO:0005524 F:GO:0000166	-
AU_Cv_EST_003C_C07	EH644032	XP_851446.1	PREDICTED: similar to Heat shock 70 kDa protein 12B [Canis familiaris]	164	82	6e-15	Canis familiaris	34	48	7	1	10	465	465	123	271	742	2	F:GO:0005524 F:GO:0000166	-
AU_Cv_EST_015B_E08	EH648228	XP_851446.1	PREDICTED: similar to Heat shock 70 kDa protein 12B [Canis familiaris]	170	111	2e-23	Canis familiaris	39	54	2	1	117	614	620	124	290	742	2	F:GO:0005524 F:GO:0000166	-
Contig\410		XP_851446.1	PREDICTED: similar to Heat shock 70 kDa protein 12B [Canis familiaris]	170	132	1e-29	Canis familiaris	45	61	2	1	88	585	598	124	292	742	2	F:GO:0005524 F:GO:0000166	-
AU_Cv_EST_016D_E06	EH648720	XP_687649.1	PREDICTED: similar to heat shock protein 12A [Danio rerio]	138	70	5e-11	Danio rerio	33	57	8	1	115	492	495	119	253	571	2	F:GO:0005524 F:GO:0000166	-
AU_Cv_EST_010C_C12	EH646351	XP_217648.3	PREDICTED: similar to heat shock protein 12A [Rattus norvegicus] ref|XP_001065021.1| PREDICTED: similar to heat shock protein 12A [Rattus norvegicus]	82	66	9e-10	Rattus norvegicus	40	67	2	1	25	264	602	441	522	675	2	F:GO:0005524 F:GO:0000166	-
AU_Cv_EST_012C_H07	EH647199	XP_217648.3	PREDICTED: similar to heat shock protein 12A [Rattus norvegicus] ref|XP_001065021.1| PREDICTED: similar to heat shock protein 12A [Rattus norvegicus]	77	62	1e-08	Rattus norvegicus	44	58	1	1	274	501	502	50	122	675	2	F:GO:0005524 F:GO:0000166	-
AU_Cv_EST_016A_A02	EH648428	XP_971018.1	PREDICTED: similar to heparanase [Tribolium castaneum]	90	50	8e-08	Tribolium castaneum	38	53	16	1	236	460	460	102	191	520	0		-
AU_Cv_EST_015C_A02	EH648260	XP_792502.1	PREDICTED: similar to high density lipoprotein binding protein [Strongylocentrotus purpuratus] ref|XP_001176249.1| PREDICTED: similar to high density lipoprotein binding protein [Strongylocentrotus purpuratus]	157	150	3e-35	Strongylocentrotus purpuratus	52	70	3	1	171	626	633	25	176	1281	1	F:GO:0003676	-
AU_Cv_EST_017D_A12	EH649045	XP_001070255.1	PREDICTED: similar to High Incidence of Males (increased X chromosome loss) family member (him-4) [Rattus norvegicus]	142	59	1e-07	Rattus norvegicus	33	47	3	1	173	583	604	1478	1605	5635	8	F:GO:0048503 P:GO:0007155 C:GO:0016020 C:GO:0005887 F:GO:0005515 F:GO:0004985 P:GO:0008038 C:GO:0005886	-
AU_Cv_EST_011A_B07	EH646501	XP_392128.3	PREDICTED: similar to Hormone receptor-like in 46 CG33183-PA, isoform A [Apis mellifera]	89	102	9e-21	Apis mellifera	48	64	0	1	278	544	557	57	145	510	3	F:GO:0003677 F:GO:0005515 P:GO:0006355
AU_Cv_EST_011C_A06	EH646653	XP_001194738.1	PREDICTED: similar to hormone-sensitive lipase testicular [Strongylocentrotus purpuratus]	100	86	4e-16	Strongylocentrotus purpuratus	46	61	0	1	10	309	309	81	177	827	2	P:GO:0006468 P:GO:0006629
AU_Cv_EST_013C_A11	EH647458	XP_001231276.1	PREDICTED: similar to HSPC038 protein [Gallus gallus] sp|Q5ZMM5|ZN706_CHICK Zinc finger protein 706 emb|CAG31018.1| hypothetical protein [Gallus gallus]	74	117	3e-25	Gallus gallus	75	83	0	1	92	313	605	1	74	76	3	F:GO:0008270 F:GO:0003676 C:GO:0005622
AU_Cv_EST_004C_B04	EH644337	XP_971489.1	PREDICTED: similar to Huntingtin-interacting protein 1 (HIP-I) [Tribolium castaneum]	84	100	2e-33	Tribolium castaneum	54	69	0	1	219	470	481	60	143	964	2	F:GO:0003779 F:GO:0005543	-
AU_Cv_EST_010D_H09	EH646483	XP_396195.2	PREDICTED: similar to Imitation SWI CG8625-PA, isoform A isoform 1 [Apis mellifera]	186	263	3e-69	Apis mellifera	67	79	1	1	23	574	574	662	847	1009	4	F:GO:0005524 C:GO:0005634 F:GO:0003677 F:GO:0008026
Contig\184		XP_537384.2	PREDICTED: similar to importin 4 isoform 1 [Canis familiaris]	278	197	5e-49	Canis familiaris	38	57	1	1	3	827	846	652	929	1079	7	F:GO:0005488 C:GO:0005643 C:GO:0005737 P:GO:0000059 P:GO:0015031 F:GO:0008565 C:GO:0005634	-
AU_Cv_EST_016C_C03	EH648611	XP_393050.2	PREDICTED: similar to Importin alpha-7 subunit (Karyopherin alpha-6 subunit) (Importin alpha S2) isoform 1 [Apis mellifera]	106	179	7e-76	Apis mellifera	81	91	0	1	265	582	587	321	426	530	6	C:GO:0005643 P:GO:0000018 F:GO:0008139 P:GO:0006607 F:GO:0005515 C:GO:0005737
AU_Cv_EST_010C_D12	EH646362	XP_001175619.1	PREDICTED: similar to inositol polyphosphate 4-phosphatase type I alpha 3, partial [Strongylocentrotus purpuratus]	122	86	4e-16	Strongylocentrotus purpuratus	36	55	0	1	1	366	379	67	174	188	2	F:GO:0016787 F:GO:0016316	-
AU_Cv_EST_001A_B12	EH649115	XP_973629.1	PREDICTED: similar to Inter-alpha-trypsin inhibitor heavy chain H4 precursor (ITI heavy chain H4) (Inter-alpha-inhibitor heavy chain 4) (Inter-alpha-trypsin inhibitor family heavy chain-related protein) (IHRP) (Plasma kallikrein sensitive glycoprotein 120) (P... [Tribolium castaneum]	165	136	7e-31	Tribolium castaneum	46	60	1	1	101	589	596	46	210	824	3	P:GO:0030212 F:GO:0004867 C:GO:0005576	-
AU_Cv_EST_002D_E08	EH647740	XP_694124.1	PREDICTED: similar to Interferon induced with helicase C domain protein 1 (Helicase with 2 CARD domains) (Helicard) (Melanoma differentiation-associated protein 5) (MDA-5) (RNA helicase-DEAD box protein 116) (Murabutide-down-regulated protein)..., partial [Danio rerio]	172	49	2e-11	Danio rerio	27	41	5	1	2	487	614	269	433	610	1	F:GO:0003674
AU_Cv_EST_006A_G03	EH644879	XP_422733.1	PREDICTED: similar to IQ motif containing G [Gallus gallus]	64	52	7e-06	Gallus gallus	39	60	0	1	120	311	403	2	65	396	0		-
AU_Cv_EST_003A_H01	EH643917	XP_780770.2	PREDICTED: similar to IQ motif containing with AAA domain [Strongylocentrotus purpuratus] ref|XP_001177925.1| PREDICTED: similar to IQ motif containing with AAA domain [Strongylocentrotus purpuratus]	74	120	2e-26	Strongylocentrotus purpuratus	75	85	0	1	85	306	308	1	74	853	1	F:GO:0000166
AU_Cv_EST_009A_D06	EH645859	XP_780770.2	PREDICTED: similar to IQ motif containing with AAA domain [Strongylocentrotus purpuratus] ref|XP_001177925.1| PREDICTED: similar to IQ motif containing with AAA domain [Strongylocentrotus purpuratus]	69	112	7e-24	Strongylocentrotus purpuratus	79	86	0	1	95	301	303	507	575	853	1	F:GO:0005524
Contig\71		XP_426242.2	PREDICTED: similar to Jackson shaker [Gallus gallus]	142	184	3e-45	Gallus gallus	59	78	0	1	3	428	732	7	148	469	1	P:GO:0007600
AU_Cv_EST_005B_C08	EH644611	XP_709781.1	PREDICTED: similar to Jumonji/ARID domain-containing protein 1C (SmcX protein) (Xe169 protein) isoform 4 [Danio rerio]	126	210	2e-53	Danio rerio	74	91	0	1	33	410	411	7	132	1204	6	P:GO:0007283 F:GO:0003677 F:GO:0005515 C:GO:0005634 F:GO:0008270 P:GO:0006355
AU_Cv_EST_006B_H08	EH644984	XP_689335.1	PREDICTED: similar to kainate receptor beta subunit [Danio rerio]	91	94	2e-18	Danio rerio	47	71	2	1	1	267	369	58	148	465	1	F:GO:0003674
Contig\156		XP_393828.2	PREDICTED: similar to katanin p80 (WD40-containing) subunit B 1 [Apis mellifera]	147	224	2e-57	Apis mellifera	67	82	0	1	164	604	606	3	149	873	5	C:GO:0000922 P:GO:0031114 F:GO:0008568 C:GO:0008352 F:GO:0005515	EC:3.6.4.3,
AU_Cv_EST_015C_E02	EH648285	XP_792986.1	PREDICTED: similar to Ketohexokinase [Strongylocentrotus purpuratus] ref|XP_001199901.1| PREDICTED: similar to Ketohexokinase [Strongylocentrotus purpuratus]	112	105	1e-21	Strongylocentrotus purpuratus	49	66	0	1	72	407	631	11	121	312	2	F:GO:0016301 F:GO:0004454	-
AU_Cv_EST_003D_E12	EH644131	XP_001139297.1	PREDICTED: similar to KIAA0227 [Pan troglodytes]	163	107	3e-22	Pan troglodytes	36	60	6	1	118	576	588	126	287	296	1	F:GO:0005488	-
AU_Cv_EST_007A_D10	EH645188	XP_691908.1	PREDICTED: similar to KIAA0309 [Danio rerio]	73	130	1e-56	Danio rerio	78	89	0	1	4	222	602	3844	3916	4195	2	F:GO:0004835 P:GO:0006464	EC:6.3.2.25,
AU_Cv_EST_002A_D07	EH646848	XP_421779.2	PREDICTED: similar to KIAA0417 [Gallus gallus]	99	56	3e-11	Gallus gallus	31	51	0	1	127	423	425	90	165	670	2	F:GO:0005524 F:GO:0000166	-
Contig\207		XP_421779.2	PREDICTED: similar to KIAA0417 [Gallus gallus]	139	81	3e-14	Gallus gallus	34	53	0	1	154	570	572	40	173	670	2	F:GO:0005524 F:GO:0000166	-
AU_Cv_EST_008B_G07	EH645651	XP_001187086.1	PREDICTED: similar to KIAA0445 protein [Strongylocentrotus purpuratus] ref|XP_786339.2| PREDICTED: similar to KIAA0445 protein [Strongylocentrotus purpuratus]	99	130	3e-29	Strongylocentrotus purpuratus	66	81	0	1	3	299	325	2267	2365	2435	6	F:GO:0019894 P:GO:0051297 P:GO:0007049 C:GO:0035253 C:GO:0005814 F:GO:0005198
AU_Cv_EST_007B_F03	EH645264	XP_414724.2	PREDICTED: similar to KIAA0665 protein [Gallus gallus]	102	52	9e-06	Gallus gallus	29	53	0	1	173	478	479	800	901	1078	2	F:GO:0016491 P:GO:0008152	-
AU_Cv_EST_003B_G06	EH643996	XP_508594.2	PREDICTED: similar to KIAA1394 protein [Pan troglodytes]	140	76	6e-13	Pan troglodytes	32	53	5	1	17	412	419	300	439	853	0		-
AU_Cv_EST_013D_E11	EH647692	XP_793245.2	PREDICTED: similar to KIAA1404 protein [Strongylocentrotus purpuratus] ref|XP_001183426.1| PREDICTED: similar to KIAA1404 protein [Strongylocentrotus purpuratus]	195	226	3e-58	Strongylocentrotus purpuratus	55	74	3	1	5	571	571	1560	1754	2410	1	F:GO:0046872
AU_Cv_EST_004D_G03	EH644469	XP_781974.2	PREDICTED: similar to KIAA1622 protein [Strongylocentrotus purpuratus] ref|XP_001188865.1| PREDICTED: similar to KIAA1622 protein [Strongylocentrotus purpuratus]	90	102	4e-21	Strongylocentrotus purpuratus	61	77	1	1	155	421	422	12	99	792	1	F:GO:0005488	-
AU_Cv_EST_006D_C04	EH645078	XP_781974.2	PREDICTED: similar to KIAA1622 protein [Strongylocentrotus purpuratus] ref|XP_001188865.1| PREDICTED: similar to KIAA1622 protein [Strongylocentrotus purpuratus]	191	147	3e-34	Strongylocentrotus purpuratus	37	64	1	1	2	565	568	380	569	792	1	F:GO:0005488	-
AU_Cv_EST_004B_H08	EH644317	XP_697762.1	PREDICTED: similar to kinesin-like protein (103.5 kD) (klp-6) [Danio rerio]	93	66	1e-09	Danio rerio	38	62	3	1	1	270	525	913	1003	1183	0		-
AU_Cv_EST_006B_B12	EH644933	XP_796984.1	PREDICTED: similar to Kmo protein [Strongylocentrotus purpuratus] ref|XP_001194963.1| PREDICTED: similar to Kmo protein [Strongylocentrotus purpuratus]	130	157	2e-37	Strongylocentrotus purpuratus	60	74	0	1	82	471	478	28	157	469	4	C:GO:0044464 P:GO:0044237 F:GO:0004502 F:GO:0009055	EC:1.14.13.9,
Contig\551		XP_393114.3	PREDICTED: similar to kuzbanian CG7147-PA, isoform A [Apis mellifera]	87	74	3e-12	Apis mellifera	40	65	1	1	184	441	603	28	114	899	3	F:GO:0005515 C:GO:0044424 P:GO:0050875
AU_Cv_EST_008A_G08	EH645562	XP_001201398.1	PREDICTED: similar to lactase-phlorizin hydrolase, partial [Strongylocentrotus purpuratus] ref|XP_797100.2| PREDICTED: similar to lactase-phlorizin hydrolase, partial [Strongylocentrotus purpuratus]	174	156	4e-37	Strongylocentrotus purpuratus	44	64	2	1	1	510	511	214	387	543	1	F:GO:0003824
AU_Cv_EST_010D_D04	EH646417	XP_548943.2	PREDICTED: similar to LanC lantibiotic synthetase component C-like 3 [Canis familiaris]	138	81	4e-16	Canis familiaris	36	51	0	1	200	613	614	71	206	420	0		-
AU_Cv_EST_011B_D01	EH646584	XP_001121595.1	PREDICTED: similar to lethal (1) G0289 CG2221-PA [Apis mellifera]	131	116	8e-25	Apis mellifera	47	60	9	1	257	613	615	695	825	1090	4	F:GO:0004872 C:GO:0016021 P:GO:0007275 C:GO:0016020	-
AU_Cv_EST_002A_G03	EH646873	XP_623502.2	PREDICTED: similar to lethal (1) G0334 CG7010-PC, isoform C isoform 1 [Apis mellifera]	90	166	4e-40	Apis mellifera	84	92	0	1	2	271	272	175	264	402	3	F:GO:0004739 P:GO:0006096 C:GO:0005739	EC:1.2.4.1,
AU_Cv_EST_007D_B11	EH645434	XP_967087.1	PREDICTED: similar to leucine rich repeat containing 47 [Tribolium castaneum]	166	72	1e-11	Tribolium castaneum	27	43	0	1	90	587	589	16	180	504	0		-
Contig\183		XP_687473.1	PREDICTED: similar to leucine-rich repeat neuronal 6A [Danio rerio]	120	75	2e-12	Danio rerio	38	53	0	1	173	532	547	47	163	637	0		-
AU_Cv_EST_010D_E05	EH646459	XP_687230.1	PREDICTED: similar to Leucine-rich repeat transmembrane protein FLRT3 precursor (Fibronectin-like domain-containing leucine-rich transmembrane protein 3) [Danio rerio]	166	60	6e-08	Danio rerio	30	44	16	1	142	555	602	95	254	734	0		-
AU_Cv_EST_013C_F05	EH647499	XP_687229.1	PREDICTED: similar to leukocyte receptor cluster (LRC) member 1 [Danio rerio]	28	45	3e-11	Danio rerio	71	82	0	1	23	106	280	1	28	276
AU_Cv_EST_009D_D04	EH646110	XP_001189546.1	PREDICTED: similar to lipoprotein receptor-related protein 6 [Strongylocentrotus purpuratus]	159	97	6e-19	Strongylocentrotus purpuratus	33	55	1	1	133	600	602	644	801	1388	7	ND:GO:0008372 F:GO:0005509 F:GO:0004872 C:GO:0016021 C:GO:0016020 P:GO:0006897 ND:GO:0000004	-
Contig\553		XP_786523.2	PREDICTED: similar to L-isoaspartyl protein carboxyl methyltransferase, like [Strongylocentrotus purpuratus] ref|XP_001189051.1| PREDICTED: similar to L-isoaspartyl protein carboxyl methyltransferase, like [Strongylocentrotus purpuratus]	199	278	2e-73	Strongylocentrotus purpuratus	68	82	0	1	119	715	716	1	197	228	3	P:GO:0006479 F:GO:0004719 C:GO:0005783	EC:2.1.1.77,
Contig\598		XP_788404.2	PREDICTED: similar to LOC432222 protein [Strongylocentrotus purpuratus] ref|XP_001190599.1| PREDICTED: similar to LOC432222 protein [Strongylocentrotus purpuratus]	170	74	5e-12	Strongylocentrotus purpuratus	29	52	1	1	2	502	617	168	321	370	5	F:GO:0003824 F:GO:0004114 P:GO:0007165 P:GO:0006955 C:GO:0005622	-
AU_Cv_EST_016B_E09	EH648556	XP_789829.2	PREDICTED: similar to LOC446948 protein [Strongylocentrotus purpuratus] ref|XP_001183118.1| PREDICTED: similar to LOC446948 protein [Strongylocentrotus purpuratus]	137	149	5e-35	Strongylocentrotus purpuratus	54	64	0	1	33	443	448	2	135	590	3	P:GO:0006683 C:GO:0005764 F:GO:0004336	EC:3.2.1.46,
AU_Cv_EST_013A_D09	EH647317	XP_794422.2	PREDICTED: similar to LOC495941 protein [Strongylocentrotus purpuratus] ref|XP_001182587.1| PREDICTED: similar to LOC495941 protein [Strongylocentrotus purpuratus]	178	64	3e-09	Strongylocentrotus purpuratus	27	46	3	1	2	517	528	87	232	460	0		-
AU_Cv_EST_010C_D08	EH646358	XP_784385.2	PREDICTED: similar to LOC496017 protein [Strongylocentrotus purpuratus] ref|XP_001190638.1| PREDICTED: similar to LOC496017 protein [Strongylocentrotus purpuratus]	188	172	1e-41	Strongylocentrotus purpuratus	50	61	0	1	23	586	592	2	189	292	0		-
AU_Cv_EST_002C_E04	EH647589	XP_783153.2	PREDICTED: similar to LOC496093 protein [Strongylocentrotus purpuratus] ref|XP_001196258.1| PREDICTED: similar to LOC496093 protein [Strongylocentrotus purpuratus]	139	173	2e-42	Strongylocentrotus purpuratus	60	79	0	1	61	477	482	94	231	454	2	F:GO:0005525 C:GO:0005622	-
AU_Cv_EST_006A_B07	EH644830	XP_001186396.1	PREDICTED: similar to LOC496205 protein [Strongylocentrotus purpuratus]	142	177	2e-43	Strongylocentrotus purpuratus	52	78	0	1	53	478	478	1	142	483	1	F:GO:0016740
AU_Cv_EST_015A_B12	EH648115	XP_785529.1	PREDICTED: similar to LOC548359 protein [Strongylocentrotus purpuratus] ref|XP_001185139.1| PREDICTED: similar to LOC548359 protein [Strongylocentrotus purpuratus]	209	194	3e-48	Strongylocentrotus purpuratus	52	67	0	1	19	645	649	5	204	376	0		-
Contig\59		XP_699114.1	PREDICTED: similar to low density lipoprotein receptor-related protein 2, partial [Danio rerio]	80	97	5e-19	Danio rerio	51	62	2	1	141	374	624	46	123	506	5	C:GO:0044459 P:GO:0006810 F:GO:0008034 P:GO:0006629 F:GO:0004888
AU_Cv_EST_015A_B05	EH648108	XP_001123009.1	PREDICTED: similar to Low molecular weight phosphotyrosine protein phosphatase (LMW-PTP) (Low molecular weight cytosolic acid phosphatase) (Red cell acid phosphatase 1) (PTPase) (Adipocyte acid phosphatase) [Apis mellifera]	153	166	7e-40	Apis mellifera	50	67	0	1	19	477	651	2	153	158	1	F:GO:0016791
Contig\111		XP_421114.2	PREDICTED: similar to Low-density lipoprotein receptor-related protein 4 precursor (Multiple epidermal growth factor-like domains 7) [Gallus gallus]	286	284	5e-75	Gallus gallus	44	56	2	1	100	933	936	11	290	1886	4	F:GO:0005488 C:GO:0044459 C:GO:0016021 P:GO:0050875
AU_Cv_EST_014A_E10	EH647809	XP_547124.2	PREDICTED: similar to LPS-induced TN factor [Canis familiaris]	142	99	2e-19	Canis familiaris	37	45	5	1	90	491	656	20	161	161	2	P:GO:0006350 P:GO:0050794
AU_Cv_EST_008D_A10	EH645750	XP_394320.2	PREDICTED: similar to M6 CG7540-PA, isoform A [Apis mellifera]	150	77	6e-13	Apis mellifera	26	46	0	1	133	582	642	47	195	302	0		-
AU_Cv_EST_017B_B09	EH648853	XP_624759.2	PREDICTED: similar to Mannosidase II CG18802-PA [Apis mellifera]	78	57	8e-07	Apis mellifera	41	60	6	1	411	629	630	124	192	1134	2	P:GO:0005975 F:GO:0015923
AU_Cv_EST_014A_B08	EH647774	XP_419549.2	PREDICTED: similar to MAP1 light chain 3-like protein 2 [Gallus gallus]	123	183	4e-45	Gallus gallus	70	86	0	1	55	423	647	6	128	142	6	F:GO:0005515 C:GO:0005776 C:GO:0031090 P:GO:0006512 P:GO:0006914 C:GO:0005874
AU_Cv_EST_010D_G03	EH646428	XP_623530.1	PREDICTED: similar to Max protein [Apis mellifera]	106	160	4e-38	Apis mellifera	78	83	0	1	161	478	573	28	128	171	3	F:GO:0003700 C:GO:0005634 P:GO:0006355
AU_Cv_EST_015A_H01	EH648167	XP_001201946.1	PREDICTED: similar to MEC-2 [Strongylocentrotus purpuratus] ref|XP_780332.2| PREDICTED: similar to MEC-2 [Strongylocentrotus purpuratus]	184	254	2e-66	Strongylocentrotus purpuratus	67	83	2	1	92	631	631	97	280	377	2	C:GO:0005856 C:GO:0005887
AU_Cv_EST_011D_A07	EH646764	XP_395809.2	PREDICTED: similar to Mediator complex subunit 19 CG5546-PA [Apis mellifera]	133	170	4e-41	Apis mellifera	62	78	0	1	98	496	582	29	159	241	1	F:GO:0003674
AU_Cv_EST_013C_C03	EH647470	XP_624855.1	PREDICTED: similar to MEGF10 protein, partial [Apis mellifera]	183	154	2e-36	Apis mellifera	40	51	0	1	8	556	557	374	544	627	0		-
AU_Cv_EST_016C_C05	EH648613	XP_001181407.1	PREDICTED: similar to MEGF6 [Strongylocentrotus purpuratus] ref|XP_001179949.1| PREDICTED: similar to MEGF6 [Strongylocentrotus purpuratus]	87	84	3e-15	Strongylocentrotus purpuratus	43	51	1	1	30	287	430	233	315	1509	0		-
AU_Cv_EST_011D_E08	EH646791	XP_510498.2	PREDICTED: similar to MEK5 isoform 6 [Pan troglodytes]	197	106	8e-22	Pan troglodytes	35	46	1	1	29	613	615	11	178	380	1	F:GO:0003674
AU_Cv_EST_011C_F02	EH646702	XP_974308.1	PREDICTED: similar to Metaxin 2 [Tribolium castaneum]	66	94	2e-18	Tribolium castaneum	63	78	0	1	261	458	458	2	67	259	2	P:GO:0006839 C:GO:0005741
Contig\322		XP_001188906.1	PREDICTED: similar to MGC107780 protein [Strongylocentrotus purpuratus] ref|XP_001189812.1| PREDICTED: similar to MGC107780 protein [Strongylocentrotus purpuratus]	141	149	4e-35	Strongylocentrotus purpuratus	52	64	2	1	109	522	524	22	162	243	2	C:GO:0005737 P:GO:0006817	-
AU_Cv_EST_009C_F05	EH646041	XP_784858.2	PREDICTED: similar to MGC137783 protein [Strongylocentrotus purpuratus] ref|XP_001189449.1| PREDICTED: similar to MGC137783 protein [Strongylocentrotus purpuratus]	193	195	8e-49	Strongylocentrotus purpuratus	52	69	3	1	2	562	563	790	982	1187	2	P:GO:0008283 F:GO:0004197	EC:3.4.22,
Contig\68		XP_790868.2	PREDICTED: similar to MGC142779 protein [Strongylocentrotus purpuratus] ref|XP_001181903.1| PREDICTED: similar to MGC142779 protein [Strongylocentrotus purpuratus]	125	105	7e-30	Strongylocentrotus purpuratus	51	61	2	1	220	585	590	71	193	331	4	F:GO:0008168 C:GO:0005739 F:GO:0016740 P:GO:0006744	-
AU_Cv_EST_001D_C02	EH649351	XP_414708.1	PREDICTED: similar to MGC45438 protein [Gallus gallus]	156	64	3e-09	Gallus gallus	25	46	0	1	94	558	558	23	176	205	2	F:GO:0005179 C:GO:0005576	-
AU_Cv_EST_016B_A02	EH648510	XP_417879.2	PREDICTED: similar to MGC64378 protein [Gallus gallus]	161	251	1e-65	Gallus gallus	70	86	0	1	34	516	518	119	279	472	7	P:GO:0009083 P:GO:0006118 F:GO:0003995 F:GO:0050660 P:GO:0006629 C:GO:0005739 P:GO:0006355	EC:1.3.99.3,
Contig\165		XP_782851.1	PREDICTED: similar to MGC80058 protein [Strongylocentrotus purpuratus] ref|XP_001202172.1| PREDICTED: similar to MGC80058 protein [Strongylocentrotus purpuratus]	161	69	1e-10	Strongylocentrotus purpuratus	31	44	0	1	123	605	627	19	172	242	2	C:GO:0016021 C:GO:0016020	-
AU_Cv_EST_001A_D04	EH649129	XP_784191.1	PREDICTED: similar to MGC80358 protein [Strongylocentrotus purpuratus] ref|XP_001177016.1| PREDICTED: similar to MGC80358 protein [Strongylocentrotus purpuratus]	66	87	4e-16	Strongylocentrotus purpuratus	59	72	0	1	6	203	576	149	214	219	3	C:GO:0005615 P:GO:0006486 F:GO:0004169	EC:2.4.1.109,
AU_Cv_EST_003A_C02	EH643887	XP_001231641.1	PREDICTED: similar to MGC80831 protein [Gallus gallus]	56	69	5e-11	Gallus gallus	55	75	0	1	11	178	193	33	88	176	2	P:GO:0009987 F:GO:0005488
AU_Cv_EST_006A_A09	EH644821	XP_783722.2	PREDICTED: similar to MGC81930 protein [Strongylocentrotus purpuratus] ref|XP_001191563.1| PREDICTED: similar to MGC81930 protein [Strongylocentrotus purpuratus]	178	173	5e-42	Strongylocentrotus purpuratus	48	63	0	1	81	614	614	35	210	560	2	C:GO:0044464 F:GO:0003674
Contig\543		XP_791019.1	PREDICTED: similar to MGC82152 protein [Strongylocentrotus purpuratus] ref|XP_001178977.1| PREDICTED: similar to MGC82152 protein [Strongylocentrotus purpuratus]	56	79	1e-13	Strongylocentrotus purpuratus	71	76	0	1	250	417	696	1	56	233	4	P:GO:0015031 C:GO:0016020 F:GO:0005525 P:GO:0007264
AU_Cv_EST_007C_E12	EH645373	XP_796742.1	PREDICTED: similar to MGC82474 protein [Strongylocentrotus purpuratus] ref|XP_001177722.1| PREDICTED: similar to MGC82474 protein [Strongylocentrotus purpuratus]	94	56	8e-07	Strongylocentrotus purpuratus	35	48	4	1	295	564	566	21	114	361	0		-
Contig\584		XP_792123.1	PREDICTED: similar to MGC83353 protein, partial [Strongylocentrotus purpuratus] ref|XP_001202829.1| PREDICTED: similar to MGC83353 protein, partial [Strongylocentrotus purpuratus]	153	173	4e-42	Strongylocentrotus purpuratus	56	71	0	1	147	605	607	47	199	410	0		-
AU_Cv_EST_017D_D11	EH649064	XP_001191373.1	PREDICTED: similar to MGC83808 protein, partial [Strongylocentrotus purpuratus]	165	117	4e-25	Strongylocentrotus purpuratus	39	63	1	1	2	490	595	940	1104	1475	1	F:GO:0005488	-
AU_Cv_EST_008A_G11	EH645565	XP_690381.1	PREDICTED: similar to MGC83921 protein [Danio rerio]	183	165	9e-40	Danio rerio	44	69	0	1	2	550	552	697	879	905	0		-
AU_Cv_EST_001C_B07	EH649273	XP_421037.1	PREDICTED: similar to MGC84097 protein [Gallus gallus]	139	151	2e-35	Gallus gallus	53	66	3	1	195	596	596	17	155	393	1	F:GO:0003824
AU_Cv_EST_017A_A02	EH648757	XP_686845.1	PREDICTED: similar to MGC84324 protein [Danio rerio] emb|CAK04384.1| novel protein [Danio rerio]	120	115	9e-25	Danio rerio	47	65	0	1	30	389	390	1	120	226	0		-
AU_Cv_EST_001A_D07	EH649132	XP_782559.1	PREDICTED: similar to MGC84654 protein [Strongylocentrotus purpuratus] ref|XP_001195716.1| PREDICTED: similar to MGC84654 protein [Strongylocentrotus purpuratus]	149	210	3e-53	Strongylocentrotus purpuratus	61	74	0	1	37	483	569	1	149	459	2	C:GO:0005813 C:GO:0005634
AU_Cv_EST_016C_C08	EH648616	XP_791245.1	PREDICTED: similar to MGC89105 protein [Strongylocentrotus purpuratus] ref|XP_001178034.1| PREDICTED: similar to MGC89105 protein [Strongylocentrotus purpuratus]	122	167	2e-40	Strongylocentrotus purpuratus	62	80	0	1	94	459	461	83	204	296	0		-
AU_Cv_EST_004A_H02	EH644228	XP_789826.2	PREDICTED: similar to MGC89323 protein [Strongylocentrotus purpuratus] ref|XP_001180973.1| PREDICTED: similar to MGC89323 protein [Strongylocentrotus purpuratus]	112	174	2e-42	Strongylocentrotus purpuratus	70	87	0	1	258	593	593	1	112	426	0		-
AU_Cv_EST_011D_C07	EH646777	XP_695658.1	PREDICTED: similar to microsomal glutathione S-transferase 3 [Danio rerio]	133	151	2e-35	Danio rerio	54	69	0	1	151	546	635	1	133	140	5	C:GO:0005792 F:GO:0004364 P:GO:0007165 F:GO:0004601 P:GO:0006629	EC:2.5.1.18, EC:1.11.1.7,
AU_Cv_EST_015D_G09	EH648413	XP_420662.2	PREDICTED: similar to microsomal triglyceride transfer protein [Gallus gallus]	161	64	3e-09	Gallus gallus	21	45	1	1	7	483	500	635	793	1177	1	P:GO:0007582
AU_Cv_EST_005B_A12	EH644600	XP_624520.1	PREDICTED: similar to Mig-2-like CG5588-PB, isoform B [Apis mellifera]	117	229	4e-59	Apis mellifera	88	96	0	1	105	455	457	1	117	195	8	P:GO:0030036 C:GO:0012505 F:GO:0005525 P:GO:0030031 C:GO:0005622 F:GO:0005515 P:GO:0007264 F:GO:0003924	EC:3.6.5.1, EC:3.6.5.2, EC:3.6.5.3, EC:3.6.5.4,
AU_Cv_EST_014B_D09	EH647892	XP_850888.1	PREDICTED: similar to mitochondrial ribosomal protein L10 isoform a [Canis familiaris]	129	63	9e-09	Canis familiaris	29	52	0	1	250	633	637	84	209	262	0		-
AU_Cv_EST_011C_G09	EH646719	XP_396834.1	PREDICTED: similar to mitogen-activated protein kinase kinase 7 [Apis mellifera]	124	221	1e-56	Apis mellifera	84	90	0	1	2	373	378	209	332	762	8	F:GO:0004708 P:GO:0006468 P:GO:0006950 F:GO:0005524 P:GO:0007165 F:GO:0004713 F:GO:0019901 F:GO:0004674	EC:2.7.1.112,
AU_Cv_EST_015B_E05	EH648225	XP_396834.1	PREDICTED: similar to mitogen-activated protein kinase kinase 7 [Apis mellifera]	206	179	8e-44	Apis mellifera	48	61	0	1	21	635	636	2	181	762	4	F:GO:0004672 F:GO:0005524 P:GO:0006468 F:GO:0004674	-
AU_Cv_EST_013B_C05	EH647395	XP_420629.1	PREDICTED: similar to mitotic feedback control protein Madp2 homolog isoform 2 [Gallus gallus]	188	274	2e-72	Gallus gallus	72	81	0	1	48	611	611	12	199	206	5	P:GO:0007093 C:GO:0000776 F:GO:0005515 C:GO:0005634 P:GO:0051301
AU_Cv_EST_016C_G11	EH648675	XP_001186846.1	PREDICTED: similar to mKIAA0336 protein [Strongylocentrotus purpuratus]	186	122	1e-26	Strongylocentrotus purpuratus	34	54	0	1	9	566	567	305	490	794	4	F:GO:0005089 P:GO:0035023 F:GO:0005515 C:GO:0005622	-
AU_Cv_EST_005A_B02	EH644498	XP_780658.2	PREDICTED: similar to mKIAA0417 protein [Strongylocentrotus purpuratus] ref|XP_001196935.1| PREDICTED: similar to mKIAA0417 protein [Strongylocentrotus purpuratus]	67	54	2e-06	Strongylocentrotus purpuratus	44	61	0	1	238	438	459	725	790	1340	2	F:GO:0005524 F:GO:0000166	-
AU_Cv_EST_008A_D01	EH645523	XP_780658.2	PREDICTED: similar to mKIAA0417 protein [Strongylocentrotus purpuratus] ref|XP_001196935.1| PREDICTED: similar to mKIAA0417 protein [Strongylocentrotus purpuratus]	68	73	5e-12	Strongylocentrotus purpuratus	48	70	0	1	245	448	465	726	793	1340	2	F:GO:0005524 F:GO:0000166	-
AU_Cv_EST_012D_E04	EH647249	XP_780658.2	PREDICTED: similar to mKIAA0417 protein [Strongylocentrotus purpuratus] ref|XP_001196935.1| PREDICTED: similar to mKIAA0417 protein [Strongylocentrotus purpuratus]	182	101	2e-20	Strongylocentrotus purpuratus	30	56	2	1	5	535	562	1114	1293	1340	2	F:GO:0005524 F:GO:0000166	-
AU_Cv_EST_015B_E03	EH648223	XP_426548.2	PREDICTED: similar to mKIAA4091 protein [Gallus gallus]	196	99	1e-19	Gallus gallus	34	56	3	1	5	571	580	422	612	906	2	C:GO:0044464 F:GO:0005488
AU_Cv_EST_013B_E04	EH647412	XP_393046.2	PREDICTED: similar to mob as tumor suppressor CG13852-PA [Apis mellifera]	155	311	1e-83	Apis mellifera	94	96	0	1	167	631	631	1	155	217	6	C:GO:0005737 F:GO:0019209 C:GO:0005634 F:GO:0008270 P:GO:0046777 F:GO:0019900
AU_Cv_EST_007C_F08	EH645380	XP_426119.2	PREDICTED: similar to MOCO sulphurase C-terminal domain containing 2 [Gallus gallus]	173	111	2e-23	Gallus gallus	41	56	5	1	35	523	576	18	188	334	2	C:GO:0005739 P:GO:0006810	-
AU_Cv_EST_016C_H02	EH648655	XP_587181.2	PREDICTED: similar to Monocarboxylate transporter 4 (MCT 4) (MCT 3) [Bos taurus]	60	52	7e-06	Bos taurus	43	61	0	1	10	189	189	57	116	474	5	P:GO:0015711 C:GO:0016021 F:GO:0015355 F:GO:0005215 P:GO:0006810	-
AU_Cv_EST_012C_A10	EH647129	XP_694834.1	PREDICTED: similar to monooxygenase, DBH-like 1 [Danio rerio]	176	150	4e-35	Danio rerio	42	61	1	1	20	538	616	305	480	608	5	F:GO:0004500 F:GO:0005507 F:GO:0004497 P:GO:0006548 P:GO:0006584	-
AU_Cv_EST_015C_F08	EH648297	XP_694834.1	PREDICTED: similar to monooxygenase, DBH-like 1 [Danio rerio]	181	165	1e-39	Danio rerio	44	63	1	1	14	547	626	300	480	608	5	F:GO:0004500 F:GO:0005507 F:GO:0004497 P:GO:0006548 P:GO:0006584	-
Contig\179		XP_001062051.1	PREDICTED: similar to mouse RING finger 1 [Rattus norvegicus]	118	74	4e-12	Rattus norvegicus	33	50	0	1	280	633	665	4	109	403	4	F:GO:0046872 F:GO:0008270 F:GO:0005515 C:GO:0005622	-
AU_Cv_EST_011D_H04	EH646761	XP_786436.2	PREDICTED: similar to mRNA-decapping enzyme [Strongylocentrotus purpuratus] ref|XP_001181752.1| PREDICTED: similar to mRNA-decapping enzyme [Strongylocentrotus purpuratus]	155	207	2e-52	Strongylocentrotus purpuratus	60	75	0	1	117	581	581	8	162	233	1	F:GO:0046872
AU_Cv_EST_007B_A09	EH645278	XP_001184967.1	PREDICTED: similar to Multidrug resistance protein 1 (P-glycoprotein 1) (CD243 antigen), partial [Strongylocentrotus purpuratus]	172	172	5e-42	Strongylocentrotus purpuratus	50	66	0	1	4	519	540	55	226	363	1	F:GO:0016887
AU_Cv_EST_001D_H06	EH649407	XP_393229.3	PREDICTED: similar to Muscle-specific protein 300 CG33715-PD, isoform D [Apis mellifera]	158	126	3e-28	Apis mellifera	36	62	0	1	8	481	481	3285	3442	3804	2	F:GO:0003779 C:GO:0016021	-
AU_Cv_EST_013D_A10	EH647663	XP_001116761.1	PREDICTED: similar to Myosin heavy chain, fast skeletal muscle, embryonic isoform 4 [Macaca mulatta] ref|XP_001116754.1| PREDICTED: similar to Myosin heavy chain, fast skeletal muscle, embryonic isoform 3 [Macaca mulatta]	187	147	4e-34	Macaca mulatta	40	67	0	1	1	558	594	651	837	955	0		-
AU_Cv_EST_004C_B02	EH644335	XP_790930.1	PREDICTED: similar to N-acetylglucosamine kinase [Strongylocentrotus purpuratus] ref|XP_001191199.1| PREDICTED: similar to N-acetylglucosamine kinase [Strongylocentrotus purpuratus]	92	106	5e-22	Strongylocentrotus purpuratus	54	73	0	1	221	496	499	1	92	326	4	P:GO:0006051 P:GO:0006044 F:GO:0005515 F:GO:0016740
AU_Cv_EST_011B_F10	EH646637	XP_001195952.1	PREDICTED: similar to NAD-dependent deacetylase sirtuin 2 homolog [Strongylocentrotus purpuratus] ref|XP_790234.2| PREDICTED: similar to NAD-dependent deacetylase sirtuin 2 homolog [Strongylocentrotus purpuratus]	127	166	4e-40	Strongylocentrotus purpuratus	58	79	0	1	183	563	570	49	175	400	1	P:GO:0006355
AU_Cv_EST_003A_H02	EH643918	XP_001109764.1	PREDICTED: similar to necdin-like 2 [Macaca mulatta]	148	101	2e-20	Macaca mulatta	39	60	0	1	121	564	564	66	201	299	2	P:GO:0001558 C:GO:0005634	-
AU_Cv_EST_002B_F05	EH646941	XP_394551.1	PREDICTED: similar to NEDD8-conjugating enzyme [Apis mellifera]	121	158	1e-40	Apis mellifera	60	76	0	1	66	428	463	1	119	182	2	P:GO:0006464 F:GO:0016874
AU_Cv_EST_010A_E08	EH646206	XP_001120109.1	PREDICTED: similar to Neurexin 1 CG7050-PA [Apis mellifera]	136	128	1e-28	Apis mellifera	50	61	0	1	179	586	587	34	166	230	1	C:GO:0016020
AU_Cv_EST_006B_C09	EH644938	XP_683139.1	PREDICTED: similar to neurobeachin [Danio rerio]	128	136	4e-31	Danio rerio	53	67	0	1	98	478	487	11	137	2224	3	P:GO:0016310 F:GO:0004740 P:GO:0006006	EC:2.7.1.99,
Contig\513		XP_392256.2	PREDICTED: similar to Neurocalcin homolog (DrosNCa) [Apis mellifera]	189	200	5e-50	Apis mellifera	51	71	1	1	108	668	739	1	187	192	7	C:GO:0030130 F:GO:0003779 F:GO:0030276 F:GO:0015631 F:GO:0005509 P:GO:0016192 C:GO:0005829
AU_Cv_EST_009B_B05	EH645932	XP_396734.3	PREDICTED: similar to Neurogenic locus Notch protein precursor [Apis mellifera]	164	76	1e-12	Apis mellifera	32	42	3	1	28	501	627	778	931	2090	4	F:GO:0003674 P:GO:0051244 P:GO:0007275 C:GO:0044464
Contig\599		XP_425576.2	PREDICTED: similar to neuroligin X isoform 2 [Gallus gallus]	90	69	7e-11	Gallus gallus	42	56	1	1	146	412	462	24	112	816	4	P:GO:0007155 C:GO:0016021 C:GO:0016020 F:GO:0005515	-
AU_Cv_EST_015A_E07	EH648139	XP_695127.1	PREDICTED: similar to neuromedin U receptor 1 [Danio rerio]	116	54	5e-06	Danio rerio	30	50	3	1	296	631	648	32	144	391	7	F:GO:0001607 F:GO:0001584 F:GO:0004872 C:GO:0016021 C:GO:0016020 P:GO:0007165 P:GO:0007186	-
AU_Cv_EST_010B_G12	EH646307	XP_396907.2	PREDICTED: similar to Nhp2 non-histone chromosome protein 2-like 1 [Apis mellifera]	124	188	1e-46	Apis mellifera	77	84	0	1	76	447	512	1	124	127	6	C:GO:0005681 C:GO:0005730 P:GO:0042254 F:GO:0003723 P:GO:0000074 P:GO:0000398
AU_Cv_EST_012A_C06	EH646989	XP_788243.2	PREDICTED: similar to nicastrin [Strongylocentrotus purpuratus] ref|XP_001182627.1| PREDICTED: similar to nicastrin [Strongylocentrotus purpuratus]	149	147	2e-34	Strongylocentrotus purpuratus	44	60	0	1	2	448	483	36	184	713	9	P:GO:0006509 C:GO:0005887 P:GO:0042987 P:GO:0043085 C:GO:0005794 F:GO:0005515 P:GO:0016485 P:GO:0007220 C:GO:0005783
AU_Cv_EST_017B_H04	EH648916	XP_786790.2	PREDICTED: similar to nicotinic acetylcholine receptor alpha2 subunit [Strongylocentrotus purpuratus] ref|XP_001192374.1| PREDICTED: similar to nicotinic acetylcholine receptor alpha2 subunit [Strongylocentrotus purpuratus]	180	129	8e-29	Strongylocentrotus purpuratus	37	57	3	1	12	533	534	82	252	570	1	F:GO:0003674
AU_Cv_EST_007C_F10	EH645382	XP_782763.2	PREDICTED: similar to nicotinic acetylcholine receptor subunit type G [Strongylocentrotus purpuratus] ref|XP_001191092.1| PREDICTED: similar to nicotinic acetylcholine receptor subunit type G [Strongylocentrotus purpuratus]	138	167	3e-40	Strongylocentrotus purpuratus	57	75	0	1	172	585	587	364	499	705	0		-
AU_Cv_EST_010C_E04	EH646365	XP_782763.2	PREDICTED: similar to nicotinic acetylcholine receptor subunit type G [Strongylocentrotus purpuratus] ref|XP_001191092.1| PREDICTED: similar to nicotinic acetylcholine receptor subunit type G [Strongylocentrotus purpuratus]	130	139	6e-32	Strongylocentrotus purpuratus	49	71	0	1	194	583	590	376	504	705	0		-
Contig\386		XP_782763.2	PREDICTED: similar to nicotinic acetylcholine receptor subunit type G [Strongylocentrotus purpuratus] ref|XP_001191092.1| PREDICTED: similar to nicotinic acetylcholine receptor subunit type G [Strongylocentrotus purpuratus]	133	150	4e-35	Strongylocentrotus purpuratus	51	68	0	1	173	571	574	383	515	705	0		-
AU_Cv_EST_008A_F02	EH645547	XP_001121523.1	PREDICTED: similar to Nuclear receptor coactivator 6 (Amplified in breast cancer protein 3) (Cancer-amplified transcriptional coactivator ASC-2) (Activating signal cointegrator 2) (ASC-2) (Peroxisome proliferator-activated receptor-interacting protein) (PPAR-... [Apis mellifera]	138	114	2e-24	Apis mellifera	46	62	0	1	123	533	567	8	145	2239	9	F:GO:0030331 P:GO:0009725 P:GO:0045944 F:GO:0030374 C:GO:0005667 F:GO:0046965 P:GO:0030099 F:GO:0046966 P:GO:0006259
AU_Cv_EST_017A_G05	EH648821	XP_794300.2	PREDICTED: similar to nucleoredoxin [Strongylocentrotus purpuratus] ref|XP_001185195.1| PREDICTED: similar to nucleoredoxin [Strongylocentrotus purpuratus]	61	74	2e-12	Strongylocentrotus purpuratus	59	67	1	1	73	252	252	19	79	146	1	F:GO:0016491
AU_Cv_EST_005C_G05	EH644712	XP_601505.2	PREDICTED: similar to NY-REN-58 antigen [Bos taurus]	62	66	5e-10	Bos taurus	48	69	0	1	3	188	190	30	91	390	1	F:GO:0005515	-
AU_Cv_EST_005B_G10	EH644640	XP_001182422.1	PREDICTED: similar to ODF2, partial [Strongylocentrotus purpuratus] ref|XP_001197363.1| PREDICTED: similar to ODF2, partial [Strongylocentrotus purpuratus]	79	70	4e-11	Strongylocentrotus purpuratus	43	68	0	1	4	240	240	157	235	252	0		-
AU_Cv_EST_016B_C02	EH648531	XP_790311.1	PREDICTED: similar to O-fucosyltransferase, putative [Strongylocentrotus purpuratus] ref|XP_001194654.1| PREDICTED: similar to O-fucosyltransferase, putative [Strongylocentrotus purpuratus]	150	150	5e-35	Strongylocentrotus purpuratus	46	65	4	1	196	624	626	87	236	394	3	F:GO:0046922 C:GO:0005737 P:GO:0016266	EC:2.4.1.221,
AU_Cv_EST_016D_F04	EH648729	XP_421585.2	PREDICTED: similar to Oncoprotein induced transcript 3 [Gallus gallus]	116	77	3e-13	Gallus gallus	36	50	3	1	1	336	344	53	163	550	1	F:GO:0005509	-
AU_Cv_EST_005C_B03	EH644663	XP_419886.2	PREDICTED: similar to opioid growth factor receptor-like 1 [Gallus gallus]	50	75	1e-12	Gallus gallus	62	78	0	1	283	432	448	323	372	673	2	F:GO:0004872 C:GO:0016020	-
Contig\81		XP_689899.1	PREDICTED: similar to Orexigenic neuropeptide QRFP receptor (G-protein coupled receptor 103) (SP9155) (AQ27) [Danio rerio] ref|XP_690037.1| PREDICTED: similar to Orexigenic neuropeptide QRFP receptor (G-protein coupled receptor 103) (SP9155) (AQ27) [Danio rerio]	108	87	5e-16	Danio rerio	35	58	0	1	270	593	602	45	152	422	5	F:GO:0004995 F:GO:0001584 C:GO:0016021 C:GO:0005886 P:GO:0007186	-
AU_Cv_EST_015B_C06	EH648209	XP_001113625.1	PREDICTED: similar to origin recognition complex subunit 6 [Macaca mulatta]	184	130	5e-29	Macaca mulatta	39	60	0	1	46	594	628	1	180	252	1	F:GO:0005488
AU_Cv_EST_017B_C03	EH648858	XP_001178682.1	PREDICTED: similar to oxidative stress protein, partial [Strongylocentrotus purpuratus]	71	75	1e-12	Strongylocentrotus purpuratus	52	70	1	1	3	212	212	1	71	280	10	C:GO:0005829 F:GO:0042169 P:GO:0045944 F:GO:0046872 F:GO:0043130 F:GO:0019901 P:GO:0016197 P:GO:0007242 P:GO:0008104 P:GO:0006950
AU_Cv_EST_017C_A05	EH648926	XP_797717.2	PREDICTED: similar to p28 [Strongylocentrotus purpuratus] ref|XP_001181314.1| PREDICTED: similar to p28 [Strongylocentrotus purpuratus]	103	138	1e-36	Strongylocentrotus purpuratus	68	80	2	1	91	390	393	21	123	243	5	F:GO:0005485 P:GO:0006891 C:GO:0000138 P:GO:0006888 C:GO:0016020
AU_Cv_EST_014C_B06	EH647944	XP_792184.2	PREDICTED: similar to P2X ATP receptor [Strongylocentrotus purpuratus] ref|XP_001181725.1| PREDICTED: similar to P2X ATP receptor [Strongylocentrotus purpuratus]	179	187	2e-46	Strongylocentrotus purpuratus	51	68	8	1	52	543	549	23	198	418	2	C:GO:0044464 F:GO:0003674
AU_Cv_EST_017A_D02	EH648789	XP_414870.2	PREDICTED: similar to PACT [Gallus gallus]	52	72	1e-11	Gallus gallus	57	78	0	1	2	157	368	290	341	1802	1	F:GO:0005488
Contig\556		XP_969219.1	PREDICTED: similar to pancreatic lipase precursor [Tribolium castaneum]	143	137	4e-31	Tribolium castaneum	50	62	0	1	176	601	603	43	185	501	2	P:GO:0006629 F:GO:0004806	EC:3.1.1.3,
AU_Cv_EST_001B_B06	EH649191	XP_696918.1	PREDICTED: similar to Pancreatic secretory granule membrane major glycoprotein GP2 precursor (Pancreatic zymogen granule membrane protein GP-2) [Danio rerio]	163	77	7e-13	Danio rerio	33	46	4	1	100	564	636	501	658	1005	0		-
AU_Cv_EST_014C_H10	EH648006	XP_623981.1	PREDICTED: similar to PDCD-5 CG13072-PA [Apis mellifera]	130	138	1e-31	Apis mellifera	56	73	0	1	9	395	527	1	126	127	1	P:GO:0006917
AU_Cv_EST_016D_C10	EH648706	XP_420950.2	PREDICTED: similar to Pddc1 protein isoform 2 [Gallus gallus]	129	126	3e-28	Gallus gallus	47	71	0	1	5	391	391	3	129	217	0		-
Contig\61		XP_424857.2	PREDICTED: similar to peptidyl-glycine alpha-amidating monooxygenase precursor (EC 1.14.17.3) [Gallus gallus]	85	103	2e-32	Gallus gallus	54	74	0	1	353	607	607	243	327	666	1	F:GO:0046872
AU_Cv_EST_010B_C12	EH646269	XP_001108296.1	PREDICTED: similar to peroxidasin [Macaca mulatta]	92	94	3e-18	Macaca mulatta	53	61	0	1	227	502	509	8	97	1316	3	F:GO:0005152 P:GO:0006955 F:GO:0004601	-
AU_Cv_EST_017A_E01	EH648799	XP_415773.2	PREDICTED: similar to peroxin 12 [Gallus gallus]	55	67	2e-16	Gallus gallus	52	67	0	1	158	322	437	145	199	356	2	C:GO:0005779 F:GO:0005488
AU_Cv_EST_010B_E07	EH646284	XP_798480.1	PREDICTED: similar to peroxisomal membrane anchor protein [Strongylocentrotus purpuratus] ref|XP_001187181.1| PREDICTED: similar to peroxisomal membrane anchor protein [Strongylocentrotus purpuratus]	72	72	8e-12	Strongylocentrotus purpuratus	50	68	0	1	56	271	290	42	111	387	3	C:GO:0005779 F:GO:0005515 P:GO:0015031
Contig\136		XP_415826.2	PREDICTED: similar to PHD finger protein 12 (PHD factor 1) (Pf1) [Gallus gallus]	209	221	2e-56	Gallus gallus	55	66	2	1	43	651	703	792	997	1010	5	F:GO:0046872 P:GO:0045892 F:GO:0005515 F:GO:0016564 C:GO:0017053
Contig\77		XP_799253.2	PREDICTED: similar to phosducin-like protein [Strongylocentrotus purpuratus] ref|XP_001180061.1| PREDICTED: similar to phosducin-like protein [Strongylocentrotus purpuratus]	271	249	8e-65	Strongylocentrotus purpuratus	47	63	3	1	36	818	826	3	273	293	1	P:GO:0008150
Contig\208		XP_686436.1	PREDICTED: similar to piggyBac transposable element derived 4 [Danio rerio]	145	143	2e-37	Danio rerio	48	68	1	1	384	812	814	222	366	672	0		-
AU_Cv_EST_001C_F08	EH649306	XP_687098.1	PREDICTED: similar to pim-1 oncogene [Danio rerio]	183	207	3e-52	Danio rerio	52	73	0	1	16	564	568	727	909	956	0		-
AU_Cv_EST_011D_D01	EH646745	XP_224282.3	PREDICTED: similar to PIN2/TRF1-interacting protein [Rattus norvegicus] ref|XP_001065542.1| PREDICTED: similar to PIN2/TRF1-interacting protein [Rattus norvegicus]	144	142	1e-34	Rattus norvegicus	50	58	5	1	2	409	554	16	159	331	2	C:GO:0043229 P:GO:0050875
AU_Cv_EST_011C_G10	EH646720	XP_416493.2	PREDICTED: similar to PLCPI=cysteine proteinase inhibitor [Gallus gallus]	95	87	4e-16	Gallus gallus	44	58	0	1	57	341	597	3	97	97	2	C:GO:0005622 F:GO:0004866
AU_Cv_EST_017C_F09	EH648986	XP_416493.2	PREDICTED: similar to PLCPI=cysteine proteinase inhibitor [Gallus gallus]	65	81	2e-14	Gallus gallus	53	70	0	1	12	206	326	33	97	97	4	F:GO:0004869 F:GO:0004866 C:GO:0005634 C:GO:0005622	-
AU_Cv_EST_009A_H10	EH645903	XP_393113.2	PREDICTED: similar to pleckstrin homology domain containing, family K member 1 [Apis mellifera]	176	168	1e-40	Apis mellifera	45	68	9	1	75	554	565	50	219	433	4	P:GO:0007266 F:GO:0017049 P:GO:0045767 F:GO:0005095
AU_Cv_EST_001B_A07	EH649180	XP_001105794.1	PREDICTED: similar to poly (ADP-ribose) polymerase family, member 15 [Macaca mulatta]	54	55	1e-06	Macaca mulatta	48	68	0	1	98	259	276	331	383	708	1	P:GO:0044238
Contig\217		XP_001105794.1	PREDICTED: similar to poly (ADP-ribose) polymerase family, member 15 [Macaca mulatta]	115	78	2e-13	Macaca mulatta	41	56	0	1	145	489	542	339	442	708	6	P:GO:0006355 F:GO:0003950 P:GO:0006471 P:GO:0006350 F:GO:0016757 C:GO:0005634	-
AU_Cv_EST_009D_D05	EH646111	XP_422112.2	PREDICTED: similar to Poly [ADP-ribose] polymerase 14 (PARP-14) (B aggressive lymphoma protein 2) [Gallus gallus]	188	96	9e-19	Gallus gallus	34	51	3	1	78	620	624	851	1038	1655	6	P:GO:0006355 F:GO:0003950 P:GO:0006471 P:GO:0006350 F:GO:0016757 C:GO:0005634	-
AU_Cv_EST_006B_C11	EH644940	XP_001073733.1	PREDICTED: similar to Polycomb group RING finger protein 4 (Polycomb complex protein BMI-1) [Rattus norvegicus]	130	185	5e-46	Rattus norvegicus	67	80	0	1	71	457	468	131	258	458	6	P:GO:0007379 P:GO:0016568 F:GO:0005515 C:GO:0005634 F:GO:0008270 P:GO:0006355
AU_Cv_EST_013B_H10	EH647446	XP_966894.1	PREDICTED: similar to polymerase (RNA) II (DNA directed) polypeptide D [Tribolium castaneum]	133	180	3e-44	Tribolium castaneum	69	75	0	1	14	412	564	6	138	138	3	F:GO:0003899 C:GO:0005665 P:GO:0006366	EC:2.7.7.6,
AU_Cv_EST_001D_C04	EH649353	XP_001188477.1	PREDICTED: similar to polyprotein [Strongylocentrotus purpuratus] ref|XP_001180894.1| PREDICTED: similar to polyprotein [Strongylocentrotus purpuratus]	139	115	9e-25	Strongylocentrotus purpuratus	45	59	0	1	421	8	571	91	229	621	0		-
AU_Cv_EST_017D_C01	EH649017	XP_001188477.1	PREDICTED: similar to polyprotein [Strongylocentrotus purpuratus] ref|XP_001180894.1| PREDICTED: similar to polyprotein [Strongylocentrotus purpuratus]	161	158	2e-38	Strongylocentrotus purpuratus	45	66	0	1	604	125	606	219	379	621	0		-
AU_Cv_EST_003D_E08	EH644128	XP_001198299.1	PREDICTED: similar to polyprotein [Strongylocentrotus purpuratus] ref|XP_001186337.1| PREDICTED: similar to polyprotein [Strongylocentrotus purpuratus]	95	81	4e-28	Strongylocentrotus purpuratus	46	62	0	1	290	6	579	520	614	631	0		-
AU_Cv_EST_004A_E12	EH644204	XP_001198299.1	PREDICTED: similar to polyprotein [Strongylocentrotus purpuratus] ref|XP_001186337.1| PREDICTED: similar to polyprotein [Strongylocentrotus purpuratus]	94	94	3e-18	Strongylocentrotus purpuratus	48	65	0	1	282	1	504	400	493	631	0		-
AU_Cv_EST_017C_C07	EH648951	XP_001198299.1	PREDICTED: similar to polyprotein [Strongylocentrotus purpuratus] ref|XP_001186337.1| PREDICTED: similar to polyprotein [Strongylocentrotus purpuratus]	95	60	4e-08	Strongylocentrotus purpuratus	35	55	1	1	284	3	374	106	199	631	0		-
AU_Cv_EST_003C_A05	EH644012	XP_001234600.1	PREDICTED: similar to polyubiquitin [Gallus gallus]	65	130	3e-29	Gallus gallus	100	100	0	1	2	196	198	381	445	457	0		-
Contig\354		XP_784686.1	PREDICTED: similar to postreplication repair protein hRAD18p [Strongylocentrotus purpuratus] ref|XP_001189365.1| PREDICTED: similar to postreplication repair protein hRAD18p [Strongylocentrotus purpuratus]	98	58	2e-07	Strongylocentrotus purpuratus	33	58	1	1	163	453	462	71	167	863	0		-
AU_Cv_EST_014B_E02	EH647850	XP_547178.2	PREDICTED: similar to Potassium channel tetramerisation domain containing protein 5 [Canis familiaris]	138	216	6e-55	Canis familiaris	76	82	0	1	207	620	621	43	180	234	4	C:GO:0008076 F:GO:0005249 F:GO:0005515 P:GO:0006813
AU_Cv_EST_002D_F02	EH647648	XP_788705.2	PREDICTED: similar to PPAR-alpha interacting complex protein 285 [Strongylocentrotus purpuratus] ref|XP_001186763.1| PREDICTED: similar to PPAR-alpha interacting complex protein 285 [Strongylocentrotus purpuratus]	168	114	3e-24	Strongylocentrotus purpuratus	37	61	2	1	58	546	570	1664	1827	2335	2	F:GO:0005488 F:GO:0003824
AU_Cv_EST_014C_E03	EH647973	XP_699616.1	PREDICTED: similar to PQ loop repeat containing 2 [Danio rerio]	60	53	7e-06	Danio rerio	38	60	0	1	329	508	533	42	101	252	0		-
AU_Cv_EST_005B_E04	EH644584	XP_785901.2	PREDICTED: similar to Prc1-prov protein [Strongylocentrotus purpuratus] ref|XP_001182029.1| PREDICTED: similar to Prc1-prov protein [Strongylocentrotus purpuratus]	124	122	5e-27	Strongylocentrotus purpuratus	45	69	0	1	1	372	372	98	221	748	5	P:GO:0000022 F:GO:0005515 P:GO:0000910 C:GO:0005634 C:GO:0005876
AU_Cv_EST_016B_A06	EH648513	XP_785779.2	PREDICTED: similar to primary mesenchyme specific protein MSP130-related-2 [Strongylocentrotus purpuratus] ref|XP_001192850.1| PREDICTED: similar to primary mesenchyme specific protein MSP130-related-2 [Strongylocentrotus purpuratus]	158	73	8e-12	Strongylocentrotus purpuratus	27	47	0	1	64	537	553	3	149	604	0		-
Contig\103		XP_785779.2	PREDICTED: similar to primary mesenchyme specific protein MSP130-related-2 [Strongylocentrotus purpuratus] ref|XP_001192850.1| PREDICTED: similar to primary mesenchyme specific protein MSP130-related-2 [Strongylocentrotus purpuratus]	163	55	2e-06	Strongylocentrotus purpuratus	22	42	0	1	42	530	534	2	152	604	0		-
AU_Cv_EST_013C_D11	EH647487	XP_001053119.1	PREDICTED: similar to Probable cation-transporting ATPase 13A3 (ATPase family homolog up-regulated in senescence cells 1) [Rattus norvegicus]	177	192	6e-48	Rattus norvegicus	54	69	1	1	4	528	529	275	451	1219	2	F:GO:0005488 F:GO:0016817
AU_Cv_EST_014A_B04	EH647770	XP_580530.2	PREDICTED: similar to Probable G-protein coupled receptor 157 [Bos taurus]	147	80	9e-14	Bos taurus	35	50	1	1	192	626	628	48	177	327	7	F:GO:0001584 F:GO:0004872 F:GO:0004930 C:GO:0016021 C:GO:0016020 P:GO:0007165 P:GO:0007186	-
AU_Cv_EST_011B_E01	EH646590	XP_395393.1	PREDICTED: similar to Probable mitochondrial 28S ribosomal protein S25 (S25mt) (MRP-S25) [Apis mellifera]	170	129	7e-29	Apis mellifera	40	56	0	1	53	562	603	1	162	169	6	F:GO:0003676 F:GO:0003735 C:GO:0005739 P:GO:0006412 C:GO:0005763 C:GO:0030529	-
AU_Cv_EST_011D_D09	EH646786	XP_343779.2	PREDICTED: similar to procollagen, type IV, alpha 5 [Rattus norvegicus] ref|XP_001055156.1| PREDICTED: similar to procollagen, type IV, alpha 5 [Rattus norvegicus]	186	245	9e-64	Rattus norvegicus	61	72	0	1	2	559	560	1460	1645	1691	1	C:GO:0005587
AU_Cv_EST_002C_G11	EH647611	XP_853480.1	PREDICTED: similar to Profilin-4 (Profilin IV) [Canis familiaris]	95	89	9e-17	Canis familiaris	45	70	1	1	119	400	401	84	178	217	4	F:GO:0003779 P:GO:0007010 C:GO:0015629 P:GO:0030036	-
AU_Cv_EST_007A_G07	EH645218	XP_217152.4	PREDICTED: similar to proline-serine-threonine phosphatase-interacting protein 1 [Rattus norvegicus] ref|XP_001070448.1| PREDICTED: similar to proline-serine-threonine phosphatase-interacting protein 1 [Rattus norvegicus]	95	78	1e-13	Rattus norvegicus	40	61	0	1	83	367	403	1	95	416	3	ND:GO:0009613 P:GO:0007155 P:GO:0007165
AU_Cv_EST_012C_E09	EH647170	XP_421242.1	PREDICTED: similar to prosomal P27K protein [Gallus gallus]	144	227	2e-58	Gallus gallus	76	86	0	1	1	432	594	103	246	246	6	C:GO:0005839 F:GO:0003723 F:GO:0005515 F:GO:0004298 P:GO:0006511 C:GO:0005829	EC:3.4.25,
AU_Cv_EST_017A_D08	EH648794	XP_690038.1	PREDICTED: similar to proteasome (prosome, macropain) activator subunit 4 [Danio rerio]	100	77	3e-13	Danio rerio	39	60	1	1	3	299	301	1133	1232	1370	1	F:GO:0005488	-
Contig\360		XP_975127.1	PREDICTED: similar to Protein C10orf11 homolog [Tribolium castaneum]	165	154	2e-36	Tribolium castaneum	46	64	0	1	2	496	532	13	177	236	0		-
AU_Cv_EST_003A_E06	EH643902	XP_001079878.1	PREDICTED: similar to Protein C22orf13 homolog [Rattus norvegicus]	148	125	2e-27	Rattus norvegicus	43	63	0	1	113	556	602	81	228	311	0		-
AU_Cv_EST_008C_C08	EH645688	XP_001093257.1	PREDICTED: similar to Protein FAM40B [Macaca mulatta]	103	98	4e-28	Macaca mulatta	46	67	0	1	255	563	564	155	257	893	0		-
Contig\225		XP_001202410.1	PREDICTED: similar to Protein phosphatase methylesterase 1, partial [Strongylocentrotus purpuratus] ref|XP_783591.2| PREDICTED: similar to Protein phosphatase methylesterase 1, partial [Strongylocentrotus purpuratus]	156	185	1e-45	Strongylocentrotus purpuratus	57	70	0	1	126	590	591	12	167	365	5	F:GO:0008601 F:GO:0051721 F:GO:0051722 P:GO:0006482 F:GO:0004864
AU_Cv_EST_010B_H08	EH646314	XP_538827.2	PREDICTED: similar to Putative pre-mRNA splicing factor RNA helicase (ATP-dependent RNA helicase #3) (DEAH-box protein 16) isoform 1 [Canis familiaris]	79	84	3e-15	Canis familiaris	50	70	0	1	2	238	243	197	275	1042	3	F:GO:0003676 F:GO:0005524 F:GO:0008026
Contig\115		XP_973116.1	PREDICTED: similar to Putative transcription factor SOX-14 [Tribolium castaneum]	131	174	2e-42	Tribolium castaneum	67	74	10	1	110	460	460	1	131	312	2	F:GO:0003677 P:GO:0006355
AU_Cv_EST_004B_F08	EH644304	XP_001175743.1	PREDICTED: similar to PWP2 periodic tryptophan protein homolog [Strongylocentrotus purpuratus] ref|XP_001179341.1| PREDICTED: similar to PWP2 periodic tryptophan protein homolog [Strongylocentrotus purpuratus]	58	94	2e-18	Strongylocentrotus purpuratus	72	86	0	1	241	68	323	428	485	916	3	C:GO:0005634 F:GO:0004871 P:GO:0007165
AU_Cv_EST_014C_A04	EH647933	XP_624424.1	PREDICTED: similar to RAB, member of RAS oncogene family-like 3 [Apis mellifera]	157	194	2e-48	Apis mellifera	59	74	1	1	104	565	567	13	169	231	6	F:GO:0005525 C:GO:0005622 F:GO:0005524 F:GO:0008134 P:GO:0007264 P:GO:0006355
Contig\65		XP_001183967.1	PREDICTED: similar to RAB14, member RAS oncogene family, partial [Strongylocentrotus purpuratus]	168	335	1e-90	Strongylocentrotus purpuratus	97	99	0	1	85	588	590	5	172	219	17	P:GO:0006895 C:GO:0005829 C:GO:0005764 C:GO:0042175 C:GO:0048471 P:GO:0007264 C:GO:0005795 C:GO:0005624 C:GO:0005770 C:GO:0005769 P:GO:0007269 C:GO:0005791 C:GO:0030140 F:GO:0003924 P:GO:0015031 F:GO:0005525 C:GO:0005886	EC:3.6.5.1, EC:3.6.5.2, EC:3.6.5.3, EC:3.6.5.4,
Contig\439		XP_790094.2	PREDICTED: similar to RAB22A, member RAS oncogene family [Strongylocentrotus purpuratus] ref|XP_001176279.1| PREDICTED: similar to RAB22A, member RAS oncogene family [Strongylocentrotus purpuratus]	169	220	4e-56	Strongylocentrotus purpuratus	62	82	0	1	95	601	614	1	169	195	5	P:GO:0015031 C:GO:0016020 F:GO:0003924 F:GO:0005525 P:GO:0007264	EC:3.6.5.1, EC:3.6.5.2, EC:3.6.5.3, EC:3.6.5.4,
AU_Cv_EST_017A_D11	EH648797	XP_791124.1	PREDICTED: similar to Ras homolog gene family, member T1 [Strongylocentrotus purpuratus] ref|XP_001179278.1| PREDICTED: similar to Ras homolog gene family, member T1 [Strongylocentrotus purpuratus]	107	163	2e-45	Strongylocentrotus purpuratus	69	76	0	1	66	386	386	253	359	583	5	P:GO:0047497 P:GO:0006915 P:GO:0019725 C:GO:0031307 F:GO:0000166
AU_Cv_EST_011A_H01	EH646560	XP_396254.3	PREDICTED: similar to RasGEF domain family, member 1B isoform 2 [Apis mellifera]	140	214	3e-54	Apis mellifera	70	87	0	1	180	599	600	450	589	713	4	F:GO:0005085 C:GO:0005622 P:GO:0051056 P:GO:0051301
Contig\281		XP_788015.2	PREDICTED: similar to RE64060p [Strongylocentrotus purpuratus] ref|XP_001188123.1| PREDICTED: similar to RE64060p [Strongylocentrotus purpuratus]	155	77	4e-13	Strongylocentrotus purpuratus	27	50	1	1	52	510	513	8	154	415	1	F:GO:0003674
AU_Cv_EST_007B_G08	EH645313	XP_393883.2	PREDICTED: similar to REG CG1591-PA [Apis mellifera]	154	154	3e-36	Apis mellifera	50	72	1	1	134	589	595	5	155	245	1	F:GO:0042802
AU_Cv_EST_013D_B03	EH647529	XP_799004.2	PREDICTED: similar to Restin (Reed-Steinberg cell-expressed intermediate filament-associated protein) [Strongylocentrotus purpuratus] ref|XP_001183478.1| PREDICTED: similar to Restin (Reed-Steinberg cell-expressed intermediate filament-associated protein) [Strongylocentrotus purpuratus]	136	160	3e-38	Strongylocentrotus purpuratus	56	71	2	1	41	439	605	1084	1214	1214	2	F:GO:0003676 F:GO:0008270	-
Contig\372		XP_394004.2	PREDICTED: similar to Retinal rod rhodopsin-sensitive cGMP 3,5-cyclic phosphodiesterase delta-subunit (GMP-PDE delta) [Apis mellifera]	146	250	2e-65	Apis mellifera	80	91	0	1	98	535	537	1	146	147	2	F:GO:0004114 P:GO:0007601	EC:3.1.4.17,
AU_Cv_EST_016B_D11	EH648549	XP_693131.1	PREDICTED: similar to Retinoic acid receptor responder protein 3 (Tazarotene-induced gene 3 protein) (RAR-responsive protein TIG3) (Retinoid inducible gene 1 protein) [Danio rerio]	120	82	1e-14	Danio rerio	39	55	3	1	25	372	382	6	116	165	7	ND:GO:0008372 P:GO:0007049 P:GO:0045786 C:GO:0016021 C:GO:0016020 ND:GO:0005554 ND:GO:0000004	-
AU_Cv_EST_008D_F11	EH645802	XP_001201290.1	PREDICTED: similar to retrotransposon protein, putative, Ty3-gypsy subclass [Strongylocentrotus purpuratus] ref|XP_001183926.1| PREDICTED: similar to retrotransposon protein, putative, Ty3-gypsy subclass [Strongylocentrotus purpuratus]	151	178	7e-44	Strongylocentrotus purpuratus	54	69	0	1	32	484	490	281	431	703	0		-
AU_Cv_EST_008A_E09	EH645542	XP_001204155.1	PREDICTED: similar to RFWD3 protein, partial [Strongylocentrotus purpuratus] ref|XP_787195.2| PREDICTED: similar to RFWD3 protein, partial [Strongylocentrotus purpuratus]	181	210	3e-53	Strongylocentrotus purpuratus	55	73	0	1	1	543	543	240	419	1329	1	F:GO:0005488
AU_Cv_EST_011A_A09	EH646493	XP_001194461.1	PREDICTED: similar to RGD1310081_predicted protein [Strongylocentrotus purpuratus]	181	59	2e-07	Strongylocentrotus purpuratus	27	43	15	1	1	459	632	1257	1435	1983	0		-
AU_Cv_EST_004D_C07	EH644437	XP_783899.1	PREDICTED: similar to Ribophorin II [Strongylocentrotus purpuratus] ref|XP_001189474.1| PREDICTED: similar to Ribophorin II [Strongylocentrotus purpuratus]	173	147	3e-34	Strongylocentrotus purpuratus	44	63	0	1	19	537	557	1	173	827	3	C:GO:0005789 F:GO:0016740 P:GO:0006464
AU_Cv_EST_008C_C05	EH645686	XP_001163385.1	PREDICTED: similar to RIKEN cDNA 1700008G05 gene [Pan troglodytes]	133	84	4e-15	Pan troglodytes	34	53	0	1	42	440	534	5	137	140	3	F:GO:0008289 F:GO:0005488 P:GO:0006810	-
AU_Cv_EST_015C_D03	EH648279	XP_974425.1	PREDICTED: similar to Ring canal kelch protein [Tribolium castaneum]	112	89	1e-16	Tribolium castaneum	40	60	2	1	214	540	642	63	173	791	2	P:GO:0007010 C:GO:0015629
AU_Cv_EST_002B_F01	EH646938	XP_624826.2	PREDICTED: similar to RNA polymerase transcriptional regulation mediator, subunit 6 homolog (Activator-recruited cofactor 33 kDa component) (ARC33) (NY-REN-28 antigen) [Apis mellifera]	178	229	4e-59	Apis mellifera	64	74	0	1	46	579	580	10	184	213	4	F:GO:0003713 C:GO:0000119 F:GO:0003702 P:GO:0045944
AU_Cv_EST_010B_B03	EH646250	XP_417405.2	PREDICTED: similar to Rps21-prov protein [Gallus gallus]	83	132	4e-30	Gallus gallus	72	87	0	1	26	274	326	1	83	83	5	P:GO:0008283 F:GO:0003735 C:GO:0005843 P:GO:0006412 F:GO:0043022	EC:3.6.5.3,
Contig\464		XP_393051.1	PREDICTED: similar to RuvB-like protein 1 isoform 1 [Apis mellifera]	196	357	3e-97	Apis mellifera	91	98	0	1	69	656	656	1	196	456	13	P:GO:0016568 F:GO:0003678 P:GO:0006310 P:GO:0006357 P:GO:0001558 F:GO:0004176 P:GO:0007283 P:GO:0006508 F:GO:0005524 F:GO:0016887 F:GO:0005515 F:GO:0004252 C:GO:0035267	EC:3.4.21,
AU_Cv_EST_012A_G01	EH647019	XP_001063390.1	PREDICTED: similar to sacsin [Rattus norvegicus]	180	73	6e-12	Rattus norvegicus	26	50	3	1	7	528	544	3498	3676	4738	7	F:GO:0051082 ND:GO:0008372 F:GO:0005524 P:GO:0006457 ND:GO:0005554 F:GO:0031072 P:GO:0006464	-
AU_Cv_EST_013A_G04	EH647342	XP_624115.1	PREDICTED: similar to S-adenosylmethionine decarboxylase CG5029-PA, isoform A, partial [Apis mellifera]	144	168	1e-40	Apis mellifera	55	73	2	1	94	516	521	107	250	271	1	P:GO:0006596
AU_Cv_EST_014A_A10	EH647765	XP_791976.2	PREDICTED: similar to scavenger receptor cysteine-rich protein type 12 precursor, partial [Strongylocentrotus purpuratus] ref|XP_001180320.1| PREDICTED: similar to scavenger receptor cysteine-rich protein type 12 precursor, partial [Strongylocentrotus purpuratus]	86	96	8e-19	Strongylocentrotus purpuratus	50	65	0	1	351	608	611	774	859	988	8	P:GO:0043152 F:GO:0008329 C:GO:0030670 P:GO:0045087 P:GO:0030855 F:GO:0005044 F:GO:0048306 C:GO:0005576
AU_Cv_EST_009C_E12	EH646070	XP_001186391.1	PREDICTED: similar to scavenger receptor cysteine-rich protein, partial [Strongylocentrotus purpuratus] ref|XP_001197323.1| PREDICTED: similar to scavenger receptor cysteine-rich protein, partial [Strongylocentrotus purpuratus]	55	78	2e-17	Strongylocentrotus purpuratus	60	76	0	1	179	343	371	192	246	532	2	F:GO:0005044 C:GO:0016020	-
AU_Cv_EST_008B_G03	EH645647	XP_791225.2	PREDICTED: similar to SCO-spondin [Strongylocentrotus purpuratus] ref|XP_001194211.1| PREDICTED: similar to SCO-spondin [Strongylocentrotus purpuratus]	122	69	5e-11	Strongylocentrotus purpuratus	31	44	9	1	16	345	347	276	390	1210	9	F:GO:0003700 C:GO:0005576 F:GO:0030414 F:GO:0005179 P:GO:0006355 C:GO:0042025 F:GO:0005515 F:GO:0005509 P:GO:0007155	-
AU_Cv_EST_015D_E04	EH648388	XP_414450.2	PREDICTED: similar to SEC13-like 1 (S. cerevisiae) [Gallus gallus]	135	188	4e-63	Gallus gallus	61	75	0	1	156	557	564	155	289	435	1	P:GO:0006886
AU_Cv_EST_016C_D10	EH648627	XP_860063.1	PREDICTED: similar to Sec3-like isoform 2 isoform 9 [Canis familiaris]	75	84	2e-15	Canis familiaris	52	65	0	1	119	343	346	1	75	879	0		-
AU_Cv_EST_017C_B03	EH648935	XP_395502.2	PREDICTED: similar to sec6 CG5341-PA [Apis mellifera]	51	71	2e-11	Apis mellifera	68	82	0	1	192	344	345	3	53	748	0		-
AU_Cv_EST_007A_H02	EH645224	XP_424024.2	PREDICTED: similar to Sec61 alpha [Gallus gallus]	170	306	5e-82	Gallus gallus	88	94	0	1	87	596	597	56	225	535	5	P:GO:0006605 C:GO:0016021 P:GO:0009306 F:GO:0015450 C:GO:0005783
Contig\606		XP_974477.1	PREDICTED: similar to SelT-like protein precursor [Tribolium castaneum]	181	187	2e-46	Tribolium castaneum	49	68	0	1	48	587	597	15	189	202	1	P:GO:0050875
AU_Cv_EST_016A_D12	EH648503	XP_973546.1	PREDICTED: similar to Serine/threonine-protein phosphatase 2A catalytic subunit beta isoform (PP2A-beta) [Tribolium castaneum]	154	306	4e-82	Tribolium castaneum	92	99	0	1	105	566	566	1	154	309	27	F:GO:0030145 P:GO:0006275 C:GO:0016020 P:GO:0006672 C:GO:0000159 P:GO:0010033 C:GO:0015630 P:GO:0042518 P:GO:0030155 C:GO:0005829 F:GO:0046982 P:GO:0030111 P:GO:0008380 F:GO:0000158 F:GO:0005506 P:GO:0006917 P:GO:0030308 P:GO:0006445 P:GO:0000188 P:GO:000
AU_Cv_EST_005A_G04	EH644549	XP_972528.1	PREDICTED: similar to Serine/threonine-protein phosphatase alpha-1 isoform [Tribolium castaneum]	131	262	5e-69	Tribolium castaneum	96	99	0	1	154	546	548	8486	8616	8812	6	F:GO:0030145 F:GO:0004721 F:GO:0005506 P:GO:0007049 P:GO:0051301 P:GO:0005977	EC:3.1.3.16,
AU_Cv_EST_004A_H07	EH644232	XP_001005109.1	PREDICTED: similar to Sex-determining region Y protein (Testis-determining factor) [Mus musculus]	51	44	9e-07	Mus musculus	41	49	3	1	281	427	432	338	387	409	0		-
AU_Cv_EST_015A_C09	EH648122	XP_624305.1	PREDICTED: similar to SH3 domain-binding glutamic acid-rich protein homolog (SH3BGR protein), partial [Apis mellifera]	100	117	4e-25	Apis mellifera	56	78	0	1	132	431	603	1	99	177	2	P:GO:0006461 F:GO:0005070
AU_Cv_EST_009A_C04	EH645846	XP_583859.2	PREDICTED: similar to short chain dehydrogenase/reductase [Bos taurus]	103	130	2e-47	Bos taurus	60	76	1	1	110	412	582	1	103	317	2	P:GO:0008152 F:GO:0016491
AU_Cv_EST_006A_E08	EH644861	XP_414544.2	PREDICTED: similar to sideroflexin 3 [Gallus gallus]	45	62	7e-09	Gallus gallus	68	80	0	1	337	203	496	199	243	322	3	F:GO:0008324 P:GO:0006812 C:GO:0016020
Contig\300		XP_425943.2	PREDICTED: similar to SJCHGC09010 protein [Gallus gallus]	59	68	4e-10	Gallus gallus	47	74	0	1	631	807	808	14	72	265	0		-
AU_Cv_EST_015A_D06	EH648130	XP_686944.1	PREDICTED: similar to SLC26A10 [Danio rerio]	159	104	2e-21	Danio rerio	35	52	0	1	2	478	603	334	490	625	2	F:GO:0003674 P:GO:0050875
AU_Cv_EST_011A_G11	EH646558	XP_919276.2	PREDICTED: similar to Small nuclear ribonucleoprotein F (snRNP-F) (Sm protein F) (Sm-F) (SmF) [Mus musculus]	82	151	8e-36	Mus musculus	90	93	2	1	16	255	257	153	234	237	4	F:GO:0003723 C:GO:0030529 P:GO:0000398 C:GO:0005634
AU_Cv_EST_011A_F03	EH646540	XP_624101.2	PREDICTED: similar to small wing CG4200-PA [Apis mellifera]	176	211	1e-53	Apis mellifera	56	71	0	1	2	529	529	928	1100	1134	4	P:GO:0006629 P:GO:0007165 F:GO:0004629 F:GO:0005515	EC:3.1.4.3,
AU_Cv_EST_011C_E07	EH646695	XP_780387.2	PREDICTED: similar to Snx27 protein [Strongylocentrotus purpuratus] ref|XP_001188864.1| PREDICTED: similar to Snx27 protein [Strongylocentrotus purpuratus]	61	108	8e-23	Strongylocentrotus purpuratus	90	91	0	1	29	211	514	19	79	520	4	P:GO:0015031 P:GO:0007242 F:GO:0035091 F:GO:0005515
AU_Cv_EST_014C_E05	EH647975	XP_783256.2	PREDICTED: similar to sodium solute transporter Vito-b [Strongylocentrotus purpuratus] ref|XP_001182265.1| PREDICTED: similar to sodium solute transporter Vito-b [Strongylocentrotus purpuratus]	144	92	9e-18	Strongylocentrotus purpuratus	36	52	0	1	103	534	539	8	150	563	3	C:GO:0016020 F:GO:0005215 P:GO:0006810	-
AU_Cv_EST_012B_D12	EH647081	XP_220057.4	PREDICTED: similar to solute carrier family 16 (monocarboxylic acid transporters), member 12 [Rattus norvegicus] ref|XP_001079987.1| PREDICTED: similar to solute carrier family 16 (monocarboxylic acid transporters), member 12 [Rattus norvegicus]	117	59	1e-07	Rattus norvegicus	28	48	17	1	136	423	456	162	278	486	6	P:GO:0015711 C:GO:0016021 C:GO:0016020 F:GO:0015355 F:GO:0005215 P:GO:0006810	-
AU_Cv_EST_014A_G01	EH647823	XP_585259.2	PREDICTED: similar to solute carrier family 16 (monocarboxylic acid transporters), member 14 [Bos taurus]	131	92	1e-17	Bos taurus	37	59	0	1	116	508	557	28	157	486	4	C:GO:0016021 C:GO:0016020 F:GO:0005215 P:GO:0006810	-
AU_Cv_EST_001A_B07	EH649111	XP_418818.1	PREDICTED: similar to Solute carrier family 25, member 38 [Gallus gallus]	113	125	5e-28	Gallus gallus	54	71	0	1	156	491	492	1	113	288	1	C:GO:0016020
Contig\140		XP_782131.1	PREDICTED: similar to Solute carrier family 3, member 1 [Strongylocentrotus purpuratus] ref|XP_001176268.1| PREDICTED: similar to Solute carrier family 3, member 1 isoform 1 [Strongylocentrotus purpuratus] ref|XP_001176410.1| PREDICTED: similar to Solute carrier family 3, member 1 isoform 2 [Strongylocentrotus purpuratus]	164	118	2e-25	Strongylocentrotus purpuratus	35	61	0	1	65	556	572	10	155	699	1	F:GO:0003674
Contig\498		XP_546421.2	PREDICTED: similar to solute carrier family 37 (glycerol-3-phosphate transporter), member 2 [Canis familiaris]	149	172	7e-42	Canis familiaris	56	71	0	1	176	622	624	27	173	508	1	C:GO:0016020
AU_Cv_EST_011B_B08	EH646617	XP_001067937.1	PREDICTED: similar to solute carrier family 4 (anion exchanger), member 1, adaptor protein [Rattus norvegicus]	62	54	2e-12	Rattus norvegicus	46	66	8	1	432	602	604	152	213	772	3	F:GO:0003725 C:GO:0005622 C:GO:0005634	-
AU_Cv_EST_009D_C05	EH646100	XP_699146.1	PREDICTED: similar to somatostatin receptor type 1 subtype A [Danio rerio]	109	93	7e-18	Danio rerio	42	63	0	1	280	606	608	2	96	358	7	C:GO:0005887 P:GO:0008285 P:GO:0007584 F:GO:0004994 P:GO:0007187 P:GO:0007267 P:GO:0007586
AU_Cv_EST_004B_F03	EH644259	XP_001092124.1	PREDICTED: similar to sorting nexin 2 isoform 4 [Macaca mulatta]	229	120	5e-26	Macaca mulatta	38	51	11	1	11	616	617	1	210	523	1	P:GO:0006810
AU_Cv_EST_004A_H11	EH644236	XP_623691.1	PREDICTED: similar to Spectrin alpha chain [Apis mellifera]	88	140	2e-32	Apis mellifera	73	86	0	1	37	300	302	1	88	2418	1	F:GO:0005509	-
AU_Cv_EST_010C_F09	EH646380	XP_967478.1	PREDICTED: similar to Spectrin beta chain isoform 1 [Tribolium castaneum]	70	82	6e-15	Tribolium castaneum	58	71	0	1	5	214	214	1321	1390	2272	3	F:GO:0005200 C:GO:0008091 F:GO:0003779
AU_Cv_EST_003A_E01	EH643900	XP_687914.1	PREDICTED: similar to sperm associated antigen 7 isoform 1 [Danio rerio]	100	104	1e-21	Danio rerio	49	69	0	1	1	300	303	54	153	228	3	C:GO:0005634 F:GO:0003676 F:GO:0005515
Contig\397		XP_397399.2	PREDICTED: similar to Splicing factor 3A subunit 3 (Spliceosome-associated protein 61) (SAP 61) (SF3a60) [Apis mellifera]	168	258	1e-67	Apis mellifera	70	87	0	1	130	633	639	19	186	501	4	C:GO:0005681 F:GO:0031202 F:GO:0008270 P:GO:0000389
AU_Cv_EST_015A_A12	EH648104	XP_396043.2	PREDICTED: similar to Src oncogene at 42A CG7873-PA, isoform A isoform 1 [Apis mellifera]	71	142	1e-32	Apis mellifera	84	92	0	1	1	213	644	379	449	451	4	P:GO:0006468 F:GO:0005524 P:GO:0007242 F:GO:0004713	EC:2.7.1.112,
AU_Cv_EST_001B_B03	EH649188	XP_786061.2	PREDICTED: similar to SRCR domain, membrane form 2 [Strongylocentrotus purpuratus] ref|XP_001195686.1| PREDICTED: similar to SRCR domain, membrane form 2 [Strongylocentrotus purpuratus]	186	192	5e-48	Strongylocentrotus purpuratus	48	65	1	1	5	556	556	64	245	538	2	F:GO:0005044 C:GO:0016020	-
Contig\275		XP_396656.1	PREDICTED: similar to SRY interacting protein 1 CG10939-PA [Apis mellifera]	111	150	7e-35	Apis mellifera	63	76	0	1	267	599	853	13	123	260	1	F:GO:0005515	-
AU_Cv_EST_014C_E12	EH647981	XP_798852.2	PREDICTED: similar to Staphylococcal nuclease domain containing 1 [Strongylocentrotus purpuratus] ref|XP_001183433.1| PREDICTED: similar to Staphylococcal nuclease domain containing 1 [Strongylocentrotus purpuratus]	122	113	3e-24	Strongylocentrotus purpuratus	44	59	0	1	3	368	447	1328	1449	1450	2	F:GO:0003712 C:GO:0005634
AU_Cv_EST_006D_B03	EH645073	XP_425571.2	PREDICTED: similar to STK9 protein [Gallus gallus]	49	89	8e-17	Gallus gallus	83	95	0	1	352	498	499	9	57	960	3	P:GO:0006468 F:GO:0005524 F:GO:0004674
[truncated: 509 more rows]
