# Supplementary material for: Generation and analysis of ESTs from the eastern oyster, Crassostrea virginica Gmelin and identification of microsatellite and SNP markers
Source: BMC Genomics. 2007 Jun 8;8:157. doi: 10.1186/1471-2164-8-157 (PMC1919373; doi:10.1186/1471-2164-8-157)
Supplement: Additional file 2 — Details of GO annotation. This table provides the detailed information of GO annotation of each contig sequence or EST sequence. [file 1471-2164-8-157-S2.xls]

## Sheet: Annotation
Additional File 2		Details of Gene Ontology annotation
Level	GO ID	Term	Type	Number of unique ESTs	Putative match
1	GO:0008150	biological_process	biological_process	761	click here
2	GO:0009987	cellular process	biological_process	662	click here
2	GO:0007275	development	biological_process	69	click here
2	GO:0040007	growth	biological_process	8	click here
2	GO:0051704	interaction between organisms	biological_process	5	click here
2	GO:0007582	physiological process	biological_process	678	click here
2	GO:0050789	regulation of biological process	biological_process	147	click here
2	GO:0000003	reproduction	biological_process	10	click here
2	GO:0050896	response to stimulus	biological_process	62	click here
2	GO:0016032	viral life cycle	biological_process	4	click here
3	GO:0007155	cell adhesion	biological_process	16	click here
3	GO:0007154	cell communication	biological_process	109	click here
3	GO:0030154	cell differentiation	biological_process	14	click here
3	GO:0050875	cellular physiological process	biological_process	609	click here
3	GO:0016265	death	biological_process	34	click here
3	GO:0009790	embryonic development	biological_process	3	click here
3	GO:0051179	localization	biological_process	154	click here
3	GO:0040011	locomotion	biological_process	7	click here
3	GO:0008152	metabolism	biological_process	470	click here
3	GO:0009653	morphogenesis	biological_process	25	click here
3	GO:0048519	negative regulation of biological process	biological_process	34	click here
3	GO:0048513	organ development	biological_process	17	click here
3	GO:0050874	organismal physiological process	biological_process	42	click here
3	GO:0048518	positive regulation of biological process	biological_process	42	click here
3	GO:0050790	regulation of catalytic activity	biological_process	15	click here
3	GO:0050794	regulation of cellular process	biological_process	133	click here
3	GO:0050793	regulation of development	biological_process	5	click here
3	GO:0040008	regulation of growth	biological_process	8	click here
3	GO:0050791	regulation of physiological process	biological_process	127	click here
3	GO:0050876	reproductive physiological process	biological_process	4	click here
3	GO:0009628	response to abiotic stimulus	biological_process	21	click here
3	GO:0009607	response to biotic stimulus	biological_process	18	click here
3	GO:0009719	response to endogenous stimulus	biological_process	12	click here
3	GO:0009605	response to external stimulus	biological_process	9	click here
3	GO:0006950	response to stress	biological_process	30	click here
3	GO:0019953	sexual reproduction	biological_process	7	click here
3	GO:0048731	system development	biological_process	16	click here
3	GO:0009888	tissue development	biological_process	4	click here
4	GO:0009058	biosynthesis	biological_process	99	click here
4	GO:0009056	catabolism	biological_process	40	click here
4	GO:0007049	cell cycle	biological_process	39	click here
4	GO:0008219	cell death	biological_process	34	click here
4	GO:0048468	cell development	biological_process	3	click here
4	GO:0051301	cell division	biological_process	13	click here
4	GO:0016049	cell growth	biological_process	7	click here
4	GO:0006928	cell motility	biological_process	7	click here
4	GO:0016043	cell organization and biogenesis	biological_process	109	click here
4	GO:0008283	cell proliferation	biological_process	23	click here
4	GO:0016337	cell-cell adhesion	biological_process	3	click here
4	GO:0007267	cell-cell signaling	biological_process	15	click here
4	GO:0044237	cellular metabolism	biological_process	414	click here
4	GO:0006952	defense response	biological_process	14	click here
4	GO:0051606	detection of stimulus	biological_process	3	click here
4	GO:0051234	establishment of localization	biological_process	153	click here
4	GO:0007276	gametogenesis	biological_process	6	click here
4	GO:0048534	hemopoietic or lymphoid organ development	biological_process	4	click here
4	GO:0051674	localization of cell	biological_process	7	click here
4	GO:0043170	macromolecule metabolism	biological_process	279	click here
4	GO:0002009	morphogenesis of an epithelium	biological_process	3	click here
4	GO:0006936	muscle contraction	biological_process	3	click here
4	GO:0007517	muscle development	biological_process	4	click here
4	GO:0030099	myeloid cell differentiation	biological_process	4	click here
4	GO:0048523	negative regulation of cellular process	biological_process	32	click here
4	GO:0043086	negative regulation of enzyme activity	biological_process	6	click here
4	GO:0045926	negative regulation of growth	biological_process	6	click here
4	GO:0043118	negative regulation of physiological process	biological_process	32	click here
4	GO:0007399	nervous system development	biological_process	16	click here
4	GO:0050877	neurophysiological process	biological_process	18	click here
4	GO:0006807	nitrogen compound metabolism	biological_process	45	click here
4	GO:0009887	organ morphogenesis	biological_process	6	click here
4	GO:0048522	positive regulation of cellular process	biological_process	35	click here
4	GO:0043085	positive regulation of enzyme activity	biological_process	6	click here
4	GO:0043119	positive regulation of physiological process	biological_process	32	click here
4	GO:0044238	primary metabolism	biological_process	410	click here
4	GO:0008104	protein localization	biological_process	55	click here
4	GO:0030155	regulation of cell adhesion	biological_process	4	click here
4	GO:0045595	regulation of cell differentiation	biological_process	5	click here
4	GO:0051244	regulation of cellular physiological process	biological_process	123	click here
4	GO:0051336	regulation of hydrolase activity	biological_process	3	click here
4	GO:0019222	regulation of metabolism	biological_process	79	click here
4	GO:0051239	regulation of organismal physiological process	biological_process	3	click here
4	GO:0009966	regulation of signal transduction	biological_process	15	click here
4	GO:0051338	regulation of transferase activity	biological_process	9	click here
4	GO:0048609	reproductive organismal physiological process	biological_process	4	click here
4	GO:0042221	response to chemical stimulus	biological_process	19	click here
4	GO:0006974	response to DNA damage stimulus	biological_process	8	click here
4	GO:0051707	response to other organism	biological_process	15	click here
4	GO:0009611	response to wounding	biological_process	5	click here
4	GO:0006403	RNA localization	biological_process	3	click here
4	GO:0007165	signal transduction	biological_process	97	click here
4	GO:0001501	skeletal development	biological_process	5	click here
4	GO:0006810	transport	biological_process	145	click here
5	GO:0006066	alcohol metabolism	biological_process	17	click here
5	GO:0009308	amine metabolism	biological_process	42	click here
5	GO:0015837	amine transport	biological_process	5	click here
5	GO:0006519	amino acid and derivative metabolism	biological_process	38	click here
5	GO:0006725	aromatic compound metabolism	biological_process	10	click here
5	GO:0043283	biopolymer metabolism	biological_process	160	click here
5	GO:0005975	carbohydrate metabolism	biological_process	40	click here
5	GO:0001906	cell killing	biological_process	3	click here
5	GO:0007166	cell surface receptor linked signal transduction	biological_process	25	click here
5	GO:0044249	cellular biosynthesis	biological_process	90	click here
5	GO:0044248	cellular catabolism	biological_process	37	click here
5	GO:0044255	cellular lipid metabolism	biological_process	20	click here
5	GO:0051641	cellular localization	biological_process	56	click here
5	GO:0044260	cellular macromolecule metabolism	biological_process	182	click here
5	GO:0000902	cellular morphogenesis	biological_process	13	click here
5	GO:0051186	cofactor metabolism	biological_process	18	click here
5	GO:0007028	cytoplasm organization and biogenesis	biological_process	8	click here
5	GO:0042742	defense response to bacteria	biological_process	5	click here
5	GO:0030218	erythrocyte differentiation	biological_process	3	click here
5	GO:0045184	establishment of protein localization	biological_process	53	click here
5	GO:0051236	establishment of RNA localization	biological_process	3	click here
5	GO:0006091	generation of precursor metabolites and energy	biological_process	44	click here
5	GO:0030097	hemopoiesis	biological_process	4	click here
5	GO:0046483	heterocycle metabolism	biological_process	6	click here
5	GO:0042445	hormone metabolism	biological_process	4	click here
5	GO:0006818	hydrogen transport	biological_process	8	click here
5	GO:0006955	immune response	biological_process	10	click here
5	GO:0051325	interphase	biological_process	3	click here
5	GO:0007242	intracellular signaling cascade	biological_process	58	click here
5	GO:0006811	ion transport	biological_process	27	click here
5	GO:0008610	lipid biosynthesis	biological_process	4	click here
5	GO:0016042	lipid catabolism	biological_process	4	click here
5	GO:0006629	lipid metabolism	biological_process	37	click here
5	GO:0000279	M phase	biological_process	13	click here
5	GO:0009057	macromolecule catabolism	biological_process	23	click here
5	GO:0048232	male gamete generation	biological_process	4	click here
5	GO:0016044	membrane organization and biogenesis	biological_process	3	click here
5	GO:0000278	mitotic cell cycle	biological_process	17	click here
5	GO:0051243	negative regulation of cellular physiological process	biological_process	31	click here
5	GO:0009892	negative regulation of metabolism	biological_process	14	click here
5	GO:0009968	negative regulation of signal transduction	biological_process	4	click here
5	GO:0051348	negative regulation of transferase activity	biological_process	5	click here
5	GO:0006836	neurotransmitter transport	biological_process	3	click here
5	GO:0006809	nitric oxide biosynthesis	biological_process	3	click here
5	GO:0046209	nitric oxide metabolism	biological_process	3	click here
5	GO:0006139	nucleobase, nucleoside, nucleotide and nucleic acid metabolism	biological_process	154	click here
5	GO:0015931	nucleobase, nucleoside, nucleotide and nucleic acid transport	biological_process	4	click here
5	GO:0006996	organelle organization and biogenesis	biological_process	58	click here
5	GO:0006082	organic acid metabolism	biological_process	50	click here
5	GO:0015849	organic acid transport	biological_process	6	click here
5	GO:0006800	oxygen and reactive oxygen species metabolism	biological_process	7	click here
5	GO:0006518	peptide metabolism	biological_process	4	click here
5	GO:0006793	phosphorus metabolism	biological_process	49	click here
5	GO:0051242	positive regulation of cellular physiological process	biological_process	31	click here
5	GO:0009893	positive regulation of metabolism	biological_process	12	click here
5	GO:0009967	positive regulation of signal transduction	biological_process	5	click here
5	GO:0051347	positive regulation of transferase activity	biological_process	3	click here
5	GO:0012501	programmed cell death	biological_process	34	click here
5	GO:0019538	protein metabolism	biological_process	195	click here
5	GO:0009889	regulation of biosynthesis	biological_process	14	click here
5	GO:0051726	regulation of cell cycle	biological_process	23	click here
5	GO:0001558	regulation of cell growth	biological_process	7	click here
5	GO:0051128	regulation of cell organization and biogenesis	biological_process	3	click here
5	GO:0042127	regulation of cell proliferation	biological_process	13	click here
5	GO:0031323	regulation of cellular metabolism	biological_process	75	click here
5	GO:0043549	regulation of kinase activity	biological_process	9	click here
5	GO:0051056	regulation of small GTPase mediated signal transduction	biological_process	3	click here
5	GO:0030111	regulation of Wnt receptor signaling pathway	biological_process	4	click here
5	GO:0009617	response to bacteria	biological_process	7	click here
5	GO:0009725	response to hormone stimulus	biological_process	4	click here
5	GO:0010033	response to organic substance	biological_process	3	click here
5	GO:0009613	response to pest, pathogen or parasite	biological_process	9	click here
5	GO:0051789	response to protein stimulus	biological_process	3	click here
5	GO:0046903	secretion	biological_process	19	click here
5	GO:0007600	sensory perception	biological_process	9	click here
5	GO:0006790	sulfur metabolism	biological_process	4	click here
5	GO:0019226	transmission of nerve impulse	biological_process	9	click here
5	GO:0016192	vesicle-mediated transport	biological_process	32	click here
5	GO:0006766	vitamin metabolism	biological_process	4	click here
6	GO:0046164	alcohol catabolism	biological_process	8	click here
6	GO:0009309	amine biosynthesis	biological_process	9	click here
6	GO:0009310	amine catabolism	biological_process	9	click here
6	GO:0006575	amino acid derivative metabolism	biological_process	5	click here
6	GO:0006520	amino acid metabolism	biological_process	33	click here
6	GO:0006865	amino acid transport	biological_process	5	click here
6	GO:0006040	amino sugar metabolism	biological_process	3	click here
6	GO:0006915	apoptosis	biological_process	34	click here
6	GO:0019439	aromatic compound catabolism	biological_process	5	click here
6	GO:0046034	ATP metabolism	biological_process	7	click here
6	GO:0006576	biogenic amine metabolism	biological_process	4	click here
6	GO:0043285	biopolymer catabolism	biological_process	13	click here
6	GO:0043412	biopolymer modification	biological_process	98	click here
6	GO:0016052	carbohydrate catabolism	biological_process	11	click here
6	GO:0019752	carboxylic acid metabolism	biological_process	50	click here
6	GO:0046942	carboxylic acid transport	biological_process	6	click here
6	GO:0006812	cation transport	biological_process	22	click here
6	GO:0044262	cellular carbohydrate metabolism	biological_process	25	click here
6	GO:0044242	cellular lipid catabolism	biological_process	3	click here
6	GO:0044265	cellular macromolecule catabolism	biological_process	21	click here
6	GO:0044267	cellular protein metabolism	biological_process	179	click here
6	GO:0051276	chromosome organization and biogenesis	biological_process	17	click here
6	GO:0006732	coenzyme metabolism	biological_process	17	click here
6	GO:0051188	cofactor biosynthesis	biological_process	9	click here
6	GO:0051187	cofactor catabolism	biological_process	4	click here
6	GO:0007010	cytoskeleton organization and biogenesis	biological_process	27	click here
6	GO:0050830	defense response to Gram-positive bacteria	biological_process	3	click here
6	GO:0006259	DNA metabolism	biological_process	36	click here
6	GO:0006118	electron transport	biological_process	25	click here
6	GO:0006897	endocytosis	biological_process	4	click here
6	GO:0015980	energy derivation by oxidation of organic compounds	biological_process	15	click here
6	GO:0007167	enzyme linked receptor protein signaling pathway	biological_process	6	click here
6	GO:0051649	establishment of cellular localization	biological_process	56	click here
6	GO:0007186	G-protein coupled receptor protein signaling pathway	biological_process	11	click here
6	GO:0006959	humoral immune response	biological_process	4	click here
6	GO:0001909	immune cell mediated cytotoxicity	biological_process	3	click here
6	GO:0045087	innate immune response	biological_process	3	click here
6	GO:0051329	interphase of mitotic cell cycle	biological_process	3	click here
6	GO:0000087	M phase of mitotic cell cycle	biological_process	13	click here
6	GO:0009059	macromolecule biosynthesis	biological_process	61	click here
6	GO:0006643	membrane lipid metabolism	biological_process	4	click here
6	GO:0031023	microtubule organizing center organization and biogenesis	biological_process	3	click here
6	GO:0007052	mitotic spindle organization and biogenesis	biological_process	4	click here
6	GO:0005996	monosaccharide metabolism	biological_process	14	click here
6	GO:0008285	negative regulation of cell proliferation	biological_process	7	click here
6	GO:0031324	negative regulation of cellular metabolism	biological_process	13	click here
6	GO:0043069	negative regulation of programmed cell death	biological_process	7	click here
6	GO:0045786	negative regulation of progression through cell cycle	biological_process	4	click here
6	GO:0006469	negative regulation of protein kinase activity	biological_process	5	click here
6	GO:0051248	negative regulation of protein metabolism	biological_process	3	click here
6	GO:0044271	nitrogen compound biosynthesis	biological_process	9	click here
6	GO:0044270	nitrogen compound catabolism	biological_process	9	click here
6	GO:0050657	nucleic acid transport	biological_process	3	click here
6	GO:0009116	nucleoside metabolism	biological_process	3	click here
6	GO:0009165	nucleotide biosynthesis	biological_process	11	click here
6	GO:0009117	nucleotide metabolism	biological_process	17	click here
6	GO:0006119	oxidative phosphorylation	biological_process	11	click here
6	GO:0006796	phosphate metabolism	biological_process	49	click here
6	GO:0005976	polysaccharide metabolism	biological_process	3	click here
6	GO:0008284	positive regulation of cell proliferation	biological_process	6	click here
6	GO:0031325	positive regulation of cellular metabolism	biological_process	11	click here
6	GO:0043123	positive regulation of I-kappaB kinase/NF-kappaB cascade	biological_process	4	click here
6	GO:0043068	positive regulation of programmed cell death	biological_process	14	click here
6	GO:0045860	positive regulation of protein kinase activity	biological_process	3	click here
6	GO:0006461	protein complex assembly	biological_process	21	click here
6	GO:0007243	protein kinase cascade	biological_process	13	click here
6	GO:0015031	protein transport	biological_process	52	click here
6	GO:0015992	proton transport	biological_process	8	click here
6	GO:0008361	regulation of cell size	biological_process	7	click here
6	GO:0031326	regulation of cellular biosynthesis	biological_process	12	click here
6	GO:0019219	regulation of nucleobase, nucleoside, nucleotide and nucleic acid metabolism	biological_process	64	click here
6	GO:0051174	regulation of phosphorus metabolism	biological_process	3	click here
6	GO:0043067	regulation of programmed cell death	biological_process	23	click here
6	GO:0000074	regulation of progression through cell cycle	biological_process	23	click here
6	GO:0045859	regulation of protein kinase activity	biological_process	9	click here
6	GO:0051246	regulation of protein metabolism	biological_process	14	click here
6	GO:0006979	response to oxidative stress	biological_process	5	click here
6	GO:0006986	response to unfolded protein	biological_process	3	click here
6	GO:0042254	ribosome biogenesis and assembly	biological_process	8	click here
6	GO:0016070	RNA metabolism	biological_process	37	click here
6	GO:0050658	RNA transport	biological_process	3	click here
6	GO:0019932	second-messenger-mediated signaling	biological_process	8	click here
6	GO:0045045	secretory pathway	biological_process	17	click here
6	GO:0050953	sensory perception of light stimulus	biological_process	6	click here
6	GO:0006465	signal peptide processing	biological_process	3	click here
6	GO:0007264	small GTPase mediated signal transduction	biological_process	30	click here
6	GO:0007283	spermatogenesis	biological_process	4	click here
6	GO:0008202	steroid metabolism	biological_process	5	click here
6	GO:0006801	superoxide metabolism	biological_process	3	click here
6	GO:0007268	synaptic transmission	biological_process	9	click here
6	GO:0006350	transcription	biological_process	75	click here
6	GO:0006767	water-soluble vitamin metabolism	biological_process	3	click here
6	GO:0016055	Wnt receptor signaling pathway	biological_process	7	click here
7	GO:0006084	acetyl-CoA metabolism	biological_process	4	click here
7	GO:0030029	actin filament-based process	biological_process	5	click here
7	GO:0032147	activation of protein kinase activity	biological_process	3	click here
7	GO:0043038	amino acid activation	biological_process	5	click here
7	GO:0008652	amino acid biosynthesis	biological_process	6	click here
7	GO:0009063	amino acid catabolism	biological_process	9	click here
7	GO:0042398	amino acid derivative biosynthesis	biological_process	3	click here
7	GO:0019730	antimicrobial humoral response	biological_process	4	click here
7	GO:0008632	apoptotic program	biological_process	3	click here
7	GO:0009072	aromatic amino acid family metabolism	biological_process	5	click here
7	GO:0009066	aspartate family amino acid metabolism	biological_process	4	click here
7	GO:0006754	ATP biosynthesis	biological_process	6	click here
7	GO:0042773	ATP synthesis coupled electron transport	biological_process	5	click here
7	GO:0042401	biogenic amine biosynthesis	biological_process	3	click here
7	GO:0043413	biopolymer glycosylation	biological_process	8	click here
7	GO:0044275	cellular carbohydrate catabolism	biological_process	11	click here
7	GO:0044264	cellular polysaccharide metabolism	biological_process	3	click here
7	GO:0044257	cellular protein catabolism	biological_process	10	click here
7	GO:0045333	cellular respiration	biological_process	4	click here
7	GO:0051297	centrosome organization and biogenesis	biological_process	3	click here
7	GO:0007001	chromosome organization and biogenesis (sensu Eukaryota)	biological_process	16	click here
7	GO:0009108	coenzyme biosynthesis	biological_process	8	click here
7	GO:0009109	coenzyme catabolism	biological_process	4	click here
7	GO:0016311	dephosphorylation	biological_process	7	click here
7	GO:0006323	DNA packaging	biological_process	14	click here
7	GO:0006281	DNA repair	biological_process	7	click here
7	GO:0006260	DNA replication	biological_process	12	click here
7	GO:0015985	energy coupled proton transport, down electrochemical gradient	biological_process	6	click here
7	GO:0006631	fatty acid metabolism	biological_process	8	click here
7	GO:0006041	glucosamine metabolism	biological_process	3	click here
7	GO:0009064	glutamine family amino acid metabolism	biological_process	6	click here
7	GO:0009100	glycoprotein metabolism	biological_process	10	click here
7	GO:0006752	group transfer coenzyme metabolism	biological_process	9	click here
7	GO:0019318	hexose metabolism	biological_process	13	click here
7	GO:0016064	humoral defense mechanism (sensu Vertebrata)	biological_process	3	click here
7	GO:0007249	I-kappaB kinase/NF-kappaB cascade	biological_process	5	click here
7	GO:0012502	induction of programmed cell death	biological_process	14	click here
7	GO:0046907	intracellular transport	biological_process	56	click here
7	GO:0007259	JAK-STAT cascade	biological_process	3	click here
7	GO:0042157	lipoprotein metabolism	biological_process	3	click here
7	GO:0006092	main pathways of carbohydrate metabolism	biological_process	13	click here
7	GO:0000165	MAPKKK cascade	biological_process	6	click here
7	GO:0030001	metal ion transport	biological_process	7	click here
7	GO:0007017	microtubule-based process	biological_process	18	click here
7	GO:0007067	mitosis	biological_process	13	click here
7	GO:0043632	modification-dependent macromolecule catabolism	biological_process	8	click here
7	GO:0046365	monosaccharide catabolism	biological_process	8	click here
7	GO:0015672	monovalent inorganic cation transport	biological_process	14	click here
7	GO:0016071	mRNA metabolism	biological_process	18	click here
7	GO:0042267	natural killer cell mediated cytotoxicity	biological_process	3	click here
7	GO:0043066	negative regulation of apoptosis	biological_process	7	click here
7	GO:0045792	negative regulation of cell size	biological_process	6	click here
7	GO:0043407	negative regulation of MAPK activity	biological_process	3	click here
7	GO:0045934	negative regulation of nucleobase, nucleoside, nucleotide and nucleic acid metabolism	biological_process	10	click here
7	GO:0015804	neutral amino acid transport	biological_process	3	click here
7	GO:0009141	nucleoside triphosphate metabolism	biological_process	8	click here
7	GO:0048015	phosphoinositide-mediated signaling	biological_process	3	click here
7	GO:0016310	phosphorylation	biological_process	42	click here
7	GO:0043065	positive regulation of apoptosis	biological_process	14	click here
7	GO:0045935	positive regulation of nucleobase, nucleoside, nucleotide and nucleic acid metabolism	biological_process	10	click here
7	GO:0006412	protein biosynthesis	biological_process	59	click here
7	GO:0030163	protein catabolism	biological_process	11	click here
7	GO:0006457	protein folding	biological_process	20	click here
7	GO:0017038	protein import	biological_process	4	click here
7	GO:0006464	protein modification	biological_process	94	click here
7	GO:0051258	protein polymerization	biological_process	4	click here
7	GO:0006508	proteolysis	biological_process	22	click here
7	GO:0006164	purine nucleotide biosynthesis	biological_process	9	click here
7	GO:0006163	purine nucleotide metabolism	biological_process	10	click here
7	GO:0006521	regulation of amino acid metabolism	biological_process	3	click here
7	GO:0042981	regulation of apoptosis	biological_process	23	click here
7	GO:0051052	regulation of DNA metabolism	biological_process	6	click here
7	GO:0043405	regulation of MAPK activity	biological_process	3	click here
7	GO:0001505	regulation of neurotransmitter levels	biological_process	3	click here
7	GO:0019220	regulation of phosphate metabolism	biological_process	3	click here
7	GO:0045449	regulation of transcription	biological_process	62	click here
7	GO:0007266	Rho protein signal transduction	biological_process	4	click here
7	GO:0009260	ribonucleotide biosynthesis	biological_process	10	click here
7	GO:0009259	ribonucleotide metabolism	biological_process	11	click here
7	GO:0007046	ribosome biogenesis	biological_process	7	click here
7	GO:0009451	RNA modification	biological_process	3	click here
7	GO:0006396	RNA processing	biological_process	28	click here
7	GO:0016072	rRNA metabolism	biological_process	4	click here
7	GO:0009069	serine family amino acid metabolism	biological_process	5	click here
7	GO:0006665	sphingolipid metabolism	biological_process	4	click here
7	GO:0000096	sulfur amino acid metabolism	biological_process	4	click here
7	GO:0006351	transcription, DNA-dependent	biological_process	61	click here
7	GO:0007178	transmembrane receptor protein serine/threonine kinase signaling pathway	biological_process	3	click here
7	GO:0007169	transmembrane receptor protein tyrosine kinase signaling pathway	biological_process	3	click here
7	GO:0006399	tRNA metabolism	biological_process	7	click here
7	GO:0007601	visual perception	biological_process	6	click here
8	GO:0046356	acetyl-CoA catabolism	biological_process	4	click here
8	GO:0030036	actin cytoskeleton organization and biogenesis	biological_process	5	click here
8	GO:0009060	aerobic respiration	biological_process	4	click here
8	GO:0006916	anti-apoptosis	biological_process	5	click here
8	GO:0019735	antimicrobial humoral response (sensu Vertebrata)	biological_process	3	click here
8	GO:0009074	aromatic amino acid family catabolism	biological_process	4	click here
8	GO:0042775	ATP synthesis coupled electron transport (sensu Eukaryota)	biological_process	4	click here
8	GO:0015986	ATP synthesis coupled proton transport	biological_process	6	click here
8	GO:0030705	cytoskeleton-dependent intracellular transport	biological_process	9	click here
8	GO:0006261	DNA-dependent DNA replication	biological_process	6	click here
8	GO:0016197	endosome transport	biological_process	5	click here
8	GO:0006325	establishment and/or maintenance of chromatin architecture	biological_process	13	click here
8	GO:0006006	glucose metabolism	biological_process	10	click here
8	GO:0006536	glutamate metabolism	biological_process	3	click here
8	GO:0009065	glutamine family amino acid catabolism	biological_process	3	click here
8	GO:0009101	glycoprotein biosynthesis	biological_process	9	click here
8	GO:0048193	Golgi vesicle transport	biological_process	13	click here
8	GO:0019320	hexose catabolism	biological_process	8	click here
8	GO:0000188	inactivation of MAPK activity	biological_process	3	click here
8	GO:0006917	induction of apoptosis	biological_process	14	click here
8	GO:0006886	intracellular protein transport	biological_process	26	click here
8	GO:0006558	L-phenylalanine metabolism	biological_process	4	click here
8	GO:0000226	microtubule cytoskeleton organization and biogenesis	biological_process	8	click here
8	GO:0006839	mitochondrial transport	biological_process	3	click here
8	GO:0019941	modification-dependent protein catabolism	biological_process	8	click here
8	GO:0006397	mRNA processing	biological_process	17	click here
8	GO:0006044	N-acetylglucosamine metabolism	biological_process	3	click here
8	GO:0030308	negative regulation of cell growth	biological_process	6	click here
8	GO:0016481	negative regulation of transcription	biological_process	10	click here
8	GO:0051169	nuclear transport	biological_process	8	click here
8	GO:0006913	nucleocytoplasmic transport	biological_process	9	click here
8	GO:0006753	nucleoside phosphate metabolism	biological_process	6	click here
8	GO:0009142	nucleoside triphosphate biosynthesis	biological_process	7	click here
8	GO:0018193	peptidyl-amino acid modification	biological_process	5	click here
8	GO:0045941	positive regulation of transcription	biological_process	8	click here
8	GO:0006813	potassium ion transport	biological_process	4	click here
8	GO:0006470	protein amino acid dephosphorylation	biological_process	6	click here
8	GO:0006486	protein amino acid glycosylation	biological_process	8	click here
8	GO:0006468	protein amino acid phosphorylation	biological_process	26	click here
8	GO:0016485	protein processing	biological_process	5	click here
8	GO:0051603	proteolysis during cellular protein catabolism	biological_process	10	click here
8	GO:0009144	purine nucleoside triphosphate metabolism	biological_process	8	click here
8	GO:0009152	purine ribonucleotide biosynthesis	biological_process	9	click here
8	GO:0009150	purine ribonucleotide metabolism	biological_process	10	click here
8	GO:0043122	regulation of I-kappaB kinase/NF-kappaB cascade	biological_process	4	click here
8	GO:0046425	regulation of JAK-STAT cascade	biological_process	3	click here
8	GO:0007088	regulation of mitosis	biological_process	3	click here
8	GO:0042325	regulation of phosphorylation	biological_process	3	click here
8	GO:0006417	regulation of protein biosynthesis	biological_process	12	click here
8	GO:0006355	regulation of transcription, DNA-dependent	biological_process	51	click here
8	GO:0009199	ribonucleoside triphosphate metabolism	biological_process	8	click here
8	GO:0008380	RNA splicing	biological_process	17	click here
8	GO:0006364	rRNA processing	biological_process	4	click here
8	GO:0046519	sphingoid metabolism	biological_process	3	click here
8	GO:0006366	transcription from RNA polymerase II promoter	biological_process	24	click here
8	GO:0006352	transcription initiation	biological_process	4	click here
8	GO:0043037	translation	biological_process	21	click here
8	GO:0006100	tricarboxylic acid cycle intermediate metabolism	biological_process	4	click here
8	GO:0043039	tRNA aminoacylation	biological_process	5	click here
8	GO:0007260	tyrosine phosphorylation of STAT protein	biological_process	3	click here
8	GO:0006512	ubiquitin cycle	biological_process	32	click here
9	GO:0006672	ceramide metabolism	biological_process	3	click here
9	GO:0006333	chromatin assembly or disassembly	biological_process	7	click here
9	GO:0016568	chromatin modification	biological_process	8	click here
9	GO:0006270	DNA replication initiation	biological_process	3	click here
9	GO:0006888	ER to Golgi vesicle-mediated transport	biological_process	10	click here
9	GO:0006007	glucose catabolism	biological_process	8	click here
9	GO:0008629	induction of apoptosis by intracellular signals	biological_process	3	click here
9	GO:0006891	intra-Golgi vesicle-mediated transport	biological_process	4	click here
9	GO:0006559	L-phenylalanine catabolism	biological_process	4	click here
9	GO:0007018	microtubule-based movement	biological_process	9	click here
9	GO:0006120	mitochondrial electron transport, NADH to ubiquinone	biological_process	4	click here
9	GO:0045892	negative regulation of transcription, DNA-dependent	biological_process	8	click here
9	GO:0051168	nuclear export	biological_process	3	click here
9	GO:0051170	nuclear import	biological_process	5	click here
9	GO:0000398	nuclear mRNA splicing, via spliceosome	biological_process	11	click here
9	GO:0018212	peptidyl-tyrosine modification	biological_process	3	click here
9	GO:0045893	positive regulation of transcription, DNA-dependent	biological_process	6	click here
9	GO:0006487	protein amino acid N-linked glycosylation	biological_process	3	click here
9	GO:0006605	protein targeting	biological_process	9	click here
9	GO:0016567	protein ubiquitination	biological_process	4	click here
9	GO:0009145	purine nucleoside triphosphate biosynthesis	biological_process	7	click here
9	GO:0009205	purine ribonucleoside triphosphate metabolism	biological_process	8	click here
9	GO:0006275	regulation of DNA replication	biological_process	3	click here
9	GO:0001932	regulation of protein amino acid phosphorylation	biological_process	3	click here
9	GO:0006357	regulation of transcription from RNA polymerase II promoter	biological_process	12	click here
9	GO:0006445	regulation of translation	biological_process	10	click here
9	GO:0042509	regulation of tyrosine phosphorylation of STAT protein	biological_process	3	click here
9	GO:0009201	ribonucleoside triphosphate biosynthesis	biological_process	7	click here
9	GO:0000375	RNA splicing, via transesterification reactions	biological_process	11	click here
9	GO:0007051	spindle organization and biogenesis	biological_process	5	click here
9	GO:0006367	transcription initiation from RNA polymerase II promoter	biological_process	3	click here
9	GO:0006414	translational elongation	biological_process	3	click here
9	GO:0006413	translational initiation	biological_process	10	click here
9	GO:0006099	tricarboxylic acid cycle	biological_process	4	click here
9	GO:0006418	tRNA aminoacylation for protein translation	biological_process	5	click here
9	GO:0006511	ubiquitin-dependent protein catabolism	biological_process	8	click here
10	GO:0031497	chromatin assembly	biological_process	5	click here
10	GO:0006338	chromatin remodeling	biological_process	4	click here
10	GO:0006096	glycolysis	biological_process	6	click here
10	GO:0018108	peptidyl-tyrosine phosphorylation	biological_process	3	click here
10	GO:0045944	positive regulation of transcription from RNA polymerase II promoter	biological_process	3	click here
10	GO:0006606	protein import into nucleus	biological_process	4	click here
10	GO:0009206	purine ribonucleoside triphosphate biosynthesis	biological_process	7	click here
10	GO:0006446	regulation of translational initiation	biological_process	7	click here
10	GO:0006405	RNA export from nucleus	biological_process	3	click here
10	GO:0000377	RNA splicing, via transesterification reactions with bulged adenosine as nucleophile	biological_process	11	click here
10	GO:0000245	spliceosome assembly	biological_process	3	click here
11	GO:0006334	nucleosome assembly	biological_process	4	click here
11	GO:0050730	regulation of peptidyl-tyrosine phosphorylation	biological_process	3	click here
1	GO:0003674	molecular_function	molecular_function	952	click here
2	GO:0016209	antioxidant activity	molecular_function	3	click here
2	GO:0005488	binding	molecular_function	583	click here
2	GO:0003824	catalytic activity	molecular_function	427	click here
2	GO:0030234	enzyme regulator activity	molecular_function	29	click here
2	GO:0003774	motor activity	molecular_function	17	click here
2	GO:0004871	signal transducer activity	molecular_function	60	click here
2	GO:0005198	structural molecule activity	molecular_function	40	click here
2	GO:0030528	transcription regulator activity	molecular_function	46	click here
2	GO:0045182	translation regulator activity	molecular_function	12	click here
2	GO:0005215	transporter activity	molecular_function	60	click here
3	GO:0005275	amine transporter activity	molecular_function	6	click here
3	GO:0003823	antigen binding	molecular_function	3	click here
3	GO:0030246	carbohydrate binding	molecular_function	5	click here
3	GO:0005386	carrier activity	molecular_function	19	click here
3	GO:0015267	channel or pore class transporter activity	molecular_function	6	click here
3	GO:0003682	chromatin binding	molecular_function	4	click here
3	GO:0048037	cofactor binding	molecular_function	21	click here
3	GO:0008047	enzyme activator activity	molecular_function	8	click here
3	GO:0004857	enzyme inhibitor activity	molecular_function	11	click here
3	GO:0005201	extracellular matrix structural constituent	molecular_function	6	click here
3	GO:0030695	GTPase regulator activity	molecular_function	11	click here
3	GO:0004386	helicase activity	molecular_function	10	click here
3	GO:0016787	hydrolase activity	molecular_function	165	click here
3	GO:0043167	ion binding	molecular_function	137	click here
3	GO:0015075	ion transporter activity	molecular_function	31	click here
3	GO:0016853	isomerase activity	molecular_function	10	click here
3	GO:0019207	kinase regulator activity	molecular_function	5	click here
3	GO:0016874	ligase activity	molecular_function	35	click here
3	GO:0008289	lipid binding	molecular_function	8	click here
3	GO:0005319	lipid transporter activity	molecular_function	3	click here
3	GO:0016829	lyase activity	molecular_function	16	click here
3	GO:0051540	metal cluster binding	molecular_function	3	click here
3	GO:0003777	microtubule motor activity	molecular_function	9	click here
3	GO:0005326	neurotransmitter transporter activity	molecular_function	3	click here
3	GO:0003676	nucleic acid binding	molecular_function	113	click here
3	GO:0000166	nucleotide binding	molecular_function	160	click here
3	GO:0005342	organic acid transporter activity	molecular_function	7	click here
3	GO:0016491	oxidoreductase activity	molecular_function	88	click here
3	GO:0001871	pattern binding	molecular_function	6	click here
3	GO:0042277	peptide binding	molecular_function	7	click here
3	GO:0004601	peroxidase activity	molecular_function	3	click here
3	GO:0019208	phosphatase regulator activity	molecular_function	3	click here
3	GO:0005515	protein binding	molecular_function	247	click here
3	GO:0008565	protein transporter activity	molecular_function	4	click here
3	GO:0004872	receptor activity	molecular_function	33	click here
3	GO:0005057	receptor signaling protein activity	molecular_function	4	click here
3	GO:0003702	RNA polymerase II transcription factor activity	molecular_function	11	click here
3	GO:0005200	structural constituent of cytoskeleton	molecular_function	9	click here
3	GO:0003735	structural constituent of ribosome	molecular_function	19	click here
3	GO:0016563	transcriptional activator activity	molecular_function	11	click here
3	GO:0016564	transcriptional repressor activity	molecular_function	7	click here
3	GO:0016740	transferase activity	molecular_function	106	click here
3	GO:0019842	vitamin binding	molecular_function	3	click here
4	GO:0015268	alpha-type channel activity	molecular_function	6	click here
4	GO:0015171	amino acid transporter activity	molecular_function	6	click here
4	GO:0005516	calmodulin binding	molecular_function	4	click here
4	GO:0016830	carbon-carbon lyase activity	molecular_function	7	click here
4	GO:0016835	carbon-oxygen lyase activity	molecular_function	3	click here
4	GO:0046943	carboxylic acid transporter activity	molecular_function	7	click here
4	GO:0043169	cation binding	molecular_function	93	click here
4	GO:0008324	cation transporter activity	molecular_function	30	click here
4	GO:0016859	cis-trans isomerase activity	molecular_function	3	click here
4	GO:0050662	coenzyme binding	molecular_function	19	click here
4	GO:0008092	cytoskeletal protein binding	molecular_function	20	click here
4	GO:0051213	dioxygenase activity	molecular_function	4	click here
4	GO:0015036	disulfide oxidoreductase activity	molecular_function	3	click here
4	GO:0003677	DNA binding	molecular_function	55	click here
4	GO:0015290	electrochemical potential-driven transporter activity	molecular_function	10	click here
4	GO:0009055	electron carrier activity	molecular_function	21	click here
4	GO:0019899	enzyme binding	molecular_function	8	click here
4	GO:0016251	general RNA polymerase II transcription factor activity	molecular_function	4	click here
4	GO:0005096	GTPase activator activity	molecular_function	5	click here
4	GO:0005085	guanyl-nucleotide exchange factor activity	molecular_function	4	click here
4	GO:0016817	hydrolase activity, acting on acid anhydrides	molecular_function	61	click here
4	GO:0016810	hydrolase activity, acting on carbon-nitrogen (but not peptide) bonds	molecular_function	5	click here
4	GO:0016788	hydrolase activity, acting on ester bonds	molecular_function	37	click here
4	GO:0016798	hydrolase activity, acting on glycosyl bonds	molecular_function	18	click here
4	GO:0042802	identical protein binding	molecular_function	17	click here
4	GO:0051536	iron-sulfur cluster binding	molecular_function	3	click here
4	GO:0016879	ligase activity, forming carbon-nitrogen bonds	molecular_function	23	click here
4	GO:0016875	ligase activity, forming carbon-oxygen bonds	molecular_function	5	click here
4	GO:0008034	lipoprotein binding	molecular_function	3	click here
4	GO:0046872	metal ion binding	molecular_function	135	click here
4	GO:0004497	monooxygenase activity	molecular_function	7	click here
4	GO:0005328	neurotransmitter:sodium symporter activity	molecular_function	3	click here
4	GO:0016614	oxidoreductase activity, acting on CH-OH group of donors	molecular_function	12	click here
4	GO:0016651	oxidoreductase activity, acting on NADH or NADPH	molecular_function	10	click here
4	GO:0016684	oxidoreductase activity, acting on peroxide as acceptor	molecular_function	3	click here
4	GO:0016701	oxidoreductase activity, acting on single donors with incorporation of molecular oxygen	molecular_function	4	click here
4	GO:0016667	oxidoreductase activity, acting on sulfur group of donors	molecular_function	3	click here
4	GO:0016721	oxidoreductase activity, acting on superoxide radicals as acceptor	molecular_function	3	click here
4	GO:0016903	oxidoreductase activity, acting on the aldehyde or oxo group of donors	molecular_function	5	click here
4	GO:0016627	oxidoreductase activity, acting on the CH-CH group of donors	molecular_function	8	click here
4	GO:0008329	pattern recognition receptor activity	molecular_function	4	click here
4	GO:0008233	peptidase activity	molecular_function	34	click here
4	GO:0042834	peptidoglycan binding	molecular_function	3	click here
4	GO:0005543	phospholipid binding	molecular_function	5	click here
4	GO:0015203	polyamine transporter activity	molecular_function	3	click here
4	GO:0030247	polysaccharide binding	molecular_function	3	click here
4	GO:0015399	primary active transporter activity	molecular_function	9	click here
4	GO:0030414	protease inhibitor activity	molecular_function	5	click here
4	GO:0030674	protein binding, bridging	molecular_function	7	click here
4	GO:0008022	protein C-terminus binding	molecular_function	4	click here
4	GO:0046983	protein dimerization activity	molecular_function	12	click here
4	GO:0019904	protein domain specific binding	molecular_function	5	click here
4	GO:0019887	protein kinase regulator activity	molecular_function	4	click here
4	GO:0019888	protein phosphatase regulator activity	molecular_function	3	click here
4	GO:0017076	purine nucleotide binding	molecular_function	132	click here
4	GO:0005102	receptor binding	molecular_function	15	click here
4	GO:0003723	RNA binding	molecular_function	34	click here
4	GO:0003724	RNA helicase activity	molecular_function	4	click here
4	GO:0005083	small GTPase regulator activity	molecular_function	6	click here
4	GO:0008134	transcription factor binding	molecular_function	23	click here
4	GO:0016746	transferase activity, transferring acyl groups	molecular_function	6	click here
4	GO:0016765	transferase activity, transferring alkyl or aryl (other than methyl) groups	molecular_function	8	click here
4	GO:0016757	transferase activity, transferring glycosyl groups	molecular_function	14	click here
4	GO:0016769	transferase activity, transferring nitrogenous groups	molecular_function	5	click here
4	GO:0016741	transferase activity, transferring one-carbon groups	molecular_function	10	click here
4	GO:0016772	transferase activity, transferring phosphorus-containing groups	molecular_function	46	click here
4	GO:0008135	translation factor activity, nucleic acid binding	molecular_function	12	click here
4	GO:0004888	transmembrane receptor activity	molecular_function	13	click here
4	GO:0051082	unfolded protein binding	molecular_function	18	click here
5	GO:0051537	2 iron, 2 sulfur cluster binding	molecular_function	3	click here
5	GO:0016881	acid-amino acid ligase activity	molecular_function	17	click here
5	GO:0003779	actin binding	molecular_function	14	click here
5	GO:0003995	acyl-CoA dehydrogenase activity	molecular_function	5	click here
5	GO:0030554	adenyl nucleotide binding	molecular_function	99	click here
5	GO:0031420	alkali metal ion binding	molecular_function	3	click here
5	GO:0005279	amino acid-polyamine transporter activity	molecular_function	3	click here
5	GO:0005509	calcium ion binding	molecular_function	37	click here
5	GO:0016789	carboxylic ester hydrolase activity	molecular_function	10	click here
5	GO:0016831	carboxy-lyase activity	molecular_function	5	click here
5	GO:0005261	cation channel activity	molecular_function	5	click here
5	GO:0008234	cysteine-type peptidase activity	molecular_function	9	click here
5	GO:0004175	endopeptidase activity	molecular_function	13	click here
5	GO:0004866	endopeptidase inhibitor activity	molecular_function	3	click here
5	GO:0008238	exopeptidase activity	molecular_function	8	click here
5	GO:0005092	GDP-dissociation inhibitor activity	molecular_function	3	click here
5	GO:0004930	G-protein coupled receptor activity	molecular_function	4	click here
5	GO:0019001	guanyl nucleotide binding	molecular_function	37	click here
5	GO:0051427	hormone receptor binding	molecular_function	5	click here
5	GO:0016820	hydrolase activity, acting on acid anhydrides, catalyzing transmembrane movement of substances	molecular_function	11	click here
5	GO:0016818	hydrolase activity, acting on acid anhydrides, in phosphorus-containing anhydrides	molecular_function	60	click here
5	GO:0016811	hydrolase activity, acting on carbon-nitrogen (but not peptide) bonds, in linear amides	molecular_function	3	click here
5	GO:0004553	hydrolase activity, hydrolyzing O-glycosyl compounds	molecular_function	17	click here
5	GO:0005216	ion channel activity	molecular_function	6	click here
5	GO:0016301	kinase activity	molecular_function	40	click here
5	GO:0019900	kinase binding	molecular_function	4	click here
5	GO:0015179	L-amino acid transporter activity	molecular_function	4	click here
5	GO:0016876	ligase activity, forming aminoacyl-tRNA and related compounds	molecular_function	5	click here
5	GO:0000287	magnesium ion binding	molecular_function	15	click here
5	GO:0008237	metallopeptidase activity	molecular_function	7	click here
5	GO:0008168	methyltransferase activity	molecular_function	10	click here
5	GO:0042287	MHC protein binding	molecular_function	3	click here
5	GO:0015077	monovalent inorganic cation transporter activity	molecular_function	11	click here
5	GO:0003954	NADH dehydrogenase activity	molecular_function	9	click here
5	GO:0015175	neutral amino acid transporter activity	molecular_function	5	click here
5	GO:0004518	nuclease activity	molecular_function	5	click here
5	GO:0016779	nucleotidyltransferase activity	molecular_function	6	click here
5	GO:0016655	oxidoreductase activity, acting on NADH or NADPH, quinone or similar compound as acceptor	molecular_function	7	click here
5	GO:0016702	oxidoreductase activity, acting on single donors with incorporation of molecular oxygen, incorporation of two atoms of oxygen	molecular_function	4	click here
5	GO:0016620	oxidoreductase activity, acting on the aldehyde or oxo group of donors, NAD or NADP as acceptor	molecular_function	3	click here
5	GO:0016616	oxidoreductase activity, acting on the CH-OH group of donors, NAD or NADP as acceptor	molecular_function	10	click here
5	GO:0003755	peptidyl-prolyl cis-trans isomerase activity	molecular_function	3	click here
5	GO:0035091	phosphoinositide binding	molecular_function	3	click here
5	GO:0042578	phosphoric ester hydrolase activity	molecular_function	17	click here
5	GO:0016773	phosphotransferase activity, alcohol group as acceptor	molecular_function	30	click here
5	GO:0015291	porter activity	molecular_function	10	click here
5	GO:0015405	P-P-bond-hydrolysis-driven transporter activity	molecular_function	9	click here
5	GO:0004659	prenyltransferase activity	molecular_function	3	click here
5	GO:0046982	protein heterodimerization activity	molecular_function	7	click here
5	GO:0042803	protein homodimerization activity	molecular_function	5	click here
5	GO:0008601	protein phosphatase type 2A regulator activity	molecular_function	3	click here
5	GO:0031202	RNA splicing factor activity, transesterification mechanism	molecular_function	3	click here
5	GO:0043565	sequence-specific DNA binding	molecular_function	12	click here
5	GO:0008236	serine-type peptidase activity	molecular_function	5	click here
5	GO:0005070	SH3/SH2 adaptor activity	molecular_function	5	click here
5	GO:0015294	solute:cation symporter activity	molecular_function	7	click here
5	GO:0043566	structure-specific DNA binding	molecular_function	3	click here
5	GO:0008484	sulfuric ester hydrolase activity	molecular_function	4	click here
5	GO:0004784	superoxide dismutase activity	molecular_function	3	click here
5	GO:0008483	transaminase activity	molecular_function	4	click here
5	GO:0003712	transcription cofactor activity	molecular_function	15	click here
5	GO:0003700	transcription factor activity	molecular_function	20	click here
5	GO:0016747	transferase activity, transferring groups other than amino-acyl groups	molecular_function	5	click here
5	GO:0016758	transferase activity, transferring hexosyl groups	molecular_function	9	click here
5	GO:0016763	transferase activity, transferring pentosyl groups	molecular_function	3	click here
5	GO:0046914	transition metal ion binding	molecular_function	54	click here
5	GO:0003746	translation elongation factor activity	molecular_function	4	click here
5	GO:0003743	translation initiation factor activity	molecular_function	8	click here
6	GO:0008415	acyltransferase activity	molecular_function	5	click here
6	GO:0004812	aminoacyl-tRNA ligase activity	molecular_function	5	click here
6	GO:0004177	aminopeptidase activity	molecular_function	5	click here
6	GO:0005524	ATP binding	molecular_function	91	click here
6	GO:0019200	carbohydrate kinase activity	molecular_function	3	click here
6	GO:0004197	cysteine-type endopeptidase activity	molecular_function	5	click here
6	GO:0003688	DNA replication origin binding	molecular_function	4	click here
6	GO:0004527	exonuclease activity	molecular_function	4	click here
6	GO:0050660	FAD binding	molecular_function	8	click here
6	GO:0015928	fucosidase activity	molecular_function	4	click here
6	GO:0005525	GTP binding	molecular_function	36	click here
6	GO:0015078	hydrogen ion transporter activity	molecular_function	10	click here
6	GO:0005506	iron ion binding	molecular_function	13	click here
6	GO:0016298	lipase activity	molecular_function	6	click here
6	GO:0030145	manganese ion binding	molecular_function	7	click here
6	GO:0042288	MHC class I protein binding	molecular_function	3	click here
6	GO:0050136	NADH dehydrogenase (quinone) activity	molecular_function	7	click here
6	GO:0035257	nuclear hormone receptor binding	molecular_function	5	click here
6	GO:0019205	nucleobase, nucleoside, nucleotide kinase activity	molecular_function	3	click here
6	GO:0004576	oligosaccharyl transferase activity	molecular_function	3	click here
6	GO:0016791	phosphoric monoester hydrolase activity	molecular_function	15	click here
6	GO:0005267	potassium channel activity	molecular_function	3	click here
6	GO:0004672	protein kinase activity	molecular_function	25	click here
6	GO:0008318	protein prenyltransferase activity	molecular_function	3	click here
6	GO:0016462	pyrophosphatase activity	molecular_function	60	click here
6	GO:0008757	S-adenosylmethionine-dependent methyltransferase activity	molecular_function	4	click here
6	GO:0004252	serine-type endopeptidase activity	molecular_function	3	click here
6	GO:0019787	small conjugating protein ligase activity	molecular_function	14	click here
6	GO:0015370	solute:sodium symporter activity	molecular_function	6	click here
6	GO:0015293	symporter activity	molecular_function	9	click here
6	GO:0004298	threonine endopeptidase activity	molecular_function	3	click here
6	GO:0003713	transcription coactivator activity	molecular_function	10	click here
6	GO:0003714	transcription corepressor activity	molecular_function	4	click here
6	GO:0005244	voltage-gated ion channel activity	molecular_function	4	click here
6	GO:0008270	zinc ion binding	molecular_function	38	click here
7	GO:0004560	alpha-L-fucosidase activity	molecular_function	4	click here
7	GO:0046933	hydrogen-transporting ATP synthase activity, rotational mechanism	molecular_function	5	click here
7	GO:0008137	NADH dehydrogenase (ubiquinone) activity	molecular_function	7	click here
7	GO:0017111	nucleoside-triphosphatase activity	molecular_function	58	click here
7	GO:0004721	phosphoprotein phosphatase activity	molecular_function	11	click here
7	GO:0004674	protein serine/threonine kinase activity	molecular_function	21	click here
7	GO:0004713	protein-tyrosine kinase activity	molecular_function	5	click here
7	GO:0035258	steroid hormone receptor binding	molecular_function	5	click here
7	GO:0004842	ubiquitin-protein ligase activity	molecular_function	14	click here
7	GO:0005249	voltage-gated potassium channel activity	molecular_function	3	click here
8	GO:0016887	ATPase activity	molecular_function	34	click here
8	GO:0030331	estrogen receptor binding	molecular_function	3	click here
8	GO:0003924	GTPase activity	molecular_function	14	click here
8	GO:0004722	protein serine/threonine phosphatase activity	molecular_function	4	click here
8	GO:0004725	protein tyrosine phosphatase activity	molecular_function	3	click here
8	GO:0004702	receptor signaling protein serine/threonine kinase activity	molecular_function	3	click here
9	GO:0042623	ATPase activity, coupled	molecular_function	24	click here
9	GO:0042624	ATPase activity, uncoupled	molecular_function	3	click here
10	GO:0043492	ATPase activity, coupled to movement of substances	molecular_function	11	click here
10	GO:0008026	ATP-dependent helicase activity	molecular_function	9	click here
11	GO:0042626	ATPase activity, coupled to transmembrane movement of substances	molecular_function	11	click here
12	GO:0042625	ATPase activity, coupled to transmembrane movement of ions	molecular_function	8	click here
13	GO:0015662	ATPase activity, coupled to transmembrane movement of ions, phosphorylative mechanism	molecular_function	4	click here
13	GO:0019829	cation-transporting ATPase activity	molecular_function	6	click here
14	GO:0046961	hydrogen-transporting ATPase activity, rotational mechanism	molecular_function	6	click here
1	GO:0005575	cellular_component	cellular_component	614	click here
2	GO:0005623	cell	cellular_component	590	click here
2	GO:0031975	envelope	cellular_component	14	click here
2	GO:0031012	extracellular matrix	cellular_component	11	click here
2	GO:0044420	extracellular matrix part	cellular_component	7	click here
2	GO:0005576	extracellular region	cellular_component	25	click here
2	GO:0044421	extracellular region part	cellular_component	18	click here
2	GO:0031974	membrane-enclosed lumen	cellular_component	37	click here
2	GO:0043226	organelle	cellular_component	341	click here
2	GO:0044422	organelle part	cellular_component	150	click here
2	GO:0043234	protein complex	cellular_component	129	click here
3	GO:0044464	cell part	cellular_component	590	click here
3	GO:0005578	extracellular matrix (sensu Metazoa)	cellular_component	11	click here
3	GO:0005615	extracellular space	cellular_component	7	click here
3	GO:0043227	membrane-bound organelle	cellular_component	278	click here
3	GO:0043228	non-membrane-bound organelle	cellular_component	94	click here
3	GO:0031967	organelle envelope	cellular_component	14	click here
3	GO:0043233	organelle lumen	cellular_component	37	click here
3	GO:0031982	vesicle	cellular_component	13	click here
4	GO:0000267	cell fraction	cellular_component	27	click here
4	GO:0042995	cell projection	cellular_component	10	click here
4	GO:0044463	cell projection part	cellular_component	6	click here
4	GO:0005622	intracellular	cellular_component	435	click here
4	GO:0044424	intracellular part	cellular_component	412	click here
4	GO:0016020	membrane	cellular_component	208	click here
4	GO:0044425	membrane part	cellular_component	118	click here
4	GO:0031988	membrane-bound vesicle	cellular_component	13	click here
4	GO:0019866	organelle inner membrane	cellular_component	6	click here
5	GO:0048475	coated membrane	cellular_component	7	click here
5	GO:0005737	cytoplasm	cellular_component	249	click here
5	GO:0012505	endomembrane system	cellular_component	33	click here
5	GO:0043229	intracellular organelle	cellular_component	341	click here
5	GO:0031224	intrinsic to membrane	cellular_component	92	click here
5	GO:0005624	membrane fraction	cellular_component	22	click here
5	GO:0005886	plasma membrane	cellular_component	56	click here
5	GO:0044459	plasma membrane part	cellular_component	42	click here
5	GO:0030529	ribonucleoprotein complex	cellular_component	34	click here
6	GO:0044444	cytoplasmic part	cellular_component	190	click here
6	GO:0000139	Golgi membrane	cellular_component	6	click here
6	GO:0016021	integral to membrane	cellular_component	91	click here
6	GO:0043231	intracellular membrane-bound organelle	cellular_component	278	click here
6	GO:0043232	intracellular non-membrane-bound organelle	cellular_component	94	click here
6	GO:0044446	intracellular organelle part	cellular_component	150	click here
6	GO:0031226	intrinsic to plasma membrane	cellular_component	35	click here
6	GO:0030117	membrane coat	cellular_component	7	click here
6	GO:0042175	nuclear envelope-endoplasmic reticulum network	cellular_component	16	click here
6	GO:0012506	vesicle membrane	cellular_component	10	click here
6	GO:0042598	vesicular fraction	cellular_component	7	click here
7	GO:0005694	chromosome	cellular_component	15	click here
7	GO:0031410	cytoplasmic vesicle	cellular_component	13	click here
7	GO:0044433	cytoplasmic vesicle part	cellular_component	10	click here
7	GO:0005856	cytoskeleton	cellular_component	58	click here
7	GO:0005829	cytosol	cellular_component	34	click here
7	GO:0044445	cytosolic part	cellular_component	9	click here
7	GO:0005783	endoplasmic reticulum	cellular_component	50	click here
7	GO:0044432	endoplasmic reticulum part	cellular_component	18	click here
7	GO:0005768	endosome	cellular_component	6	click here
7	GO:0016282	eukaryotic 43S preinitiation complex	cellular_component	8	click here
7	GO:0016283	eukaryotic 48S initiation complex	cellular_component	6	click here
7	GO:0005794	Golgi apparatus	cellular_component	21	click here
7	GO:0044431	Golgi apparatus part	cellular_component	12	click here
7	GO:0031301	integral to organelle membrane	cellular_component	6	click here
7	GO:0005887	integral to plasma membrane	cellular_component	35	click here
7	GO:0031300	intrinsic to organelle membrane	cellular_component	6	click here
7	GO:0042579	microbody	cellular_component	6	click here
7	GO:0005792	microsome	cellular_component	7	click here
7	GO:0005815	microtubule organizing center	cellular_component	8	click here
7	GO:0044429	mitochondrial part	cellular_component	15	click here
7	GO:0005739	mitochondrion	cellular_component	44	click here
7	GO:0044428	nuclear part	cellular_component	43	click here
7	GO:0005730	nucleolus	cellular_component	6	click here
7	GO:0005634	nucleus	cellular_component	150	click here
7	GO:0031090	organelle membrane	cellular_component	43	click here
7	GO:0016469	proton-transporting two-sector ATPase complex	cellular_component	6	click here
7	GO:0005840	ribosome	cellular_component	20	click here
7	GO:0015935	small ribosomal subunit	cellular_component	6	click here
7	GO:0005773	vacuole	cellular_component	15	click here
8	GO:0015629	actin cytoskeleton	cellular_component	22	click here
8	GO:0044427	chromosomal part	cellular_component	12	click here
8	GO:0016023	cytoplasmic membrane-bound vesicle	cellular_component	13	click here
8	GO:0044430	cytoskeletal part	cellular_component	44	click here
8	GO:0005830	cytosolic ribosome (sensu Eukaryota)	cellular_component	8	click here
8	GO:0005843	cytosolic small ribosomal subunit (sensu Eukaryota)	cellular_component	6	click here
8	GO:0005789	endoplasmic reticulum membrane	cellular_component	15	click here
8	GO:0000323	lytic vacuole	cellular_component	11	click here
8	GO:0015630	microtubule cytoskeleton	cellular_component	29	click here
8	GO:0005740	mitochondrial envelope	cellular_component	9	click here
8	GO:0031980	mitochondrial lumen	cellular_component	6	click here
8	GO:0031981	nuclear lumen	cellular_component	28	click here
8	GO:0044451	nucleoplasm part	cellular_component	19	click here
8	GO:0005777	peroxisome	cellular_component	6	click here
8	GO:0005681	spliceosome complex	cellular_component	7	click here
9	GO:0005813	centrosome	cellular_component	7	click here
9	GO:0000785	chromatin	cellular_component	10	click here
9	GO:0030135	coated vesicle	cellular_component	9	click here
9	GO:0030659	cytoplasmic vesicle membrane	cellular_component	10	click here
9	GO:0016591	DNA-directed RNA polymerase II, holoenzyme	cellular_component	9	click here
9	GO:0005798	Golgi-associated vesicle	cellular_component	8	click here
9	GO:0005764	lysosome	cellular_component	11	click here
9	GO:0005874	microtubule	cellular_component	14	click here
9	GO:0005875	microtubule associated complex	cellular_component	12	click here
9	GO:0005759	mitochondrial matrix	cellular_component	6	click here
9	GO:0031966	mitochondrial membrane	cellular_component	9	click here
9	GO:0016459	myosin	cellular_component	8	click here
9	GO:0005654	nucleoplasm	cellular_component	21	click here
9	GO:0005667	transcription factor complex	cellular_component	12	click here
10	GO:0030136	clathrin-coated vesicle	cellular_component	6	click here
10	GO:0030662	coated vesicle membrane	cellular_component	8	click here
10	GO:0030286	dynein complex	cellular_component	8	click here
10	GO:0005743	mitochondrial inner membrane	cellular_component	6	click here
11	GO:0030120	vesicle coat	cellular_component	7	click here

## Sheet: match
Level	GO ID		Term	category	No. fo hits
1	GO:0008150		biological_process	biological_process	761
No.	EST	GenBank Accession no.	Putative match	Organism	E-value	Hit ID
1	AU_Cv_EST_001D_A07	EH649336	MGC69167 protein [Xenopus laevis]	Xenopus laevis	2e-51	AAH59348.1
2	AU_Cv_EST_009D_E08	EH646124	Cullin 3 [Danio rerio]	Danio rerio	2e-23	AAH65357.1
3	AU_Cv_EST_014D_C01	EH648015	unnamed protein product [Tetraodon nigroviridis]	Tetraodon nigroviridis	5e-19	CAG08066.1
4	AU_Cv_EST_009B_B05	EH645932	PREDICTED: similar to Neurogenic locus Notch protein precursor [Apis mellifera]	Apis mellifera	1e-12	XP_396734.3
5	AU_Cv_EST_015C_H03	EH648307	PREDICTED: similar to cap binding protein 20 CG12357-PA [Apis mellifera]	Apis mellifera	9e-67	XP_397316.1
6	AU_Cv_EST_010D_F04	EH646425	HLA-B associated transcript 1 variant [Homo sapiens]	Homo sapiens	7e-57	BAD96632.1
7	AU_Cv_EST_010A_E07	EH646205	PREDICTED: hypothetical protein [Strongylocentrotus purpuratus] ref|XP_001188299.1| PREDICTED: hypothetical protein [Strongylocentrotus purpuratus]	Strongylocentrotus purpuratus	1e-33	XP_789433.1
8	AU_Cv_EST_001A_G02	EH649158	GTP-binding nuclear protein Ran [Bombyx mori] gb|ABD36346.1| GTP-binding nuclear protein Ran [Bombyx mori]	Bombyx mori	1e-76	NP_001040274.1
9	AU_Cv_EST_012B_D10	EH647079	Sjogren syndrome antigen B (autoantigen La) [Danio rerio] gb|AAH45392.1| Sjogren syndrome antigen B (autoantigen La) [Danio rerio]	Danio rerio	2e-26	NP_955841.1
10	AU_Cv_EST_004B_E07	EH644298	MGC81128 protein [Xenopus laevis]	Xenopus laevis	2e-57	AAH68703.1
11	AU_Cv_EST_001A_F05	EH649150	hypothetical protein LOC503766 [Danio rerio] sp|Q5D016|PFD1_BRARE Prefoldin subunit 1 gb|AAH90278.1| Zgc:110742 [Danio rerio]	Danio rerio	1e-20	NP_001013362.1
12	Contig\4		PREDICTED: septin 11 [Pan troglodytes]	Pan troglodytes	8e-65	XP_517208.2
13	AU_Cv_EST_017C_D08	EH648963	hypothetical protein LOC393431 [Danio rerio] gb|AAH55151.1| Zgc:63587 [Danio rerio]	Danio rerio	7e-32	NP_956753.1
14	AU_Cv_EST_015D_B07	EH648359	PREDICTED: similar to forkhead transcription factor N2/3 [Strongylocentrotus purpuratus] ref|XP_001182399.1| PREDICTED: similar to forkhead transcription factor N2/3 [Strongylocentrotus purpuratus]	Strongylocentrotus purpuratus	1e-29	XP_795496.2
15	AU_Cv_EST_009A_C10	EH645852	gi|119913874|ref|XP_594528.3| PREDICTED: similar to Striatin-... 62.0 9e-09	Bos taurus	9e-09	XP_509887.2
16	AU_Cv_EST_008B_G07	EH645651	PREDICTED: similar to KIAA0445 protein [Strongylocentrotus purpuratus] ref|XP_786339.2| PREDICTED: similar to KIAA0445 protein [Strongylocentrotus purpuratus]	Strongylocentrotus purpuratus	3e-29	XP_001187086.1
17	AU_Cv_EST_005A_G04	EH644549	PREDICTED: similar to Serine/threonine-protein phosphatase alpha-1 isoform [Tribolium castaneum]	Tribolium castaneum	5e-69	XP_972528.1
18	AU_Cv_EST_015D_E08	EH648392	unnamed protein product [Tetraodon nigroviridis]	Tetraodon nigroviridis	1e-74	CAF97141.1
19	AU_Cv_EST_012C_F10	EH647180	PREDICTED: hypothetical protein [Strongylocentrotus purpuratus] ref|XP_001195446.1| PREDICTED: hypothetical protein [Strongylocentrotus purpuratus]	Strongylocentrotus purpuratus	7e-61	XP_790305.2
20	AU_Cv_EST_008B_D02	EH645584	GTP binding protein 4 [Gallus gallus] emb|CAG31225.1| hypothetical protein [Gallus gallus]	Gallus gallus	1e-91	NP_001006354.1
21	AU_Cv_EST_010C_E05	EH646366	PREDICTED: similar to arylsulfatase B [Strongylocentrotus purpuratus] ref|XP_001183773.1| PREDICTED: similar to arylsulfatase B [Strongylocentrotus purpuratus]	Strongylocentrotus purpuratus	2e-48	XP_791089.1
22	AU_Cv_EST_011B_H05	EH646609	BMP type 1b receptor [Crassostrea gigas]	Crassostrea gigas	2e-66	CAE11917.1
23	AU_Cv_EST_016A_D12	EH648503	PREDICTED: similar to Serine/threonine-protein phosphatase 2A catalytic subunit beta isoform (PP2A-beta) [Tribolium castaneum]	Tribolium castaneum	4e-82	XP_973546.1
24	AU_Cv_EST_013D_F09	EH647698	PREDICTED: similar to alpha isoform of regulatory subunit A, protein phosphatase 2, partial [Strongylocentrotus purpuratus]	Strongylocentrotus purpuratus	2e-60	XP_001183610.1
25	AU_Cv_EST_001B_F04	EH649229	CG32169-PA [Drosophila melanogaster] gb|AAM52738.1| RE25373p [Drosophila melanogaster] gb|AAF49366.3| CG32169-PA [Drosophila melanogaster]	Drosophila melanogaster	3e-26	NP_730245.2
26	Contig\565		MGC82350 protein [Xenopus laevis]	Xenopus laevis	7e-41	AAH77996.1
27	Contig\519		stathmin 1/oncoprotein 18 [Gallus gallus] sp|P31395|STMN1_CHICK Stathmin emb|CAA48035.1| stathmin [Gallus gallus]	Gallus gallus	8e-12	NP_001001858.1
28	Contig\508		phytanoyl-CoA hydroxylase [Danio rerio] emb|CAI11762.1| novel protein similar to vertebrate phytanoyl-CoA hydroxylase (Refsum disease) (PHYH) [Danio rerio] gb|AAH92793.1| Zgc:110203 [Danio rerio]	Danio rerio	1e-64	NP_001017823.1
29	Contig\334		hypothetical protein LOC549920 [Xenopus tropicalis] emb|CAJ83184.1| NADH dehydrogenase (ubiquinone) flavoprotein 2 [Xenopus tropicalis]	Xenopus tropicalis	1e-76	NP_001017166.1
30	Contig\276		gi|119598464|gb|EAW78058.1| hairy and enhancer of split 1, (Dros 163 3e-39	Homo sapiens	3e-39	AAH39152.1
31	AU_Cv_EST_017D_C10	EH649057	hairy and enhancer of split 1, [Xenopus tropicalis] gb|AAH59761.1| Hairy and enhancer of split 1, (Drosophila) [Xenopus tropicalis] gb|AAZ04408.1| hairy2 [Xenopus tropicalis] emb|CAJ82465.1| Helix-loop-helix DNA-binding domain protein with Hairy Orange domain, similar to hes1 [Xenopus tropicalis]	Xenopus tropicalis	5e-37	NP_988870.1
32	AU_Cv_EST_014C_H06	EH648003	Sema5a protein [Mus musculus]	Mus musculus	7e-45	AAH65137.1
33	AU_Cv_EST_014C_E04	EH647974	ENSANGP00000007854 [Anopheles gambiae str. PEST]	Anopheles gambiae	4e-09	EAA01248.4
34	AU_Cv_EST_008C_G02	EH645721	delta isoform of regulatory subunit B56, protein phosphatase 2A [Danio rerio] gb|AAH64705.1| Zgc:77529 protein [Danio rerio] gb|AAH67382.1| Zgc:77529 [Danio rerio]	Danio rerio	3e-47	NP_998483.1
35	AU_Cv_EST_005C_C02	EH644673	MGC83128 protein [Xenopus laevis]	Xenopus laevis	7e-20	AAH80040.1
36	Contig\129		Fourteen-Three-Three family member (ftt-2) [Caenorhabditis elegans] emb|CAC42300.2| Hypothetical protein F52D10.3b [Caenorhabditis elegans]	Caenorhabditis elegans	2e-39	NP_509938.2
37	AU_Cv_EST_017A_F10	EH648817	hypothetical protein LOC565041 [Danio rerio] gb|AAI00114.1| Zgc:113028 [Danio rerio]	Danio rerio	6e-10	NP_001030150.1
38	AU_Cv_EST_015D_C10	EH648374	hypothetical protein LOC539357 [Bos taurus] gb|AAI19837.1| Similar to vacuolar protein sorting factor 4B [Bos taurus]	Bos taurus	2e-75	NP_001069624.1
39	AU_Cv_EST_016B_F08	EH648564	NADH dehydrogenase subunit 4 [Crassostrea virginica] gb|AAW69400.1| NADH dehydrogenase subunit 4 [Crassostrea virginica]	Crassostrea virginica	6e-55	YP_254655.1
40	AU_Cv_EST_017B_C03	EH648858	PREDICTED: similar to oxidative stress protein, partial [Strongylocentrotus purpuratus]	Strongylocentrotus purpuratus	1e-12	XP_001178682.1
41	AU_Cv_EST_009A_A10	EH645831	CDC42 [Phallusia mammilata]	Phallusia mammilata	8e-58	AAX89406.1
42	Contig\513		PREDICTED: similar to Neurocalcin homolog (DrosNCa) [Apis mellifera]	Apis mellifera	5e-50	XP_392256.2
43	Contig\466		skd/vacuolar sorting [Aedes aegypti] gb|EAT45824.1| skd/vacuolar sorting [Aedes aegypti]	Aedes aegypti	6e-50	EAT45823.1
44	Contig\44		hypothetical protein LOC445498 [Danio rerio] sp|Q68EK7|RAB4B_BRARE Ras-related protein Rab-4B gb|AAH80219.1| Zgc:101015 [Danio rerio]	Danio rerio	7e-85	NP_001004002.1
45	Contig\418		PREDICTED: similar to General receptor for phosphoinositides 1 CG11628-PA [Apis mellifera]	Apis mellifera	3e-23	XP_001122707.1
46	AU_Cv_EST_017B_C06	EH648861	cpne3 protein [Xenopus tropicalis] gb|AAH80879.1| Cpne3 protein [Xenopus tropicalis]	Xenopus tropicalis	6e-32	NP_001008001.1
47	AU_Cv_EST_008D_G08	EH645810	PREDICTED: sorting nexin 17 [Pan troglodytes]	Pan troglodytes	1e-42	XP_515357.2
48	AU_Cv_EST_007A_G05	EH645216	synaptobrevin-like 1 [Gallus gallus] emb|CAG31519.1| hypothetical protein [Gallus gallus]	Gallus gallus	1e-59	NP_001026292.1
49	AU_Cv_EST_006C_D09	EH645024	PREDICTED: similar to Copine-3 (Copine III) [Bos taurus]	Bos taurus	2e-30	XP_608625.2
50	AU_Cv_EST_006A_B02	EH644825	vesicle docking protein p115 [Bos taurus] gb|AAI08113.1| Vesicle docking protein p115 [Bos taurus]	Bos taurus	3e-56	NP_777270.2
51	AU_Cv_EST_004C_H09	EH644399	PREDICTED: hypothetical protein [Strongylocentrotus purpuratus] ref|XP_001177063.1| PREDICTED: hypothetical protein [Strongylocentrotus purpuratus]	Strongylocentrotus purpuratus	2e-30	XP_784318.2
52	AU_Cv_EST_006C_D04	EH645019	Tcp1-A-prov protein [Xenopus laevis]	Xenopus laevis	2e-70	AAH68901.1
53	AU_Cv_EST_014C_C03	EH647952	leucine-rich protein [Xenopus laevis]	Xenopus laevis	6e-15	AAM73680.1
54	AU_Cv_EST_002C_F03	EH647596	Minute (2) 21AB CG2674-PB, isoform B [Drosophila melanogaster] gb|AAF51558.1| CG2674-PB, isoform B [Drosophila melanogaster]	Drosophila melanogaster	8e-15	NP_722599.1
55	AU_Cv_EST_005D_G08	EH644800	methionine adenosyltransferase [Modiolus americanus]	Modiolus americanus	1e-75	AAT06208.1
56	AU_Cv_EST_012C_C04	EH647144	glutamic acid decarboxylase [Ciona intestinalis] dbj|BAB88854.1| glutamic acid decarboxylase [Ciona intestinalis]	Ciona intestinalis	3e-51	NP_001027785.1
57	AU_Cv_EST_006B_C11	EH644940	PREDICTED: similar to Polycomb group RING finger protein 4 (Polycomb complex protein BMI-1) [Rattus norvegicus]	Rattus norvegicus	5e-46	XP_001073733.1
58	AU_Cv_EST_011B_H04	EH646608	Mn superoxide dismutase [Biomphalaria glabrata] gb|AAS83981.1| Mn superoxide dismutase [Biomphalaria glabrata]	Biomphalaria glabrata	3e-49	AAS83980.1
59	Contig\605		beta-tubulin [Crassostrea gigas]	Crassostrea gigas	2e-86	AAU93877.1
60	Contig\488		beta-tubulin [Halocynthia roretzi]	Halocynthia roretzi	2e-80	BAA22382.1
61	Contig\430		dynein, axonemal, light chain 4 [Mus musculus] dbj|BAA24153.1| outer arm dynein light chain 4 [Mus musculus]	Mus musculus	3e-36	NP_059498.1
62	AU_Cv_EST_017C_A07	EH648928	axonemal dynein heavy chain 8 long form [Mus musculus]	Mus musculus	6e-40	AAK60621.1
63	AU_Cv_EST_017A_F09	EH648816	PREDICTED: kinesin-like motor protein C20orf23 [Pan troglodytes]	Pan troglodytes	3e-12	XP_514522.2
64	AU_Cv_EST_017A_D07	EH648793	dynein heavy chain isotype 4	Tripneustes gratilla	1e-47	AAA63587.1
65	AU_Cv_EST_014A_C05	EH647783	PREDICTED: similar to axonemal dynein heavy chain DNAH5 [Gallus gallus]	Gallus gallus	8e-28	XP_419006.2
66	AU_Cv_EST_016D_E02	EH648718	Chain A, Localisation Of Dynein Light Chains 1 And 2 And Their Pro- Apoptotic Ligands pdb|1RE6|B Chain B, Localisation Of Dynein Light Chains 1 And 2 And Their Pro- Apoptotic Ligands	Mus musculus	2e-45	1RE6
67	AU_Cv_EST_011A_G05	EH646552	Pipox-prov protein [Xenopus tropicalis]	Xenopus tropicalis	1e-28	AAH89750.1
68	AU_Cv_EST_001D_F06	EH649388	PREDICTED: similar to Dihydropteridine reductase CG4665-PA, isoform A [Apis mellifera]	Apis mellifera	7e-46	XP_392684.2
69	AU_Cv_EST_001B_B10	EH649195	6-pyruvoyl tetrahydrobiopterin synthase (PTPS) (PTP synthase) gb|AAK59697.1| 6-pyruvoyl tetrahydropterin synthase [Poecilia reticulata]	Poecilia reticulata	3e-52	Q90W95
70	AU_Cv_EST_015C_D03	EH648279	PREDICTED: similar to Ring canal kelch protein [Tribolium castaneum]	Tribolium castaneum	1e-16	XP_974425.1
71	AU_Cv_EST_008A_A04	EH645492	PREDICTED: similar to thymosin beta 4 peptide [Gallus gallus]	Gallus gallus	6e-13	XP_001234312.1
72	AU_Cv_EST_004C_H10	EH644400	PREDICTED: similar to CG8948-PA, isoform A, partial [Tribolium castaneum]	Tribolium castaneum	7e-21	XP_970279.1
73	AU_Cv_EST_011C_C10	EH646678	PREDICTED: similar to Chain A, Crystal Structure Of Human Protein Farnesyltransferase Complexed With Farnesyl Diphosphate And The Peptidomimetic Inhibitor L-739,750 isoform 4 [Pan troglodytes]	Pan troglodytes	4e-77	XP_001145933.1
74	AU_Cv_EST_017D_B03	EH649015	unnamed protein product [Tetraodon nigroviridis]	Tetraodon nigroviridis	2e-45	CAG09215.1
75	AU_Cv_EST_007C_B07	EH645340	Flap endonuclease 1-B (Flap structure-specific endonuclease 1-B) (FEN-1-B) (xFEN-1b) gb|AAB08478.1| XFEN1b [Xenopus laevis]	Xenopus laevis	2e-72	P70054
76	AU_Cv_EST_011B_G05	EH646603	PREDICTED: similar to GTP-binding-protein CG5519-PA [Apis mellifera]	Apis mellifera	6e-61	XP_392284.2
77	AU_Cv_EST_007B_B11	EH645286	PREDICTED: similar to cryptochrome 1 (photolyase-like) [Tribolium castaneum]	Tribolium castaneum	1e-39	XP_972654.1
78	Contig\105		PREDICTED: hypothetical protein [Strongylocentrotus purpuratus] ref|XP_001185477.1| PREDICTED: hypothetical protein [Strongylocentrotus purpuratus]	Strongylocentrotus purpuratus	1e-52	XP_794920.2
79	AU_Cv_EST_004C_H04	EH644396	telomere end-binding protein [Xenopus tropicalis] gb|AAS45841.1| telomere end-binding protein [Xenopus tropicalis] emb|CAJ81757.1| protection of telomeres 1 [Xenopus tropicalis]	Xenopus tropicalis	7e-20	NP_998876.1
80	AU_Cv_EST_011A_E10	EH646535	serine/threonine kinase [Homo sapiens] gb|AAF29508.1| STK15 serine/threonine kinase [Homo sapiens]	Homo sapiens	1e-27	AAC63902.1
81	AU_Cv_EST_013B_B09	EH647389	PREDICTED: similar to Structural maintenance of chromosomes 3 [Strongylocentrotus purpuratus] ref|XP_001176233.1| PREDICTED: similar to Structural maintenance of chromosomes 3 [Strongylocentrotus purpuratus]	Strongylocentrotus purpuratus	3e-47	XP_001176817.1
82	AU_Cv_EST_008A_F03	EH645548	histone H1 [Mytilus galloprovincialis]	Mytilus galloprovincialis	4e-18	AAP94647.1
83	AU_Cv_EST_004A_B06	EH644169	polycystic kidney disease protein 2 [Strongylocentrotus purpuratus] gb|AAP35006.1| polycystic kidney disease protein 2 [Strongylocentrotus purpuratus]	Strongylocentrotus purpuratus	3e-26	NP_999827.1
84	AU_Cv_EST_015A_C07	EH648120	PREDICTED: similar to cyclin dependent kinase 2 [Strongylocentrotus purpuratus] ref|XP_001178731.1| PREDICTED: similar to cyclin dependent kinase 2 [Strongylocentrotus purpuratus]	Strongylocentrotus purpuratus	1e-76	XP_790847.2
85	Contig\330		PREDICTED: hypothetical protein [Gallus gallus]	Gallus gallus	6e-34	XP_422152.2
86	AU_Cv_EST_004D_D12	EH644449	PREDICTED: hypothetical protein, partial [Strongylocentrotus purpuratus]	Strongylocentrotus purpuratus	4e-33	XP_001184572.1
87	AU_Cv_EST_004D_F02	EH644412	origin recognition complex subunit 5 [Gallus gallus] emb|CAH65305.1| hypothetical protein [Gallus gallus]	Gallus gallus	6e-30	NP_001025900.1
88	AU_Cv_EST_010B_G11	EH646306	CCAAT/enhancer binding protein (C/EBP), gamma [Danio rerio] gb|AAL54867.1|AF306856_1 CCAAT/enhancer binding protein gamma [Danio rerio] gb|AAH49400.1| CCAAT/enhancer binding protein (C/EBP), gamma [Danio rerio] gb|AAH71296.1| CCAAT/enhancer binding protein (C/EBP), gamma [Danio rerio]	Danio rerio	2e-17	NP_571961.1
89	AU_Cv_EST_004C_H12	EH644402	PREDICTED: hypothetical protein [Strongylocentrotus purpuratus] ref|XP_001178266.1| PREDICTED: hypothetical protein [Strongylocentrotus purpuratus]	Strongylocentrotus purpuratus	2e-48	XP_788121.2
90	AU_Cv_EST_004B_A08	EH644271	acireductone dioxygenase 1 [Mus musculus] sp|Q99JT9|MTND_MOUSE 1,2-dihydroxy-3-keto-5-methylthiopentene dioxygenase (Aci-reductone dioxygenase) (ARD) gb|AAH05695.1| Adi1 protein [Mus musculus] dbj|BAE26682.1| unnamed protein product [Mus musculus]	Mus musculus	4e-61	NP_598813.1
91	AU_Cv_EST_016B_A02	EH648510	PREDICTED: similar to MGC64378 protein [Gallus gallus]	Gallus gallus	1e-65	XP_417879.2
92	AU_Cv_EST_007B_F04	EH645265	PREDICTED: hypothetical protein [Strongylocentrotus purpuratus]	Strongylocentrotus purpuratus	6e-37	XP_001189673.1
93	AU_Cv_EST_006C_D10	EH645025	tumor rejection antigen-like protein [Lymnaea stagnalis]	Lymnaea stagnalis	2e-17	AAT97075.1
94	AU_Cv_EST_014D_A04	EH648011	spermatogonial stem-cell renewal factor [Anguilla japonica]	Anguilla japonica	6e-49	BAC82441.1
95	AU_Cv_EST_014A_G07	EH647828	Pold2 protein [Danio rerio]	Danio rerio	4e-42	AAH45410.1
96	AU_Cv_EST_002A_B10	EH646831	SJCHGC08481 protein [Schistosoma japonicum]	Schistosoma japonicum	5e-34	AAX26239.2
97	AU_Cv_EST_010D_D07	EH646455	putative origin recognition complex subunit 3 protein [Platynereis dumerilii]	Platynereis dumerilii	4e-36	CAJ38812.1
98	AU_Cv_EST_008D_A03	EH645743	ribonucleoside-diphosphate reductase M1 chain [Gallus gallus] emb|CAG31174.1| hypothetical protein [Gallus gallus]	Gallus gallus	2e-75	NP_001026008.1
99	Contig\635		alpha-amylase [Corbicula fluminea]	Corbicula fluminea	9e-61	AAO17927.2
100	Contig\364		PREDICTED: hypothetical protein [Strongylocentrotus purpuratus] ref|XP_001188978.1| PREDICTED: hypothetical protein [Strongylocentrotus purpuratus]	Strongylocentrotus purpuratus	4e-16	XP_791905.1
101	AU_Cv_EST_017B_B09	EH648853	PREDICTED: similar to Mannosidase II CG18802-PA [Apis mellifera]	Apis mellifera	8e-07	XP_624759.2
102	AU_Cv_EST_016D_D03	EH648711	alpha-amylase [Corbicula fluminea]	Corbicula fluminea	2e-28	AAO17927.2
103	AU_Cv_EST_016D_A04	EH648680	hypothetical protein LOC445487 [Danio rerio] gb|AAH80244.1| Zgc:92013 [Danio rerio]	Danio rerio	3e-49	NP_001004115.1
104	AU_Cv_EST_016B_H06	EH648584	alpha amylase A [Crassostrea gigas]	Crassostrea gigas	5e-92	AAL37183.1
105	AU_Cv_EST_016A_F01	EH648473	PREDICTED: similar to Beta-hexosaminidase beta chain precursor (N-acetyl-beta-glucosaminidase) (Beta-N-acetylhexosaminidase) (Hexosaminidase B) [Apis mellifera]	Apis mellifera	6e-10	XP_001122538.1
106	AU_Cv_EST_015A_G11	EH648165	PREDICTED: hypothetical protein [Strongylocentrotus purpuratus] ref|XP_001194588.1| PREDICTED: hypothetical protein [Strongylocentrotus purpuratus]	Strongylocentrotus purpuratus	9e-74	XP_796773.2
107	AU_Cv_EST_012D_C03	EH647228	PREDICTED: similar to dicarbonyl L-xylulose reductase isoform 2 [Danio rerio]	Danio rerio	2e-13	XP_706957.1
108	AU_Cv_EST_009D_B01	EH646087	sodium/glucose cotransporter [Crassostrea gigas]	Crassostrea gigas	5e-75	AAT44356.1
109	AU_Cv_EST_007D_C06	EH645438	PREDICTED: hypothetical protein [Strongylocentrotus purpuratus] ref|XP_001194588.1| PREDICTED: hypothetical protein [Strongylocentrotus purpuratus]	Strongylocentrotus purpuratus	2e-73	XP_796773.2
110	AU_Cv_EST_006D_G09	EH645139	endo-beta-1,4-glucanase [Ampullaria crossean]	Ampullaria crossean	1e-14	ABD24274.1
111	AU_Cv_EST_005A_C06	EH644513	unnamed protein product [Tetraodon nigroviridis]	Tetraodon nigroviridis	2e-52	CAG13212.1
112	AU_Cv_EST_003C_B06	EH644022	PREDICTED: hypothetical protein [Gallus gallus]	Gallus gallus	2e-25	XP_001233561.1
113	Contig\7		B-cell translocation gene 1 [Danio rerio] gb|AAH56691.1| B-cell translocation gene 1 [Danio rerio] emb|CAH68953.1| B-cell translocation gene 1 [Danio rerio]	Danio rerio	5e-34	NP_956314.1
114	AU_Cv_EST_013D_B08	EH647668	PREDICTED: similar to C8orf1 protein [Pan troglodytes]	Pan troglodytes	9e-36	XP_528185.2
115	AU_Cv_EST_012C_F03	EH647175	hypothetical protein LOC540025 [Bos taurus] gb|AAI20135.1| Similar to RAS-like, estrogen-regulated, growth inhibitor [Bos taurus]	Bos taurus	6e-52	NP_001069666.1
116	AU_Cv_EST_005B_F08	EH644630	PREDICTED: similar to CG8519-PA [Apis mellifera]	Apis mellifera	5e-21	XP_001119889.1
117	Contig\253		deoxyribonuclease II beta [Xenopus tropicalis] gb|AAH88028.1| Deoxyribonuclease II beta [Xenopus tropicalis]	Xenopus tropicalis	4e-33	NP_001011305.1
118	AU_Cv_EST_008A_F02	EH645547	PREDICTED: similar to Nuclear receptor coactivator 6 (Amplified in breast cancer protein 3) (Cancer-amplified transcriptional coactivator ASC-2) (Activating signal cointegrator 2) (ASC-2) (Peroxisome proliferator-activated receptor-interacting protein) (PPAR-... [Apis mellifera]	Apis mellifera	2e-24	XP_001121523.1
119	Contig\310		Homo sapiens ubiquitin-conjugating enzyme E2N (UBC13 homolog, yeast) [synthetic construct] gb|AAX43336.1| ubiquitin-conjugating enzyme E2N [synthetic construct]	synthetic construct	2e-69	AAP36228.1
120	AU_Cv_EST_011C_F03	EH646703	PREDICTED: similar to SWI/SNF-related matrix-associated actin-dependent regulator of chromatin c2 isoform a, partial [Danio rerio]	Danio rerio	3e-45	XP_695864.1
121	Contig\136		PREDICTED: similar to PHD finger protein 12 (PHD factor 1) (Pf1) [Gallus gallus]	Gallus gallus	2e-56	XP_415826.2
122	AU_Cv_EST_015B_B04	EH648199	CIR protein [Ciona intestinalis] dbj|BAE06344.1| Ci-CIR [Ciona intestinalis]	Ciona intestinalis	1e-47	NP_001071668.1
123	AU_Cv_EST_011A_E05	EH646531	putative ribosomal protein S14e [Diaphorina citri]	Diaphorina citri	3e-65	ABG81984.1
124	AU_Cv_EST_007C_E07	EH645370	axonemal dynein light chain p33 [Strongylocentrotus purpuratus] sp|Q26630|IDLC_STRPU 33 kDa inner dynein arm light chain, axonemal (p33) gb|AAC47111.1| axonemal dynein light chain p33	Strongylocentrotus purpuratus	3e-58	NP_999680.1
125	AU_Cv_EST_004D_G05	EH644471	PREDICTED: hypothetical protein [Strongylocentrotus purpuratus]	Strongylocentrotus purpuratus	1e-11	XP_796792.2
126	AU_Cv_EST_002C_B06	EH647566	Shmt1 protein [Xenopus laevis]	Xenopus laevis	2e-25	AAH42276.1
127	AU_Cv_EST_003D_G01	EH644140	jnk stimulatory phosphatase (jsp1) [Aedes aegypti]	Aedes aegypti	2e-25	EAT47801.1
128	AU_Cv_EST_014C_E07	EH647977	CG6293-PA [Drosophila melanogaster] gb|AAF54519.1| CG6293-PA [Drosophila melanogaster] gb|AAL39715.1| LD30822p [Drosophila melanogaster]	Drosophila melanogaster	7e-16	NP_649994.1
129	AU_Cv_EST_010C_B09	EH646336	growth arrest and DNA damage 45 gamma like [Danio rerio] gb|AAH68413.1| Zgc:85869 [Danio rerio]	Danio rerio	7e-10	NP_998391.1
130	AU_Cv_EST_009C_B12	EH646065	ENSANGP00000011457 [Anopheles gambiae str. PEST] gb|EAA10486.2| ENSANGP00000011457 [Anopheles gambiae str. PEST]	Anopheles gambiae	4e-30	XP_315090.2
131	AU_Cv_EST_015B_G10	EH648248	ENSANGP00000011253 [Anopheles gambiae str. PEST]	Anopheles gambiae	4e-59	EAA04524.3
132	AU_Cv_EST_014A_E10	EH647809	PREDICTED: similar to LPS-induced TN factor [Canis familiaris]	Canis familiaris	2e-19	XP_547124.2
133	Contig\536		hypothetical protein LOC431743 [Danio rerio] gb|AAH74036.1| Zgc:91853 [Danio rerio]	Danio rerio	2e-82	NP_001002196.1
134	Contig\327		PREDICTED: similar to Aspartate aminotransferase, mitochondrial precursor (Transaminase A) (Glutamate oxaloacetate transaminase 2) [Tribolium castaneum]	Tribolium castaneum	2e-64	XP_967224.1
135	AU_Cv_EST_007C_D06	EH645358	Alanine aminotransferase 2 (ALT2) (Glutamic--pyruvic transaminase 2) (GPT 2) (Glutamic--alanine transaminase 2) gb|AAH74194.1| Gpt2 protein [Xenopus laevis]	Xenopus laevis	3e-71	Q6GM82
136	AU_Cv_EST_006D_A01	EH645068	PREDICTED: similar to Folylpolyglutamate synthase [Strongylocentrotus purpuratus] ref|XP_001180391.1| PREDICTED: similar to Folylpolyglutamate synthase [Strongylocentrotus purpuratus]	Strongylocentrotus purpuratus	2e-43	XP_796835.2
137	AU_Cv_EST_014A_A10	EH647765	PREDICTED: similar to scavenger receptor cysteine-rich protein type 12 precursor, partial [Strongylocentrotus purpuratus] ref|XP_001180320.1| PREDICTED: similar to scavenger receptor cysteine-rich protein type 12 precursor, partial [Strongylocentrotus purpuratus]	Strongylocentrotus purpuratus	8e-19	XP_791976.2
138	AU_Cv_EST_006C_H10	EH645065	PREDICTED: similar to collectin sub-family member 12 isoform II [Macaca mulatta]	Macaca mulatta	6e-10	XP_001088438.1
139	AU_Cv_EST_004B_B02	EH644243	peptidoglycan recognition protein [Biomphalaria glabrata]	Biomphalaria glabrata	4e-10	ABK76644.1
140	AU_Cv_EST_007D_G02	EH645419	MGC68486 protein [Xenopus laevis]	Xenopus laevis	1e-70	AAH59958.1
141	AU_Cv_EST_016A_H06	EH648493	GA11107-PA [Drosophila pseudoobscura]	Drosophila pseudoobscura	9e-48	EAL34336.1
142	Contig\170		ornithine decarboxylase [Crassostrea gigas]	Crassostrea gigas	1e-42	CAD91418.1
143	AU_Cv_EST_013A_G04	EH647342	PREDICTED: similar to S-adenosylmethionine decarboxylase CG5029-PA, isoform A, partial [Apis mellifera]	Apis mellifera	1e-40	XP_624115.1
144	AU_Cv_EST_002A_E09	EH646861	PREDICTED: similar to dsRNA adenosine deaminase [Strongylocentrotus purpuratus]	Strongylocentrotus purpuratus	3e-16	XP_001183590.1
145	AU_Cv_EST_006D_H09	EH645147	C-type lectin 2 [Anguilla japonica]	Anguilla japonica	5e-19	BAC54021.1
146	AU_Cv_EST_012A_C06	EH646989	PREDICTED: similar to nicastrin [Strongylocentrotus purpuratus] ref|XP_001182627.1| PREDICTED: similar to nicastrin [Strongylocentrotus purpuratus]	Strongylocentrotus purpuratus	2e-34	XP_788243.2
147	Contig\632		PREDICTED: similar to B-cell receptor-associated protein 37 [Tribolium castaneum]	Tribolium castaneum	2e-77	XP_974101.1
148	AU_Cv_EST_008A_G05	EH645559	PREDICTED: similar to XTimeless1 [Strongylocentrotus purpuratus] ref|XP_001191885.1| PREDICTED: similar to XTimeless1 [Strongylocentrotus purpuratus]	Strongylocentrotus purpuratus	2e-35	XP_784350.2
149	AU_Cv_EST_001C_C07	EH649280	Vps35-prov protein [Xenopus laevis]	Xenopus laevis	2e-86	AAH75144.1
150	AU_Cv_EST_001B_F09	EH649234	Homo sapiens mel transforming oncogene (derived from cell line NK14)- RAB8 homolog [synthetic construct] gb|AAX43969.1| RAB8A member RAS oncogene family [synthetic construct] gb|AAX43970.1| RAB8A member RAS oncogene family [synthetic construct]	synthetic construct	1e-91	AAP36967.1
151	AU_Cv_EST_001B_E07	EH649222	hypothetical protein LOC436839 [Danio rerio] gb|AAH76234.1| Zgc:92757 [Danio rerio]	Danio rerio	2e-55	NP_001002566.1
152	Contig\65		PREDICTED: similar to RAB14, member RAS oncogene family, partial [Strongylocentrotus purpuratus]	Strongylocentrotus purpuratus	1e-90	XP_001183967.1
153	Contig\543		PREDICTED: similar to MGC82152 protein [Strongylocentrotus purpuratus] ref|XP_001178977.1| PREDICTED: similar to MGC82152 protein [Strongylocentrotus purpuratus]	Strongylocentrotus purpuratus	1e-13	XP_791019.1
154	Contig\446		PREDICTED: similar to CG9779-PA [Apis mellifera]	Apis mellifera	1e-55	XP_394085.2
155	Contig\439		PREDICTED: similar to RAB22A, member RAS oncogene family [Strongylocentrotus purpuratus] ref|XP_001176279.1| PREDICTED: similar to RAB22A, member RAS oncogene family [Strongylocentrotus purpuratus]	Strongylocentrotus purpuratus	4e-56	XP_790094.2
156	Contig\435		Ras-related protein Rab-1A emb|CAA51233.1| RAB1 [Lymnaea stagnalis]	Lymnaea stagnalis	8e-86	Q05974
157	Contig\416		SEH1-like (S. cerevisiae) [Danio rerio]	Danio rerio	3e-79	CAK10890.1
158	Contig\395		chromatin modifying protein 5 [Danio rerio] sp|Q7T339|CHMP5_BRARE Charged multivesicular body protein 5 (Chromatin-modifying protein 5) gb|AAH53265.1| Chromatin modifying protein 5 [Danio rerio]	Danio rerio	3e-66	NP_956674.1
159	Contig\221		rab gdp-dissociation inhibitor [Aedes aegypti]	Aedes aegypti	2e-68	EAT34894.1
160	AU_Cv_EST_017A_D05	EH648791	CG4538-PA [Drosophila erecta]	Drosophila erecta	8e-18	AAO00979.1
161	AU_Cv_EST_014D_H12	EH648092	suppressor of ypt1 [Danio rerio] emb|CAD58746.1| suppressor of ypt1 [Danio rerio] gb|AAN87034.1| Sly1 [Danio rerio] emb|CAD61086.1| novel vesicle-transport related protein [Danio rerio]	Danio rerio	2e-68	NP_878281.1
162	AU_Cv_EST_011C_E07	EH646695	PREDICTED: similar to Snx27 protein [Strongylocentrotus purpuratus] ref|XP_001188864.1| PREDICTED: similar to Snx27 protein [Strongylocentrotus purpuratus]	Strongylocentrotus purpuratus	8e-23	XP_780387.2
163	AU_Cv_EST_010B_E07	EH646284	PREDICTED: similar to peroxisomal membrane anchor protein [Strongylocentrotus purpuratus] ref|XP_001187181.1| PREDICTED: similar to peroxisomal membrane anchor protein [Strongylocentrotus purpuratus]	Strongylocentrotus purpuratus	8e-12	XP_798480.1
164	AU_Cv_EST_010A_G07	EH646222	PREDICTED: hypothetical protein [Strongylocentrotus purpuratus] ref|XP_001203327.1| PREDICTED: hypothetical protein [Strongylocentrotus purpuratus]	Strongylocentrotus purpuratus	7e-24	XP_782831.1
165	AU_Cv_EST_010A_A05	EH646161	hypothetical protein LOC393695 [Danio rerio] gb|AAH59487.1| Zgc:73124 [Danio rerio]	Danio rerio	4e-46	NP_957016.1
166	AU_Cv_EST_009A_B05	EH645837	KOG1656-like protein [Ornithodoros moubata]	Ornithodoros moubata	4e-48	AAS59855.1
167	AU_Cv_EST_008C_F09	EH645717	PREDICTED: hypothetical protein XP_697598 [Danio rerio]	Danio rerio	1e-54	XP_702690.1
168	AU_Cv_EST_007A_F06	EH645205	Putative Ras-related protein Rab-33 emb|CAB06046.1| COS41.2 [Ciona intestinalis]	Ciona intestinalis	9e-70	P91580
169	AU_Cv_EST_004D_A01	EH644403	N-ethylmaleimide sensitive fusion protein [Manduca sexta]	Manduca sexta	2e-91	AAF18300.1
170	AU_Cv_EST_003D_A12	EH644094	ADP-ribosylation factor 2 [Danio rerio]	Danio rerio	1e-57	AAH66632.1
171	AU_Cv_EST_003A_D12	EH643931	PREDICTED: similar to VPS28 protein homolog [Tribolium castaneum]	Tribolium castaneum	8e-63	XP_975031.1
172	AU_Cv_EST_010B_G12	EH646307	PREDICTED: similar to Nhp2 non-histone chromosome protein 2-like 1 [Apis mellifera]	Apis mellifera	1e-46	XP_396907.2
173	AU_Cv_EST_012A_A08	EH646975	MGC83934 protein [Xenopus laevis]	Xenopus laevis	4e-17	AAH70832.1
174	AU_Cv_EST_017A_D11	EH648797	PREDICTED: similar to Ras homolog gene family, member T1 [Strongylocentrotus purpuratus] ref|XP_001179278.1| PREDICTED: similar to Ras homolog gene family, member T1 [Strongylocentrotus purpuratus]	Strongylocentrotus purpuratus	2e-45	XP_791124.1
175	AU_Cv_EST_016D_G06	EH648739	K07E3.4a [Caenorhabditis elegans] ref|NP_509360.1| K07E3.4b [Caenorhabditis elegans] gb|AAC69104.1| Hypothetical protein K07E3.4a [Caenorhabditis elegans] gb|AAC69101.2| Hypothetical protein K07E3.4b [Caenorhabditis elegans]	Caenorhabditis elegans	1e-43	NP_509361.1
176	AU_Cv_EST_006C_C08	EH645012	amino acids transporter [Aedes aegypti]	Aedes aegypti	3e-26	EAT46282.1
177	AU_Cv_EST_011D_A12	EH646769	oxidoreductase, GMC family [Silicibacter pomeroyi DSS-3] gb|AAV97518.1| oxidoreductase, GMC family [Silicibacter pomeroyi DSS-3]	Silicibacter pomeroyi	3e-10	YP_165213.1
178	AU_Cv_EST_015C_C07	EH648276	unnamed protein product [Tetraodon nigroviridis]	Tetraodon nigroviridis	3e-22	CAG05222.1
179	AU_Cv_EST_011A_H01	EH646560	PREDICTED: similar to RasGEF domain family, member 1B isoform 2 [Apis mellifera]	Apis mellifera	3e-54	XP_396254.3
180	AU_Cv_EST_005B_H02	EH644593	PREDICTED: similar to enhancer of rudimentary CG1871-PA, isoform A [Apis mellifera]	Apis mellifera	2e-33	XP_001119900.1
181	AU_Cv_EST_010B_G02	EH646300	methylmalonate-semialdehyde dehydrogenase [Aedes aegypti]	Aedes aegypti	3e-47	EAT47764.1
182	AU_Cv_EST_011A_F09	EH646545	Fah-prov protein [Xenopus laevis]	Xenopus laevis	5e-72	AAH54283.1
183	AU_Cv_EST_011A_E03	EH646529	hypothetical protein LOC445287 [Danio rerio] gb|AAH77167.1| Zgc:92456 [Danio rerio]	Danio rerio	7e-25	NP_001003742.1
184	Contig\349		PREDICTED: similar to glutamate transporter 2A [Strongylocentrotus purpuratus] ref|XP_001178071.1| PREDICTED: similar to glutamate transporter 2A [Strongylocentrotus purpuratus]	Strongylocentrotus purpuratus	9e-25	XP_796905.2
185	AU_Cv_EST_004B_E09	EH644299	tryptophan 2,3-dioxygenase [Chlamys farreri]	Chlamys farreri	2e-34	AAY32933.1
186	Contig\578		PREDICTED: similar to Der1-like domain family, member 1 [Strongylocentrotus purpuratus] ref|XP_001182674.1| PREDICTED: similar to Der1-like domain family, member 1 [Strongylocentrotus purpuratus]	Strongylocentrotus purpuratus	2e-70	XP_797383.1
187	AU_Cv_EST_011A_D09	EH646523	hypothetical protein DEHA0F12188g [Debaryomyces hansenii CBS767] emb|CAG89196.1| unnamed protein product [Debaryomyces hansenii CBS767]	Debaryomyces hansenii	1e-10	XP_460851.1
188	AU_Cv_EST_010C_A10	EH646328	PREDICTED: similar to C-terminal binding protein (CtBP protein) (dCtBP) [Tribolium castaneum]	Tribolium castaneum	3e-33	XP_972241.1
189	Contig\557		serine hydroxymethyltransferase [Aedes aegypti]	Aedes aegypti	6e-65	EAT46277.1
190	AU_Cv_EST_008D_H09	EH645822	CG3402-PA [Drosophila melanogaster] gb|AAF47399.1| CG3402-PA [Drosophila melanogaster] gb|AAL39504.1| LD06317p [Drosophila melanogaster] gb|EAL30305.1| GA17428-PA [Drosophila pseudoobscura]	Drosophila pseudoobscura	1e-36	NP_612045.1
191	AU_Cv_EST_001D_A08	EH649337	Luc7l protein [Danio rerio]	Danio rerio	7e-25	AAH83270.1
192	AU_Cv_EST_004A_F07	EH644210	unnamed protein product [Tetraodon nigroviridis]	Tetraodon nigroviridis	8e-70	CAF96059.1
193	AU_Cv_EST_016D_F10	EH648735	PREDICTED: similar to transglutaminase 1 (K polypeptide epidermal type I, protein-glutamine-gamma-glutamyltransferase) [Danio rerio]	Danio rerio	4e-23	XP_694950.1
194	AU_Cv_EST_007B_A02	EH645235	solute carrier family 7 (cationic amino acid transporter, y+ system), member 9 [Xenopus tropicalis] gb|AAI21933.1| Solute carrier family 7 (cationic amino acid transporter, y+ system), member 9 [Xenopus tropicalis]	Xenopus tropicalis	1e-37	NP_001072500.1
195	AU_Cv_EST_006A_E10	EH644863	PREDICTED: similar to CG9413-PA, isoform A [Tribolium castaneum]	Tribolium castaneum	2e-69	XP_972107.1
196	AU_Cv_EST_014D_F10	EH648076	novel protein similar to vertebrate methionine sulfoxide reductase A (MSRA) [Danio rerio] emb|CAI20959.1| novel protein similar to vertebrate methionine sulfoxide reductase A (MSRA) [Danio rerio]	Danio rerio	9e-35	CAH68999.1
197	AU_Cv_EST_009A_A01	EH645823	growth factor receptor-bound protein 2 [Danio rerio] gb|AAH59450.1| Growth factor receptor-bound protein 2 [Danio rerio]	Danio rerio	1e-32	NP_998200.1
198	AU_Cv_EST_016A_D05	EH648459	PREDICTED: similar to C-terminal-binding protein (CtBP protein) (dCtBP) isoform 1 [Apis mellifera]	Apis mellifera	1e-37	XP_392682.2
199	AU_Cv_EST_009D_C05	EH646100	PREDICTED: similar to somatostatin receptor type 1 subtype A [Danio rerio]	Danio rerio	7e-18	XP_699146.1
200	AU_Cv_EST_015C_E01	EH648284	gi|47224128|emb|CAG13048.1| unnamed protein product [Tetraodon n 183 3e-45	Tetraodon nigroviridis	3e-45	NP_001005841.1
201	AU_Cv_EST_006D_A09	EH645099	Yamaguchi sarcoma viral (v-yes-1) oncogene homolog [Xenopus tropicalis] emb|CAJ83326.1| Yamaguchi sarcoma viral (v-yes-1) oncogene homolog [Xenopus tropicalis]	Xenopus tropicalis	8e-34	NP_001017235.1
202	Contig\453		MAX dimerization protein [Apis mellifera] gb|ABG29167.1| MAX dimerization protein [Apis mellifera]	Apis mellifera	3e-35	NP_001035923.1
203	AU_Cv_EST_015C_G09	EH648336	EPS (human endocytosis) related family member (eps-8) [Caenorhabditis elegans] emb|CAB16527.3| Hypothetical protein Y57G11C.24a [Caenorhabditis elegans]	Caenorhabditis elegans	9e-11	NP_502803.3
204	AU_Cv_EST_010B_B03	EH646250	PREDICTED: similar to Rps21-prov protein [Gallus gallus]	Gallus gallus	4e-30	XP_417405.2
205	AU_Cv_EST_009C_G10	EH646055	PREDICTED: similar to Glypican-6 precursor [Rattus norvegicus]	Rattus norvegicus	2e-14	XP_001074682.1
206	AU_Cv_EST_009C_F05	EH646041	PREDICTED: similar to MGC137783 protein [Strongylocentrotus purpuratus] ref|XP_001189449.1| PREDICTED: similar to MGC137783 protein [Strongylocentrotus purpuratus]	Strongylocentrotus purpuratus	8e-49	XP_784858.2
207	AU_Cv_EST_008B_H05	EH645657	PREDICTED: similar to Dynactin subunit 2 (Dynactin complex 50 kDa subunit) (50 kDa dynein-associated polypeptide) (p50 dynamitin) (DCTN-50) isoform 3 [Canis familiaris]	Canis familiaris	5e-40	XP_859072.1
208	AU_Cv_EST_007C_G01	EH645385	PREDICTED: similar to glypican-6 [Gallus gallus]	Gallus gallus	3e-26	XP_416989.2
209	AU_Cv_EST_015C_B06	EH648270	PREDICTED: similar to Tat-binding protein-1 CG10370-PA [Apis mellifera]	Apis mellifera	1e-59	XP_392722.1
210	Contig\240		PREDICTED: similar to CG5446-PA [Tribolium castaneum]	Tribolium castaneum	7e-22	XP_967173.1
211	AU_Cv_EST_014C_B10	EH647948	PREDICTED: similar to Blimp-1 CG5249-PA [Apis mellifera]	Apis mellifera	2e-17	XP_391847.3
212	AU_Cv_EST_017B_E12	EH648890	PREDICTED: similar to CG5731-PA [Tribolium castaneum]	Tribolium castaneum	4e-66	XP_973339.1
213	AU_Cv_EST_017D_E06	EH649067	PREDICTED: similar to G protein-coupled receptor kinase interactor 1, partial [Strongylocentrotus purpuratus] ref|XP_001184660.1| PREDICTED: similar to G protein-coupled receptor kinase interactor 1, partial [Strongylocentrotus purpuratus]	Strongylocentrotus purpuratus	6e-11	XP_784412.2
214	AU_Cv_EST_011D_F04	EH646753	trimeric G-protein gamma subunit [Schistosoma mansoni]	Schistosoma mansoni	3e-13	AAN59791.1
215	Contig\157		glutamine synthetase [Crassostrea gigas]	Crassostrea gigas	1e-64	CAD90162.1
216	AU_Cv_EST_007C_B11	EH645343	asparagine synthetase [Gallus gallus] sp|Q5ZJU3|ASNS_CHICK Asparagine synthetase [glutamine-hydrolyzing] (Glutamine-dependent asparagine synthetase) emb|CAG32000.1| hypothetical protein [Gallus gallus]	Gallus gallus	2e-40	NP_001026148.1
217	AU_Cv_EST_014D_H11	EH648091	hypothetical protein LOC450050 [Danio rerio] gb|AAH83252.1| Zgc:101705 [Danio rerio]	Danio rerio	2e-22	NP_001006070.1
218	AU_Cv_EST_014A_D09	EH647797	phosphatidylserine receptor long form [Danio rerio]	Danio rerio	4e-23	AAM90671.1
219	AU_Cv_EST_009C_A09	EH646000	carnitine deficiency-associated gene expressed in ventricle 1 [Danio rerio] gb|AAT39118.1| IFT81 [Danio rerio]	Danio rerio	2e-20	NP_001002313.1
220	Contig\627		GTPase, Ras-like GTP binding protein involved in the secretory pathway, required for fusion of endosome-derived vesicles with the late Golgi, maturation of the vacuolar carboxypeptidase Y; has similarity to the human GTPase, Rab6; Ypt6p [Saccharomyces cerevisiae] sp|Q99260|YPT6_YEAST GTP-binding protein YPT6 gb|AAB67381.1| Ylr262cp [Saccharomyces cerevisiae] emb|CAA42166.1| Ypt6p [Saccharomyces c…	Saccharomyces cerevisiae	7e-36	NP_013363.1
221	AU_Cv_EST_005A_F04	EH644539	RAN binding protein 2 [Xenopus tropicalis] gb|AAH61426.1| RAN binding protein 2 [Xenopus tropicalis] emb|CAJ83076.1| RAN binding protein 1 [Xenopus tropicalis]	Xenopus tropicalis	1e-40	NP_989020.1
222	AU_Cv_EST_002B_G05	EH646952	nonmuscle myosin II [Aplysia californica]	Aplysia californica	2e-18	AAZ40189.1
223	AU_Cv_EST_005B_E04	EH644584	PREDICTED: similar to Prc1-prov protein [Strongylocentrotus purpuratus] ref|XP_001182029.1| PREDICTED: similar to Prc1-prov protein [Strongylocentrotus purpuratus]	Strongylocentrotus purpuratus	5e-27	XP_785901.2
224	AU_Cv_EST_006D_E11	EH645126	catalytic subunit of protein kinase A [Aplysia californica]	Aplysia californica	2e-58	CAA45014.1
225	Contig\398		T21H3.3 [Caenorhabditis elegans] sp|O16305|CALM_CAEEL Calmodulin (CaM) pdb|1OOJ|A Chain A, Structural Genomics Of Caenorhabditis Elegans : Calmodulin gb|AAB65364.1| Calmodulin protein 1 [Caenorhabditis elegans] emb|CAA10601.1| calmodulin [Caenorhabditis elegans] emb|CAE58025.1| Hypothetical protein CBG01097 [Caenorhabditis briggsae] dbj|BAD88634.1| calmodulin [Dugesia japonica] dbj|BAD88635.1| ca…	Dugesia japonica	7e-76	NP_503386.1
226	AU_Cv_EST_014D_C09	EH648053	G protein a subunit o class [Octopus vulgaris]	Octopus vulgaris	5e-40	BAA93637.1
227	AU_Cv_EST_012B_D05	EH647074	PREDICTED: similar to calmodulin B [Strongylocentrotus purpuratus] ref|XP_001176836.1| PREDICTED: similar to calmodulin B [Strongylocentrotus purpuratus]	Strongylocentrotus purpuratus	2e-52	XP_789995.1
228	AU_Cv_EST_009A_H05	EH645898	calcitonin-related receptor precursor - eastern oyster emb|CAD82836.1| calcitonin-like receptor precursor [Crassostrea gigas]	Crassostrea gigas	2e-62	JC8022
229	AU_Cv_EST_007B_E08	EH645301	PREDICTED: similar to frizzled 4 isoform 2 [Canis familiaris]	Canis familiaris	3e-10	XP_848753.1
230	AU_Cv_EST_003C_A04	EH644011	PREDICTED: similar to G protein-coupled receptor 74 isoform 1, partial [Bos taurus]	Bos taurus	6e-11	XP_609034.2
231	Contig\464		PREDICTED: similar to RuvB-like protein 1 isoform 1 [Apis mellifera]	Apis mellifera	3e-97	XP_393051.1
232	AU_Cv_EST_009A_F04	EH645877	glutamate dehydrogenase 1 [Xenopus tropicalis] gb|AAH84455.1| Glutamate dehydrogenase 1 [Xenopus tropicalis]	Xenopus tropicalis	2e-60	NP_001011138.1
233	AU_Cv_EST_011C_D07	EH646684	PREDICTED: similar to Endothelial cells scavenger receptor precursor (Acetyl LDL receptor) (Scavenger receptor class F member 1) isoform 2 [Rattus norvegicus] ref|XP_001080505.1| PREDICTED: similar to Endothelial cells scavenger receptor precursor (Acetyl LDL receptor) (Scavenger receptor class F member 1) isoform 2 [Rattus norvegicus]	Rattus norvegicus	4e-08	XP_220712.4
234	AU_Cv_EST_012C_C12	EH647151	sortilin-related receptor containing LDLR class A repeats preproprotein [Homo sapiens] sp|Q92673|SORL_HUMAN Sortilin-related receptor precursor (Sorting protein-related receptor containing LDLR class A repeats) (SorLA) (SorLA-1) (Low-density lipoprotein receptor relative with 11 ligand-binding repeats) (LDLR relative with 11 ligand-binding repeats) (LR11) emb|CAA69325.1| mosaic protein LR11 [Homo…	Homo sapiens	2e-12	NP_003096.1
235	AU_Cv_EST_012C_H08	EH647200	Glutamate-cysteine ligase catalytic subunit CG2259-PA, isoform A [Drosophila melanogaster] ref|NP_996373.1| Glutamate-cysteine ligase catalytic subunit CG2259-PB, isoform B [Drosophila melanogaster] sp|Q9W3K5|GSH1_DROME Glutamate--cysteine ligase (Gamma-glutamylcysteine synthetase) (Gamma-ECS) (GCS) gb|AAF46321.1| CG2259-PA, isoform A [Drosophila melanogaster] gb|AAL49208.1| RE64116p [Drosophila …	Drosophila melanogaster	1e-45	NP_525005.2
236	AU_Cv_EST_010A_A09	EH646163	glutamate-cysteine ligase modifier subunit [Branchiostoma belcheri tsingtaunese]	Branchiostoma belcheri	2e-21	AAQ96653.1
237	Contig\306		coatomer protein complex, subunit beta 1 [Rattus norvegicus] sp|P23514|COPB_RAT Coatomer subunit beta (Beta-coat protein) (Beta-COP) emb|CAA40505.1| beta COP [Rattus norvegicus] gb|AAH61882.1| Coatomer protein complex, subunit beta 1 [Rattus norvegicus]	Rattus norvegicus	2e-99	NP_542959.1
238	AU_Cv_EST_017C_A05	EH648926	PREDICTED: similar to p28 [Strongylocentrotus purpuratus] ref|XP_001181314.1| PREDICTED: similar to p28 [Strongylocentrotus purpuratus]	Strongylocentrotus purpuratus	1e-36	XP_797717.2
239	AU_Cv_EST_017B_F07	EH648895	SNAP-type protein [Loligo pealei] prf||2106379A SNAP-type protein	Loligo pealei	4e-74	CAA58050.1
240	AU_Cv_EST_012B_H02	EH647113	hypothetical protein LOC492492 [Danio rerio] gb|AAH85575.1| Zgc:103652 [Danio rerio]	Danio rerio	1e-38	NP_001007365.1
241	Contig\573		Suclg1 protein [Rattus norvegicus]	Rattus norvegicus	3e-62	AAH61537.2
242	Contig\422		unnamed protein product [Tetraodon nigroviridis]	Tetraodon nigroviridis	3e-92	CAG06850.1
243	AU_Cv_EST_014A_F12	EH647822	cytosolic malate dehydrogenase [Mytilus galloprovincialis]	Mytilus galloprovincialis	5e-79	AAZ79367.1
244	AU_Cv_EST_005C_B04	EH644664	unnamed protein product [Tetraodon nigroviridis]	Tetraodon nigroviridis	4e-57	CAG12894.1
245	AU_Cv_EST_002D_B04	EH647629	LOC495027 protein [Xenopus laevis]	Xenopus laevis	4e-46	AAH84118.1
246	Contig\86		phosphoglycerate mutase [Dictyostelium discoideum AX4] gb|EAL64785.1| phosphoglycerate mutase [Dictyostelium discoideum AX4]	Dictyostelium discoideum	2e-69	XP_638289.1
247	Contig\22		Phosphoglycerate kinase gb|AAA93516.1| phosphoglycerate kinase	Schistosoma mansoni	4e-66	P41759
248	AU_Cv_EST_002A_G03	EH646873	PREDICTED: similar to lethal (1) G0334 CG7010-PC, isoform C isoform 1 [Apis mellifera]	Apis mellifera	4e-40	XP_623502.2
249	AU_Cv_EST_006D_F04	EH645088	unnamed protein product [Tetraodon nigroviridis]	Tetraodon nigroviridis	6e-24	CAG03378.1
250	Contig\52		solute carrier family 25 (mitochondrial carrier, dicarboxylate transporter), member 10 [Mus musculus] gb|AAF03412.1|AF188712_1 mitochondrial dicarboxylate carrier [Mus musculus]	Mus musculus	1e-48	NP_038798.1
251	AU_Cv_EST_013C_A01	EH647449	actin related protein [Lumbricus rubellus]	Lumbricus rubellus	2e-73	CAA11175.1
252	Contig\454		activin receptor IIB [Rattus norvegicus] gb|AAH97358.1| Activin receptor IIB [Rattus norvegicus]	Rattus norvegicus	5e-64	NP_113742.1
253	AU_Cv_EST_012D_D07	EH647242	PREDICTED: similar to CG1764-PA [Tribolium castaneum]	Tribolium castaneum	2e-33	XP_968480.1
254	Contig\321		putative Sar1 protein [Drosophila melanogaster]	Drosophila melanogaster	2e-30	CAB81550.1
255	Contig\298		KDEL (Lys-Asp-Glu-Leu) endoplasmic reticulum protein retention receptor 2 [Mus musculus] ref|NP_001013140.1| KDEL (Lys-Asp-Glu-Leu) endoplasmic reticulum protein retention receptor 2 [Rattus norvegicus] ref|XP_850429.1| PREDICTED: similar to ER lumen protein retaining receptor 2 (KDEL receptor 2) (KDEL endoplasmic reticulum protein retention receptor 2) isoform 1 [Canis familiaris] sp|Q5U305|ERD2…	Bos taurus	4e-93	NP_080117.1
256	AU_Cv_EST_002D_E09	EH647741	gi|73963671|ref|XP_868152.1| PREDICTED: similar to transmembr... 90.9 5e-25	Canis familiaris	5e-25	Q90515
257	AU_Cv_EST_013A_F02	EH647332	SEC23B (S. cerevisiae) [Xenopus tropicalis]	Xenopus tropicalis	4e-48	AAH91036.1
258	AU_Cv_EST_012C_E06	EH647167	PREDICTED: hypothetical protein [Strongylocentrotus purpuratus] ref|XP_001183475.1| PREDICTED: hypothetical protein [Strongylocentrotus purpuratus]	Strongylocentrotus purpuratus	1e-67	XP_795503.2
259	AU_Cv_EST_010C_C03	EH646342	PREDICTED: hypothetical protein [Strongylocentrotus purpuratus] ref|XP_001181008.1| PREDICTED: hypothetical protein [Strongylocentrotus purpuratus]	Strongylocentrotus purpuratus	5e-41	XP_789794.2
260	Contig\579		SD04106p [Drosophila melanogaster]	Drosophila melanogaster	2e-79	AAK93516.1
261	Contig\523		clathrin-adaptor protein [Dermacentor variabilis]	Dermacentor variabilis	7e-75	AAL75583.1
262	Contig\187		PREDICTED: similar to AP-47 CG9388-PA [Apis mellifera]	Apis mellifera	4e-64	XP_391939.2
263	Contig\1		PREDICTED: similar to windbeutel CG7225-PA [Apis mellifera]	Apis mellifera	2e-27	XP_001120162.1
264	AU_Cv_EST_015D_E04	EH648388	PREDICTED: similar to SEC13-like 1 (S. cerevisiae) [Gallus gallus]	Gallus gallus	4e-63	XP_414450.2
265	AU_Cv_EST_013A_G10	EH647348	ligatin [Gallus gallus] emb|CAG31093.1| hypothetical protein [Gallus gallus]	Gallus gallus	2e-33	NP_001006322.1
266	AU_Cv_EST_008A_E02	EH645535	unnamed protein product [Tetraodon nigroviridis]	Tetraodon nigroviridis	1e-42	CAG00952.1
267	AU_Cv_EST_007A_H04	EH645225	MGC79780 protein [Xenopus tropicalis] gb|AAH76705.1| MGC79780 protein [Xenopus tropicalis] emb|CAJ83083.1| translocase of outer mitochondrial membrane 20 homolog (yeast) [Xenopus tropicalis]	Xenopus tropicalis	3e-39	NP_001005024.1
268	AU_Cv_EST_005D_H10	EH644811	syntaxin 1A [Lymnaea stagnalis]	Lymnaea stagnalis	7e-35	AAO83845.1
269	AU_Cv_EST_012B_H10	EH647119	ENSANGP00000014833 [Anopheles gambiae str. PEST]	Anopheles gambiae	2e-18	EAA14441.3
270	Contig\9		Hypothetical protein CBG09844 [Caenorhabditis briggsae]	Caenorhabditis briggsae	6e-54	CAE65006.1
271	Contig\372		PREDICTED: similar to Retinal rod rhodopsin-sensitive cGMP 3,5-cyclic phosphodiesterase delta-subunit (GMP-PDE delta) [Apis mellifera]	Apis mellifera	2e-65	XP_394004.2
272	AU_Cv_EST_015C_G08	EH648304	crystallin, zeta (quinone reductase) [Xenopus tropicalis] gb|AAH75114.1| Crystallin, zeta (quinone reductase) [Xenopus tropicalis]	Xenopus tropicalis	9e-35	NP_001005689.1
273	AU_Cv_EST_002B_E11	EH646936	Rabggta-prov protein [Xenopus laevis]	Xenopus laevis	1e-50	AAH77401.1
274	AU_Cv_EST_003B_F08	EH643990	acetylornithine aminotransferase, putative [Tenacibaculum sp. MED152] gb|EAQ41220.1| acetylornithine aminotransferase, putative [Tenacibaculum sp. MED152]	Tenacibaculum sp.	1e-08	ZP_01051792.1
275	Contig\71		PREDICTED: similar to Jackson shaker [Gallus gallus]	Gallus gallus	3e-45	XP_426242.2
276	Contig\421		unnamed protein product [Mus musculus]	Mus musculus	7e-22	BAE38357.1
277	AU_Cv_EST_016B_C07	EH648535	Zgc:153458 [Danio rerio]	Danio rerio	1e-26	AAI24360.1
278	AU_Cv_EST_001B_C03	EH649198	unnamed protein product [Tetraodon nigroviridis]	Tetraodon nigroviridis	1e-15	CAF97226.1
279	AU_Cv_EST_001D_C06	EH649355	Ostf1 protein [Danio rerio]	Danio rerio	3e-42	AAH71395.1
280	Contig\493		PREDICTED: similar to agrin [Danio rerio]	Danio rerio	1e-09	XP_694005.1
281	Contig\445		receptor (TNFRSF)-interacting serine-threonine kinase 1 [Bos taurus] gb|AAI02810.1| Receptor (TNFRSF)-interacting serine-threonine kinase 1 [Bos taurus]	Bos taurus	7e-12	NP_001030184.1
282	Contig\28		peptidylprolyl isomerase B [Danio rerio] gb|AAH59560.1| Ppib protein [Danio rerio] gb|AAH71458.1| Peptidylprolyl isomerase B (cyclophilin B) [Danio rerio]	Danio rerio	8e-51	NP_998184.1
283	AU_Cv_EST_016C_G04	EH648648	gi|119595420|gb|EAW75014.1| calpain 5, isoform CRA_a [Homo sapie 48.9 3e-06	Homo sapiens	3e-06	BAD92324.1
284	AU_Cv_EST_015B_B02	EH648180	gi|47211880|emb|CAF91176.1| unnamed protein product [Tetraodon n 135 6e-31	Tetraodon nigroviridis	6e-31	XP_417278.2
285	AU_Cv_EST_012B_A02	EH647041	unnamed protein product [Tetraodon nigroviridis]	Tetraodon nigroviridis	2e-09	CAG05929.1
286	AU_Cv_EST_012A_D05	EH646998	nicotinic acetylcholine receptor subunit type K [Lymnaea stagnalis]	Lymnaea stagnalis	1e-16	ABA60389.1
287	AU_Cv_EST_011D_C07	EH646777	PREDICTED: similar to microsomal glutathione S-transferase 3 [Danio rerio]	Danio rerio	2e-35	XP_695658.1
288	AU_Cv_EST_011C_G09	EH646719	PREDICTED: similar to mitogen-activated protein kinase kinase 7 [Apis mellifera]	Apis mellifera	1e-56	XP_396834.1
289	AU_Cv_EST_011C_C12	EH646679	PREDICTED: similar to CG5692-PA [Tribolium castaneum]	Tribolium castaneum	3e-16	XP_972826.1
290	AU_Cv_EST_011A_F03	EH646540	PREDICTED: similar to small wing CG4200-PA [Apis mellifera]	Apis mellifera	1e-53	XP_624101.2
291	AU_Cv_EST_007C_H09	EH645403	PREDICTED: similar to CG9536-PA [Apis mellifera]	Apis mellifera	6e-44	XP_392569.2
292	AU_Cv_EST_007A_G07	EH645218	PREDICTED: similar to proline-serine-threonine phosphatase-interacting protein 1 [Rattus norvegicus] ref|XP_001070448.1| PREDICTED: similar to proline-serine-threonine phosphatase-interacting protein 1 [Rattus norvegicus]	Rattus norvegicus	1e-13	XP_217152.4
293	AU_Cv_EST_004B_F08	EH644304	PREDICTED: similar to PWP2 periodic tryptophan protein homolog [Strongylocentrotus purpuratus] ref|XP_001179341.1| PREDICTED: similar to PWP2 periodic tryptophan protein homolog [Strongylocentrotus purpuratus]	Strongylocentrotus purpuratus	2e-18	XP_001175743.1
294	AU_Cv_EST_013D_C07	EH647672	Rho-GDI related protein [Crassostrea gigas]	Crassostrea gigas	6e-54	AAQ13468.1
295	AU_Cv_EST_016A_H07	EH648494	PREDICTED: hypothetical protein [Strongylocentrotus purpuratus]	Strongylocentrotus purpuratus	1e-32	XP_795805.1
296	AU_Cv_EST_014A_D05	EH647793	PREDICTED: similar to Aspartyl aminopeptidase [Danio rerio]	Danio rerio	4e-71	XP_692917.1
297	AU_Cv_EST_004C_A02	EH644323	PREDICTED: integrin, alpha 11 [Pan troglodytes]	Pan troglodytes	3e-06	XP_510503.2
298	Contig\171		PREDICTED: similar to Ubiquitin-conjugating enzyme E2-17 kDa (Ubiquitin-protein ligase) (Ubiquitin carrier protein) (Protein effete) [Apis mellifera]	Apis mellifera	1e-63	XP_001120139.1
299	AU_Cv_EST_017B_D12	EH648879	PREDICTED: similar to ubiquitin-conjugating enzyme E2M [Tribolium castaneum]	Tribolium castaneum	2e-20	XP_970778.1
300	AU_Cv_EST_017A_D10	EH648796	ubiquitin-conjugating enzyme E2H (UBC8 homolog, yeast) [Xenopus tropicalis] gb|AAH44038.1| Ube2h-prov protein [Xenopus laevis] gb|AAH75340.1| Ubiquitin-conjugating enzyme E2H (UBC8 homolog, yeast) [Xenopus tropicalis] emb|CAJ83430.1| ubiquitin-conjugating enzyme E2H (UBC8 homolog, yeast) [Xenopus tropicalis]	Xenopus tropicalis	1e-73	NP_001004909.1
301	AU_Cv_EST_014C_A06	EH647934	PREDICTED: similar to Ubiquitin-conjugating enzyme E2 J2 (Non-canonical ubiquitin conjugating enzyme 2) (NCUBE2) isoform 1 [Canis familiaris]	Canis familiaris	3e-78	XP_848334.1
302	AU_Cv_EST_014A_B08	EH647774	PREDICTED: similar to MAP1 light chain 3-like protein 2 [Gallus gallus]	Gallus gallus	4e-45	XP_419549.2
303	AU_Cv_EST_002D_G02	EH647653	PREDICTED: similar to CG4443-PA [Tribolium castaneum]	Tribolium castaneum	2e-30	XP_973689.1
304	AU_Cv_EST_013A_F12	EH647338	hypothetical protein LOC767903 [Bos taurus] sp|Q3T0W7|ATG12_BOVIN Autophagy-related protein 12 (APG12-like) gb|AAI02226.1| Hypothetical protein MGC127276 [Bos taurus]	Bos taurus	3e-30	NP_001070450.1
305	AU_Cv_EST_002B_H05	EH646963	PREDICTED: similar to ubiquitin-conjugating enzyme E2Z (putative) [Macaca mulatta]	Macaca mulatta	3e-17	XP_001088335.1
306	AU_Cv_EST_011D_H09	EH646812	ubiquitin-conjugating enzyme E2W (putative) [Mus musculus] sp|Q8VDW4|UBE2W_MOUSE Probable ubiquitin-conjugating enzyme E2 W (Ubiquitin-protein ligase W) (Ubiquitin carrier protein W) gb|AAH20124.1| Ube2w protein [Mus musculus] dbj|BAC31935.1| unnamed protein product [Mus musculus] dbj|BAC32599.1| unnamed protein product [Mus musculus] dbj|BAC34377.1| unnamed protein product [Mus musculus] dbj|BAC…	Mus musculus	8e-56	NP_080049.1
307	AU_Cv_EST_010D_F03	EH646424	ring finger protein 7 [Gallus gallus] emb|CAG32193.1| hypothetical protein [Gallus gallus]	Gallus gallus	8e-47	NP_001026478.1
308	AU_Cv_EST_010B_F03	EH646291	PREDICTED: hypothetical protein [Strongylocentrotus purpuratus] ref|XP_001197926.1| PREDICTED: hypothetical protein [Strongylocentrotus purpuratus]	Strongylocentrotus purpuratus	3e-26	XP_798535.2
309	AU_Cv_EST_009C_B01	EH646002	MGC131082 protein [Xenopus laevis]	Xenopus laevis	3e-60	AAI06419.1
310	AU_Cv_EST_008D_C01	EH645763	E3 ubiquitin-protein ligase RING2-A (RING finger protein 2-A) (RING finger protein 1B-A) (RING1b-A) gb|AAH81039.1| MGC81738 protein [Xenopus laevis]	Xenopus laevis	1e-74	Q66J69
311	AU_Cv_EST_008C_F01	EH645710	unnamed protein product [Mus musculus]	Mus musculus	6e-44	BAC36929.1
312	AU_Cv_EST_007B_H08	EH645319	unnamed protein product [Tetraodon nigroviridis]	Tetraodon nigroviridis	1e-70	CAG12236.1
313	AU_Cv_EST_006C_H09	EH645064	anaphase promoting complex subunit 1 [Xenopus tropicalis] gb|AAI23938.1| Anaphase promoting complex subunit 1 [Xenopus tropicalis]	Xenopus tropicalis	2e-56	NP_001072866.1
314	AU_Cv_EST_006C_E10	EH645036	RE15288p [Drosophila melanogaster]	Drosophila melanogaster	3e-29	AAR99131.1
315	AU_Cv_EST_003B_H07	EH644004	PREDICTED: similar to Ufm1-conjugating enzyme 1 (Ubiquitin-fold modifier-conjugating enzyme 1) [Tribolium castaneum]	Tribolium castaneum	1e-78	XP_969196.1
316	Contig\248		MGC97603 protein [Xenopus tropicalis] gb|AAH91596.1| MGC97603 protein [Xenopus tropicalis]	Xenopus tropicalis	9e-56	NP_001025636.1
317	Contig\233		PREDICTED: similar to CG10679-PA [Tribolium castaneum]	Tribolium castaneum	7e-25	XP_972922.1
318	Contig\100		ENSANGP00000017916 [Anopheles gambiae str. PEST] gb|EAT46718.1| ubiquitin-conjugating enzyme rad6 [Aedes aegypti]	Aedes aegypti	2e-65	XP_310416.4
319	AU_Cv_EST_017D_C04	EH649020	proteasome alpha 5 subunit [Gallus gallus] emb|CAG31964.1| hypothetical protein [Gallus gallus]	Gallus gallus	2e-79	NP_001026578.1
320	AU_Cv_EST_012C_E09	EH647170	PREDICTED: similar to prosomal P27K protein [Gallus gallus]	Gallus gallus	2e-58	XP_421242.1
321	AU_Cv_EST_009D_D01	EH646107	proteasome subunit alpha type 7 [Danio rerio] gb|AAH65608.1| Zgc:77139 [Danio rerio]	Danio rerio	2e-80	NP_998331.1
322	AU_Cv_EST_010A_H04	EH646229	Unknown (protein for MGC:154265) [Xenopus laevis]	Xenopus laevis	1e-52	AAI23105.1
323	AU_Cv_EST_009B_E12	EH645965	Se-cadherin [Sexostrea echinata]	Sexostrea echinata	5e-33	BAC06836.1
324	Contig\308		PREDICTED: similar to CG3322-PA [Tribolium castaneum]	Tribolium castaneum	1e-38	XP_968632.1
325	AU_Cv_EST_017D_B01	EH649013	PREDICTED: similar to CG17484-PA.3 [Apis mellifera]	Apis mellifera	1e-38	XP_391862.3
326	AU_Cv_EST_002B_E07	EH646932	secreted protein SST3 [Mus musculus]	Mus musculus	1e-17	AAO41836.1
327	AU_Cv_EST_004B_E12	EH644302	Lamc1 protein [Mus musculus]	Mus musculus	7e-09	AAH56497.1
328	AU_Cv_EST_011B_C10	EH646624	X-Serrate-1 protein [Xenopus laevis]	Xenopus laevis	5e-13	BAB59049.1
329	Contig\429		cathepsin D [Todarodes pacificus]	Todarodes pacificus	1e-104	BAD15111.1
330	Contig\161		Alpha-aspartyl dipeptidase (Asp-specific dipeptidase) (Dipeptidase E) gb|AAC59869.1| alpha-aspartyl dipeptidase gb|AAH87353.1| Alpha-aspartyl dipeptidase (gene D) [Xenopus laevis]	Xenopus laevis	1e-70	Q91642
331	AU_Cv_EST_017B_D09	EH648876	X-prolyl aminopeptidase (aminopeptidase P) 1, soluble [Danio rerio]	Danio rerio	4e-53	AAI16574.1
332	AU_Cv_EST_017A_D09	EH648795	signal peptidase complex (18kD) [Xenopus tropicalis] gb|AAH61447.1| Signal peptidase complex (18kD) [Xenopus tropicalis]	Xenopus tropicalis	6e-24	NP_989135.1
333	AU_Cv_EST_016D_C03	EH648699	methionine aminopeptidase [Drosophila melanogaster]	Drosophila melanogaster	3e-25	AAC05144.1
334	AU_Cv_EST_016B_C11	EH648539	XCaspase-7 protein [Xenopus laevis]	Xenopus laevis	7e-24	AAH78049.1
335	AU_Cv_EST_002A_B07	EH646828	PREDICTED: hypothetical protein XP_697341 [Danio rerio]	Danio rerio	5e-29	XP_702433.1
336	AU_Cv_EST_008C_B11	EH645680	gi|110776683|ref|XP_001122637.1| PREDICTED: similar to CG11500-P 89.7 7e-17	Apis mellifera	7e-17	ABF18229.1
337	AU_Cv_EST_008A_A01	EH645489	caspase 8 [Ictalurus punctatus]	Ictalurus punctatus	7e-09	AAT37512.1
338	AU_Cv_EST_004C_A12	EH644333	subtilisin-related protease SPC3 [Branchiostoma californiense]	Branchiostoma californiense	9e-40	AAA87006.1
339	Contig\623		conserved hypothetical protein [Aedes aegypti]	Aedes aegypti	2e-17	EAT44033.1
340	AU_Cv_EST_006C_D03	EH645018	endozepine [Cyprinus carpio]	Cyprinus carpio	6e-28	AAT00460.1
341	AU_Cv_EST_008A_B11	EH645509	SNaK1 [Schistosoma mansoni]	Schistosoma mansoni	8e-59	AAL09322.1
342	AU_Cv_EST_003D_C07	EH644110	PREDICTED: solute carrier family 6 (neurotransmitter transporter, betaine/GABA), member 12 isoform 4 [Macaca mulatta]	Macaca mulatta	1e-17	XP_001093432.1
343	AU_Cv_EST_016D_B11	EH648695	transketolase [Aedes aegypti]	Aedes aegypti	1e-37	EAT44192.1
344	AU_Cv_EST_015D_F07	EH648401	glucose-methanol-choline oxidoreductase [Burkholderia cenocepacia AU 1054] ref|YP_833729.1| glucose-methanol-choline oxidoreductase [Burkholderia cenocepacia HI2424] gb|ABF77869.1| glucose-methanol-choline oxidoreductase [Burkholderia cenocepacia AU 1054] gb|ABK06836.1| glucose-methanol-choline oxidoreductase [Burkholderia cenocepacia HI2424]	Burkholderia cenocepacia	1e-11	YP_622842.1
345	AU_Cv_EST_002D_F05	EH647650	PREDICTED: hypothetical protein isoform 1 [Strongylocentrotus purpuratus] ref|XP_001177519.1| PREDICTED: hypothetical protein [Strongylocentrotus purpuratus]	Strongylocentrotus purpuratus	1e-48	XP_780043.1
346	AU_Cv_EST_002A_D08	EH646849	pol-like protein [Ciona intestinalis]	Ciona intestinalis	7e-16	BAC82624.1
347	AU_Cv_EST_010A_C02	EH646179	PREDICTED: hypothetical protein [Strongylocentrotus purpuratus] ref|XP_001177235.1| PREDICTED: hypothetical protein [Strongylocentrotus purpuratus]	Strongylocentrotus purpuratus	3e-40	XP_791396.1
348	AU_Cv_EST_007A_H02	EH645224	PREDICTED: similar to Sec61 alpha [Gallus gallus]	Gallus gallus	5e-82	XP_424024.2
349	AU_Cv_EST_004C_B02	EH644335	PREDICTED: similar to N-acetylglucosamine kinase [Strongylocentrotus purpuratus] ref|XP_001191199.1| PREDICTED: similar to N-acetylglucosamine kinase [Strongylocentrotus purpuratus]	Strongylocentrotus purpuratus	5e-22	XP_790930.1
350	AU_Cv_EST_013B_E04	EH647412	PREDICTED: similar to mob as tumor suppressor CG13852-PA [Apis mellifera]	Apis mellifera	1e-83	XP_393046.2
351	AU_Cv_EST_010A_D05	EH646192	MGC68458 protein [Xenopus laevis]	Xenopus laevis	4e-30	AAH61933.1
352	AU_Cv_EST_008C_A09	EH645669	SJCHGC07116 protein [Schistosoma japonicum]	Schistosoma japonicum	3e-16	AAX28184.2
353	Contig\188		PREDICTED: leukocyte-derived arginine aminopeptidase isoform 3 [Pan troglodytes]	Pan troglodytes	4e-28	XP_001138283.1
354	Contig\102		collagen type XII alpha-1 precursor	Mus musculus	4e-20	AAA99719.1
355	AU_Cv_EST_011C_H01	EH646723	procollagen, type XII, alpha 1 [Mus musculus]	Mus musculus	8e-18	NP_031756.2
356	AU_Cv_EST_010C_F08	EH646379	PREDICTED: similar to collagen, type XXII, alpha 1 [Canis familiaris]	Canis familiaris	6e-12	XP_539177.2
357	AU_Cv_EST_008C_B04	EH645676	hypothetical protein LOC558182 [Danio rerio] gb|AAI24197.1| Zgc:152963 [Danio rerio]	Danio rerio	4e-19	NP_001070027.1
358	Contig\12		hypothetical protein LOC513415 [Bos taurus] gb|AAI12621.1| Similar to Brain mitochondrial carrier protein 1 (BMCP-1) (Mitochondrial uncoupling protein 5) (UCP 5) (Solute carrier family 25 member 14) [Bos taurus]	Bos taurus	2e-40	NP_001039610.1
359	AU_Cv_EST_011C_F02	EH646702	PREDICTED: similar to Metaxin 2 [Tribolium castaneum]	Tribolium castaneum	2e-18	XP_974308.1
360	Contig\585		taurine transporter [Crassostrea gigas]	Crassostrea gigas	2e-91	BAE80716.1
361	AU_Cv_EST_016B_A03	EH648511	amino acid transporter [Crassostrea gigas]	Crassostrea gigas	5e-12	BAF02549.1
362	AU_Cv_EST_001B_A07	EH649180	PREDICTED: similar to poly (ADP-ribose) polymerase family, member 15 [Macaca mulatta]	Macaca mulatta	1e-06	XP_001105794.1
363	Contig\434		gi|28972093|dbj|BAC65500.1| mKIAA0204 protein [Mus musculus] 293 2e-78	Mus musculus	2e-78	XP_314524.2
364	Contig\367		PREDICTED: hypothetical protein [Strongylocentrotus purpuratus] ref|XP_001196321.1| PREDICTED: hypothetical protein [Strongylocentrotus purpuratus]	Strongylocentrotus purpuratus	2e-62	XP_783286.2
365	Contig\219		wd-repeat protein [Aedes aegypti]	Aedes aegypti	1e-123	EAT45194.1
366	Contig\147		PREDICTED: similar to 60-kDa SS-A/Ro ribonucleoprotein (60 kDa Ro protein) (60 kDa ribonucleoprotein Ro) (RoRNP) (TROVE domain family member 2) [Rattus norvegicus] ref|XP_001064741.1| PREDICTED: similar to 60-kDa SS-A/Ro ribonucleoprotein (60 kDa Ro protein) (60 kDa ribonucleoprotein Ro) (RoRNP) (TROVE domain family member 2) [Rattus norvegicus]	Rattus norvegicus	6e-11	XP_222686.3
367	AU_Cv_EST_014D_F06	EH648073	hypothetical protein LOC553261 [Danio rerio] gb|AAH96955.1| Zgc:113841 [Danio rerio]	Danio rerio	1e-16	NP_001020094.1
368	AU_Cv_EST_008A_H04	EH645569	hypothetical protein DDBDRAFT_0185388 [Dictyostelium discoideum AX4] gb|EAL65820.1| hypothetical protein DDBDRAFT_0185388 [Dictyostelium discoideum AX4]	Dictyostelium discoideum	6e-40	XP_639192.1
369	AU_Cv_EST_007C_B05	EH645338	3-hydroxyisobutyrate dehydrogenase [Gallus gallus] emb|CAG31404.1| hypothetical protein [Gallus gallus]	Gallus gallus	1e-33	NP_001006362.1
370	Contig\313		PREDICTED: similar to aquaporin 1 [Danio rerio]	Danio rerio	3e-33	XP_687705.1
371	AU_Cv_EST_001B_D06	EH649211	hypothetical protein LOC751691 [Danio rerio] gb|AAI22261.1| Zgc:153379 [Danio rerio]	Danio rerio	3e-40	NP_001038869.1
372	Contig\55		cytochrome P450 3A37 [Meleagris gallopavo]	Meleagris gallopavo	3e-23	ABE28024.1
373	Contig\198		ENSANGP00000021249 [Anopheles gambiae str. PEST] gb|EAA13714.2| ENSANGP00000021249 [Anopheles gambiae str. PEST]	Anopheles gambiae	1e-36	XP_318516.2
374	Contig\108		PREDICTED: similar to Cytochrome P450 3A4 (Quinine 3-monooxygenase) (CYPIIIA4) (Nifedipine oxidase) (NF-25) (P450-PCN1) isoform 2 [Bos taurus]	Bos taurus	5e-25	XP_888247.1
375	AU_Cv_EST_013B_E11	EH647419	unnamed protein product [Tetraodon nigroviridis]	Tetraodon nigroviridis	2e-13	CAG13199.1
376	AU_Cv_EST_013A_B08	EH647293	p63/73-like protein [Mytilus trossulus]	Mytilus trossulus	5e-26	ABI23725.1
377	AU_Cv_EST_002A_F10	EH646869	UDP-glucuronate decarboxylase 1 [Xenopus tropicalis] sp|Q6DF08|UXS1_XENTR UDP-glucuronic acid decarboxylase 1 (UDP-glucuronate decarboxylase 1) (UXS-1) gb|AAH76935.1| UDP-glucuronate decarboxylase 1 [Xenopus tropicalis]	Xenopus tropicalis	2e-52	NP_001006849.1
378	AU_Cv_EST_010A_H03	EH646228	C46F11.2a [Caenorhabditis elegans] emb|CAB03763.1| Hypothetical protein C46F11.2a [Caenorhabditis elegans]	Caenorhabditis elegans	2e-53	NP_001021220.1
379	AU_Cv_EST_006D_B06	EH645103	PREDICTED: similar to acyl-Coenzyme A oxidase isoform b [Macaca mulatta]	Macaca mulatta	3e-32	XP_001102134.1
380	AU_Cv_EST_006B_B12	EH644933	PREDICTED: similar to Kmo protein [Strongylocentrotus purpuratus] ref|XP_001194963.1| PREDICTED: similar to Kmo protein [Strongylocentrotus purpuratus]	Strongylocentrotus purpuratus	2e-37	XP_796984.1
381	AU_Cv_EST_006A_B04	EH644827	carboxypeptidase E	Aplysia californica	1e-33	AAC47412.1
382	AU_Cv_EST_006D_D07	EH645116	ATP-binding cassette transporter sub-family A [Pecten maximus]	Pecten maximus	6e-24	CAH59462.1
383	Contig\433		PREDICTED: similar to CG2064-PA [Strongylocentrotus purpuratus] ref|XP_001181244.1| PREDICTED: similar to CG2064-PA [Strongylocentrotus purpuratus]	Strongylocentrotus purpuratus	3e-22	XP_001199010.1
384	AU_Cv_EST_006A_G10	EH644885	Chit3 protein [Crassostrea gigas]	Crassostrea gigas	2e-56	CAI96027.1
385	AU_Cv_EST_015B_C02	EH648182	PREDICTED: similar to Cleavage and polyadenylation specificity factor, 30 kDa subunit (CPSF 30 kDa subunit) (NS1 effector domain-binding protein 1) (Neb-1) (No arches homolog) [Homo sapiens]	Homo sapiens	1e-57	XP_945726.2
386	AU_Cv_EST_011C_E11	EH646699	heterogeneous nuclear ribonucleoprotein L [Aplysia californica]	Aplysia californica	2e-10	AAW84264.1
387	AU_Cv_EST_007B_C06	EH645251	PREDICTED: similar to CG1826-PA [Strongylocentrotus purpuratus] ref|XP_001182216.1| PREDICTED: similar to CG1826-PA [Strongylocentrotus purpuratus]	Strongylocentrotus purpuratus	1e-43	XP_781910.2
388	AU_Cv_EST_008C_C03	EH645684	unnamed protein product [Tetraodon nigroviridis]	Tetraodon nigroviridis	7e-51	CAF92665.1
389	AU_Cv_EST_004C_B06	EH644339	CHIT1 protein [Homo sapiens]	Homo sapiens	5e-25	AAH69614.1
390	AU_Cv_EST_004B_A12	EH644274	natural resistance-associated macrophage protein [Paralichthys olivaceus]	Paralichthys olivaceus	8e-39	AAX86980.1
391	AU_Cv_EST_017D_D12	EH649065	LIM domain only 4 [Danio rerio] gb|AAK26166.1| LIM only 4 protein [Danio rerio] gb|AAH45835.1| LIM domain only 4 [Danio rerio]	Danio rerio	2e-17	NP_817093.1
392	AU_Cv_EST_014A_G05	EH647826	MGC97667 protein [Xenopus tropicalis] gb|AAH90104.1| MGC97667 protein [Xenopus tropicalis]	Xenopus tropicalis	3e-17	NP_001015822.1
393	Contig\218		PREDICTED: similar to CG3977-PA isoform 2 [Tribolium castaneum]	Tribolium castaneum	2e-38	XP_976116.1
394	Contig\295		PREDICTED: similar to CG17332-PA, isoform A isoform 1 [Tribolium castaneum]	Tribolium castaneum	5e-44	XP_966693.1
395	AU_Cv_EST_003A_B08	EH643883	ATP synthase gamma subunit [Aedes aegypti]	Aedes aegypti	1e-33	EAT39355.1
396	Contig\79		nuclear distribution gene C homolog [Gallus gallus] sp|Q5ZIN1|NUDC_CHICK Nuclear migration protein nudC (Nuclear distribution protein C homolog) emb|CAG32412.1| hypothetical protein [Gallus gallus]	Gallus gallus	4e-50	NP_001006311.1
397	Contig\131		mKIAA1028 protein [Mus musculus]	Mus musculus	5e-90	BAC65703.1
398	AU_Cv_EST_017A_H09	EH648833	PREDICTED: similar to anaphase promoting complex subunit 11 homolog [Tribolium castaneum]	Tribolium castaneum	7e-19	XP_972421.1
399	AU_Cv_EST_013B_C05	EH647395	PREDICTED: similar to mitotic feedback control protein Madp2 homolog isoform 2 [Gallus gallus]	Gallus gallus	2e-72	XP_420629.1
400	AU_Cv_EST_002B_E09	EH646934	PREDICTED: hypothetical protein [Strongylocentrotus purpuratus] ref|XP_001184351.1| PREDICTED: hypothetical protein [Strongylocentrotus purpuratus]	Strongylocentrotus purpuratus	3e-18	XP_001175609.1
401	AU_Cv_EST_009C_C01	EH646011	PREDICTED: similar to Centrin, EF-hand protein, 3 (CDC31 homolog, yeast) [Gallus gallus]	Gallus gallus	5e-73	XP_424696.2
402	AU_Cv_EST_007D_H11	EH645488	solute carrier family 17 (anion/sugar transporter), member 5 [Rattus norvegicus] gb|AAV73775.1| sialin [Rattus norvegicus] gb|AAH97482.1| Solute carrier family 17 (anion/sugar transporter), member 5 [Rattus norvegicus]	Rattus norvegicus	2e-19	NP_001009713.1
403	AU_Cv_EST_010B_B07	EH646254	PREDICTED: similar to ER degradation-enhancing alpha-mannosidase-like [Canis familiaris]	Canis familiaris	6e-58	XP_533753.2
404	AU_Cv_EST_002C_F10	EH647602	N-sulfoglucosamine sulfohydrolase (sulfamidase) [Canis familiaris] gb|AAG17206.1|AF217203_1 heparan sulfate sulfamidase [Canis familiaris] gb|AAG17207.1|AF217204_1 heparan sulfate sulfamidase [Canis familiaris]	Canis familiaris	1e-16	NP_001003114.1
405	Contig\303		unnamed protein product [Tetraodon nigroviridis]	Tetraodon nigroviridis	2e-59	CAG05364.1
406	Contig\572		carboxylesterase	Homo sapiens	3e-27	AAA35711.1
407	AU_Cv_EST_016B_C03	EH648532	gi|90085112|dbj|BAE91297.1| unnamed protein product [Macaca fasc 129 3e-29	Macaca fascicularis	3e-29	XP_001166756.1
408	AU_Cv_EST_010D_E10	EH646464	ribosomal protein S19 [Crassostrea gigas]	Crassostrea gigas	2e-37	CAD91429.1
409	Contig\480		Vacuolar ATP synthase subunit B (V-ATPase B subunit) (Vacuolar proton pump B subunit) emb|CAA45706.1| H(+)-transporting ATPase [Manduca sexta]	Manduca sexta	9e-78	P31401
410	Contig\444		putative vacuolar ATP synthase subunit D [Homalodisca coagulata]	Homalodisca coagulata	2e-75	AAT01084.1
411	Contig\361		GA10801-PA [Drosophila pseudoobscura]	Drosophila pseudoobscura	3e-48	EAL29273.1
412	Contig\344		vacuolar ATPase subunit C [Bombyx mori] gb|ABD36144.1| vacuolar ATPase subunit C [Bombyx mori]	Bombyx mori	2e-65	NP_001040138.1
413	AU_Cv_EST_015B_F12	EH648241	putative vacuolar ATP synthase subunit F [Acyrthosiphon pisum]	Acythosiphon pisum	7e-39	ABD72676.1
414	AU_Cv_EST_004D_E02	EH644410	PREDICTED: similar to Vacuolar ATP synthase subunit d 1 (V-ATPase d subunit 1) (Vacuolar proton pump d subunit 1) (V-ATPase 39 kDa subunit 1) [Tribolium castaneum]	Tribolium castaneum	1e-83	XP_974905.1
415	AU_Cv_EST_010B_H03	EH646310	PREDICTED: similar to A type IV collagen [Gallus gallus]	Gallus gallus	2e-17	XP_420322.2
416	AU_Cv_EST_004B_A10	EH644273	soluble guanylyl cyclase beta-3 [Apis mellifera] dbj|BAD89804.1| soluble guanylyl cyclase beta-3 [Apis mellifera]	Apis mellifera	2e-23	NP_001012645.1
417	AU_Cv_EST_010A_E12	EH646209	Carnitine O-acetyltransferase (Carnitine acetylase) (CAT) (Carnitine acetyltransferase) (CrAT)	Mus musculus	2e-42	P47934
418	AU_Cv_EST_014B_E02	EH647850	PREDICTED: similar to Potassium channel tetramerisation domain containing protein 5 [Canis familiaris]	Canis familiaris	6e-55	XP_547178.2
419	AU_Cv_EST_012B_C08	EH647065	Chain A, The Crystal Structure Of Calcineurin B Homologous Proein 1 (Chp1) pdb|2CT9|B Chain B, The Crystal Structure Of Calcineurin B Homologous Proein 1 (Chp1)	Rattus norvegicus	2e-20	2CT9
420	AU_Cv_EST_005D_H11	EH644812	ENSANGP00000017088 [Anopheles gambiae str. PEST] gb|EAA11352.2| ENSANGP00000017088 [Anopheles gambiae str. PEST]	Anopheles gambiae	2e-32	XP_316233.2
421	AU_Cv_EST_001B_D05	EH649210	SJCHGC09036 protein [Schistosoma japonicum]	Schistosoma japonicum	2e-58	AAW25077.1
422	AU_Cv_EST_001A_F10	EH649155	PREDICTED: similar to CG6672-PA [Tribolium castaneum]	Tribolium castaneum	1e-51	XP_968324.1
423	AU_Cv_EST_012A_G06	EH647023	hypothetical protein LOC568160 [Danio rerio] emb|CAK04363.1| novel protein similar to vertebrate ATPase, Class II, type 9B (ATP9B) [Danio rerio]	Danio rerio	1e-51	NP_001038619.1
424	AU_Cv_EST_009D_B09	EH646093	Slc30a6-prov protein [Xenopus laevis]	Xenopus laevis	5e-49	AAH77520.1
425	AU_Cv_EST_006A_E08	EH644861	PREDICTED: similar to sideroflexin 3 [Gallus gallus]	Gallus gallus	7e-09	XP_414544.2
426	AU_Cv_EST_015C_C10	EH648321	PREDICTED: similar to transient receptor potential cation channel, subfamily M, member 3 [Strongylocentrotus purpuratus] ref|XP_789473.2| PREDICTED: similar to transient receptor potential cation channel, subfamily M, member 3 [Strongylocentrotus purpuratus]	Strongylocentrotus purpuratus	2e-13	XP_001198216.1
427	AU_Cv_EST_009A_B01	EH645834	ATPase H+ transporting lysosomal protein [Crassostrea gigas]	Crassostrea gigas	6e-25	AAT44357.1
428	AU_Cv_EST_006A_C02	EH644836	basolateral Na/K/Cl cotransporter	Necturus maculosus	6e-39	2117156A
429	AU_Cv_EST_001D_C05	EH649354	PREDICTED: similar to CG11665-PA [Apis mellifera]	Apis mellifera	2e-10	XP_394886.2
430	AU_Cv_EST_001A_A11	EH649103	preimplantation protein 3 [Xenopus tropicalis] emb|CAJ82405.1| preimplantation protein 3 [Xenopus tropicalis]	Xenopus tropicalis	1e-87	NP_001017210.1
431	Contig\59		PREDICTED: similar to low density lipoprotein receptor-related protein 2, partial [Danio rerio]	Danio rerio	5e-19	XP_699114.1
432	Contig\20		PREDICTED: syntaxin 8 isoform 1 [Pan troglodytes]	Pan troglodytes	6e-17	XP_001165617.1
433	AU_Cv_EST_014C_D04	EH647965	PREDICTED: similar to cubilin, partial [Danio rerio]	Danio rerio	4e-24	XP_694901.1
434	AU_Cv_EST_014A_E07	EH647806	PREDICTED: ATP-binding cassette, sub-family B (MDR/TAP), member 7 isoform 1 [Macaca mulatta]	Macaca mulatta	2e-11	XP_001096923.1
435	AU_Cv_EST_013D_B09	EH647669	PREDICTED: similar to C-type lectin domain family 4, member D [Macaca mulatta]	Macaca mulatta	2e-13	XP_001113566.1
436	AU_Cv_EST_013A_C01	EH647298	PREDICTED: hypothetical protein [Strongylocentrotus purpuratus] ref|XP_001179151.1| PREDICTED: hypothetical protein [Strongylocentrotus purpuratus]	Strongylocentrotus purpuratus	6e-39	XP_784756.2
437	AU_Cv_EST_012C_D04	EH647155	PREDICTED: similar to ENSANGP00000007239 [Strongylocentrotus purpuratus] ref|XP_001197642.1| PREDICTED: similar to ENSANGP00000007239 [Strongylocentrotus purpuratus]	Strongylocentrotus purpuratus	4e-22	XP_788510.2
438	AU_Cv_EST_008C_C12	EH645692	transmembrane 9 superfamily member 3 [Danio rerio] gb|AAH46021.1| Transmembrane 9 superfamily member 3 [Danio rerio]	Danio rerio	1e-51	NP_998554.1
439	AU_Cv_EST_007D_B08	EH645431	PREDICTED: similar to tumor suppressing subtransferable candidate 5 [Bos taurus]	Bos taurus	3e-54	XP_591971.2
440	AU_Cv_EST_005C_A08	EH644657	hypothetical protein [Gallus gallus]	Gallus gallus	4e-09	CAG30961.1
441	AU_Cv_EST_005A_C05	EH644512	PREDICTED: similar to ATP-binding cassette, sub-family D, member 4 isoform 1 [Danio rerio]	Danio rerio	5e-22	XP_687440.1
442	AU_Cv_EST_004B_F03	EH644259	PREDICTED: similar to sorting nexin 2 isoform 4 [Macaca mulatta]	Macaca mulatta	5e-26	XP_001092124.1
443	AU_Cv_EST_004A_C08	EH644180	PREDICTED: similar to cubilin, partial [Danio rerio]	Danio rerio	1e-18	XP_694901.1
444	Contig\532		unnamed protein product [Tetraodon nigroviridis]	Tetraodon nigroviridis	4e-11	CAF90148.1
445	Contig\191		Y73B6BL.21 [Caenorhabditis elegans] gb|AAG23467.2| Hypothetical protein Y73B6BL.21 [Caenorhabditis elegans]	Caenorhabditis elegans	6e-09	NP_500977.2
446	Contig\109		hypothetical protein cgd4_3550 [Cryptosporidium parvum Iowa II] gb|EAK87770.1| secreted protein with signal peptide and 12 KAZAL repeats and a mucin-like stretch of threonines [Cryptosporidium parvum]	Cryptosporidium parvum	7e-10	XP_625931.1
447	AU_Cv_EST_016D_D08	EH648715	gi|108873786|gb|EAT38011.1| conserved hypothetical protein [Aede 62.8 5e-09	Aedes aegypti	5e-09	XP_974440.1
448	AU_Cv_EST_012D_A11	EH647213	unnamed protein product [Mus musculus]	Mus musculus	1e-08	BAE43351.1
449	AU_Cv_EST_011D_G08	EH646803	Rab family GTPase [Entamoeba histolytica HM-1:IMSS] dbj|BAB40675.1| small GTPase RabF1 [Entamoeba histolytica] gb|EAL46412.1| Rab family GTPase [Entamoeba histolytica HM-1:IMSS]	Entamoeba histolytica	7e-09	XP_651799.1
450	AU_Cv_EST_010D_C07	EH646447	MGC82611 protein [Xenopus laevis]	Xenopus laevis	1e-38	AAH73016.1
451	AU_Cv_EST_009B_B04	EH645931	hypothetical protein [Yarrowia lipolytica] emb|CAG80365.1| unnamed protein product [Yarrowia lipolytica CLIB122]	Yarrowia lypolytica	5e-31	XP_504759.1
452	AU_Cv_EST_005A_C04	EH644511	PREDICTED: hypothetical protein [Strongylocentrotus purpuratus] ref|XP_001192750.1| PREDICTED: hypothetical protein [Strongylocentrotus purpuratus]	Strongylocentrotus purpuratus	1e-15	XP_799032.1
453	AU_Cv_EST_003D_C02	EH644105	ENSANGP00000014258 [Anopheles gambiae str. PEST]	Anopheles gambiae	6e-27	EAA08066.3
454	AU_Cv_EST_003A_F06	EH643906	unnamed protein product [Kluyveromyces lactis] emb|CAG99581.1| unnamed protein product [Kluyveromyces lactis NRRL Y-1140]	Kluyveromyces lactis	8e-18	XP_454494.1
455	AU_Cv_EST_003A_C02	EH643887	PREDICTED: similar to MGC80831 protein [Gallus gallus]	Gallus gallus	5e-11	XP_001231641.1
456	AU_Cv_EST_007D_F09	EH645467	ATPase [Saccharophagus degradans 2-40] gb|ABD79996.1| ATPase [Saccharophagus degradans 2-40]	Saccharophagu degradans	2e-39	YP_526208.1
457	AU_Cv_EST_007B_H07	EH645318	PREDICTED: similar to galactokinase 1 [Strongylocentrotus purpuratus] ref|XP_001187174.1| PREDICTED: similar to galactokinase 1 [Strongylocentrotus purpuratus]	Strongylocentrotus purpuratus	4e-37	XP_798116.2
458	AU_Cv_EST_008D_G04	EH645806	RNA guanylyltransferase and 5'-phosphatase [Danio rerio] gb|AAH66685.1| RNA guanylyltransferase and 5'-phosphatase [Danio rerio] gb|AAT68133.1| mRNA capping enzyme [Danio rerio] emb|CAH68875.1| novel protein (zgc:76886) [Danio rerio] emb|CAH69114.1| novel protein (zgc:76886) [Danio rerio] emb|CAI29395.1| novel protein (zgc:76886) [Danio rerio]	Danio rerio	1e-20	NP_998032.1
459	AU_Cv_EST_008B_G02	EH645590	PREDICTED: hypothetical protein [Strongylocentrotus purpuratus] ref|XP_001175972.1| PREDICTED: hypothetical protein [Strongylocentrotus purpuratus]	Strongylocentrotus purpuratus	8e-51	XP_785441.1
460	AU_Cv_EST_016B_C02	EH648531	PREDICTED: similar to O-fucosyltransferase, putative [Strongylocentrotus purpuratus] ref|XP_001194654.1| PREDICTED: similar to O-fucosyltransferase, putative [Strongylocentrotus purpuratus]	Strongylocentrotus purpuratus	5e-35	XP_790311.1
461	Contig\548		RAS-like GTP-binding protein RHO gb|AAA27776.1| rho protein	Aplysia californica	6e-76	P01122
462	AU_Cv_EST_014D_E11	EH648071	PREDICTED: similar to Tetraspanin-7 (Tspan-7) (Transmembrane 4 superfamily member 2) (Cell surface glycoprotein A15) (PE31) (TALLA homolog) [Tribolium castaneum]	Tribolium castaneum	1e-31	XP_974699.1
463	AU_Cv_EST_003A_H04	EH643920	nitrilase family, member 2 [Rattus norvegicus] gb|AAI00638.1| Nitrilase family, member 2 [Rattus norvegicus]	Rattus norvegicus	5e-46	NP_001029298.1
464	AU_Cv_EST_002A_C04	EH646835	PREDICTED: hypothetical protein [Strongylocentrotus purpuratus] ref|XP_001175971.1| PREDICTED: hypothetical protein [Strongylocentrotus purpuratus]	Strongylocentrotus purpuratus	1e-14	XP_783035.2
465	Contig\449		dominin precursor [Crassostrea virginica]	Crassostrea virginica	2e-87	BAF30874.1
466	AU_Cv_EST_003D_G07	EH644145	dominin precursor [Crassostrea virginica]	Crassostrea virginica	2e-62	BAF30874.1
467	AU_Cv_EST_017A_G07	EH648823	PREDICTED: elongation factor RNA polymerase II [Macaca mulatta]	Macaca mulatta	3e-15	XP_001115395.1
468	AU_Cv_EST_006D_H05	EH645143	PREDICTED: similar to Transcription initiation factor IIF subunit beta (ATP-dependent helicase TfIIF-beta) (TFIIF-beta) isoform 1 [Apis mellifera]	Apis mellifera	1e-27	XP_623868.1
469	AU_Cv_EST_006B_C09	EH644938	PREDICTED: similar to neurobeachin [Danio rerio]	Danio rerio	4e-31	XP_683139.1
470	AU_Cv_EST_017D_F10	EH649079	TATA-binding protein [Petromyzon marinus]	Petromyzon marinus	7e-18	AAO34515.1
471	AU_Cv_EST_007B_B03	EH645242	PREDICTED: similar to Transcription initiation factor IIF alpha subunit (TFIIF-alpha) (Transcription factor 5 large chain) (TF5A) [Tribolium castaneum]	Tribolium castaneum	7e-29	XP_973020.1
472	AU_Cv_EST_007B_A05	EH645238	unknown [Branchiostoma floridae]	Branchiostoma floridae	3e-15	AAM18895.1
473	AU_Cv_EST_013B_H10	EH647446	PREDICTED: similar to polymerase (RNA) II (DNA directed) polypeptide D [Tribolium castaneum]	Tribolium castaneum	3e-44	XP_966894.1
474	AU_Cv_EST_011C_A01	EH646649	PREDICTED: similar to COP9 constitutive photomorphogenic homolog subunit 5 [Strongylocentrotus purpuratus]	Strongylocentrotus purpuratus	5e-50	XP_001190460.1
475	AU_Cv_EST_009C_B05	EH646006	novel protein similar to vertebrate ash1 (absent, small, or homeotic)-like (Drosophila) (ASH1L) [Danio rerio]	Danio rerio	2e-39	CAK04993.1
476	AU_Cv_EST_009A_A02	EH645824	PREDICTED: similar to traffic jam CG10034-PA [Apis mellifera]	Apis mellifera	1e-14	XP_001120764.1
477	AU_Cv_EST_008B_B11	EH645609	unnamed protein product [Tetraodon nigroviridis]	Tetraodon nigroviridis	4e-79	CAG04853.1
478	AU_Cv_EST_005C_F08	EH644704	PREDICTED: similar to Alpha-fetoprotein enhancer-binding protein (AT motif-binding factor) (AT-binding transcription factor 1) [Tribolium castaneum]	Tribolium castaneum	3e-43	XP_969252.1
479	Contig\280		hypothetical protein LOC436746 [Danio rerio] gb|AAH76341.1| Zgc:92883 [Danio rerio]	Danio rerio	8e-67	NP_001002473.1
480	Contig\206		IMP4, U3 small nucleolar ribonucleoprotein, homolog [Danio rerio] gb|AAH75765.1| IMP4, U3 small nucleolar ribonucleoprotein, homolog (yeast) [Danio rerio]	Danio rerio	1e-65	NP_001002719.1
481	Contig\29		hypothetical protein CC1G_05118 [Coprinopsis cinerea okayama7#130]	Coprinopsis cinerea	4e-43	EAU88352.1
482	Contig\413		T-box protein Tbx1 [Achaearanea tepidariorum]	Achaeranea tepidariorum	7e-17	BAD16723.1
483	AU_Cv_EST_017C_B12	EH648944	Protein BUD31 homolog (Protein G10 homolog) gb|AAK81863.1|AF395865_1 G10 protein [Branchiostoma belcheri]	Branchiostoma belcheri	4e-72	Q962X9
484	AU_Cv_EST_014B_E09	EH647901	transcription factor CP2B, putative [Aedes aegypti]	Aedes aegypti	6e-35	EAT47107.1
485	AU_Cv_EST_002D_C04	EH647634	Sox8 [Xenopus laevis]	Xenopus laevis	1e-31	AAQ67212.1
486	AU_Cv_EST_014A_A06	EH647762	PREDICTED: similar to axonal transport of synaptic vesicles [Gallus gallus]	Gallus gallus	1e-30	XP_422660.2
487	Contig\477		putative HMG-like protein [Dermacentor variabilis]	Dermacentor variabilis	4e-53	AAO92280.1
488	Contig\293		PREDICTED: similar to TEA domain family member 1 [Tribolium castaneum]	Tribolium castaneum	4e-58	XP_970363.1
489	Contig\115		PREDICTED: similar to Putative transcription factor SOX-14 [Tribolium castaneum]	Tribolium castaneum	2e-42	XP_973116.1
490	AU_Cv_EST_014C_A04	EH647933	PREDICTED: similar to RAB, member of RAS oncogene family-like 3 [Apis mellifera]	Apis mellifera	2e-48	XP_624424.1
491	AU_Cv_EST_014B_F07	EH647908	Hypothetical protein CBG16139 [Caenorhabditis briggsae]	Caenorhabditis briggsae	3e-43	CAE69821.1
492	AU_Cv_EST_013A_D03	EH647311	PREDICTED: similar to Transcription factor HNF-4 homolog (dHNF4) [Tribolium castaneum]	Tribolium castaneum	3e-42	XP_968613.1
493	AU_Cv_EST_012D_B08	EH647222	ENSANGP00000025039 [Anopheles gambiae str. PEST]	Anopheles gambiae	2e-49	EAA43610.2
494	AU_Cv_EST_011B_F10	EH646637	PREDICTED: similar to NAD-dependent deacetylase sirtuin 2 homolog [Strongylocentrotus purpuratus] ref|XP_790234.2| PREDICTED: similar to NAD-dependent deacetylase sirtuin 2 homolog [Strongylocentrotus purpuratus]	Strongylocentrotus purpuratus	4e-40	XP_001195952.1
495	AU_Cv_EST_011A_B07	EH646501	PREDICTED: similar to Hormone receptor-like in 46 CG33183-PA, isoform A [Apis mellifera]	Apis mellifera	9e-21	XP_392128.3
496	AU_Cv_EST_010D_G03	EH646428	PREDICTED: similar to Max protein [Apis mellifera]	Apis mellifera	4e-38	XP_623530.1
497	AU_Cv_EST_010C_D11	EH646361	Six2 protein [Platynereis dumerilii]	Platynereis dumerilii	1e-32	CAC86663.1
498	AU_Cv_EST_010B_H11	EH646317	transcription factor protein [Ciona intestinalis] dbj|BAE06379.1| transcription factor protein [Ciona intestinalis]	Ciona intestinalis	2e-26	NP_001071680.1
499	AU_Cv_EST_009B_D10	EH645954	Taf12 protein [Danio rerio]	Danio rerio	6e-38	AAH50160.1
500	AU_Cv_EST_008B_H12	EH645663	PREDICTED: E1A binding protein p300 isoform 2 [Pan troglodytes]	Pan troglodytes	6e-31	XP_001168473.1
501	AU_Cv_EST_005B_C08	EH644611	PREDICTED: similar to Jumonji/ARID domain-containing protein 1C (SmcX protein) (Xe169 protein) isoform 4 [Danio rerio]	Danio rerio	2e-53	XP_709781.1
502	AU_Cv_EST_003B_B02	EH643947	estrogen receptor [Aplysia californica]	Aplysia californica	7e-70	AAQ95045.1
503	Contig\2		PREDICTED: similar to dynein intermediate chain 3 [Strongylocentrotus purpuratus] ref|XP_001176714.1| PREDICTED: similar to dynein intermediate chain 3 [Strongylocentrotus purpuratus]	Strongylocentrotus purpuratus	1e-67	XP_796667.1
504	AU_Cv_EST_010D_D09	EH646456	unnamed protein product [Tetraodon nigroviridis]	Tetraodon nigroviridis	5e-57	CAG07749.1
505	Contig\362		gi|119588837|gb|EAW68431.1| Usher syndrome 1C (autosomal rece... 177 1e-43	Homo sapiens	1e-43	NP_710142.1
506	AU_Cv_EST_003A_D03	EH643894	Chain A, Crystal Structure Of Human Phosphoribosyl Pyrophosphate Synthetase 1 Mutant S132a pdb|2H07|B Chain B, Crystal Structure Of Human Phosphoribosyl Pyrophosphate Synthetase 1 Mutant S132a	Bos taurus	2e-26	2H07
507	AU_Cv_EST_016A_F04	EH648476	adenysuccinate lyase [Gallus gallus]	Gallus gallus	1e-69	AAV38134.1
508	Contig\615		PP2A inhibitor [Tetraodon fluviatilis]	Tetraodon fluviatilis	2e-82	AAB62936.1
509	Contig\426		Histone H2B emb|CAA37415.1| unnamed protein product [Platynereis dumerilii]	Platynereis dumerilii	3e-46	P19374
510	AU_Cv_EST_009B_H05	EH645986	ENSANGP00000015579 [Anopheles gambiae str. PEST]	Anopheles gambiae	1e-21	EAA06529.3
511	AU_Cv_EST_005B_D09	EH644619	histone 1 [Mytilus edulis]	Mytilus edulis	4e-20	CAA11816.1
512	AU_Cv_EST_005D_F09	EH644793	HIV-1 Tat interactive protein 2 [Danio rerio] gb|AAK60127.1|AF329850_1 Tat-interacting protein Tip30 [Danio rerio] gb|AAH97086.1| Htatip2 protein [Danio rerio]	Danio rerio	2e-10	NP_571756.1
513	AU_Cv_EST_002D_E06	EH647646	PREDICTED: similar to Cytochrome P450 4F6 (CYPIVF6) [Rattus norvegicus]	Rattus norvegicus	4e-17	XP_576190.2
514	AU_Cv_EST_015C_F02	EH648293	Unknown (protein for MGC:107768) [Xenopus tropicalis]	Xenopus tropicalis	6e-33	AAH89240.1
515	AU_Cv_EST_016B_E09	EH648556	PREDICTED: similar to LOC446948 protein [Strongylocentrotus purpuratus] ref|XP_001183118.1| PREDICTED: similar to LOC446948 protein [Strongylocentrotus purpuratus]	Strongylocentrotus purpuratus	5e-35	XP_789829.2
516	Contig\606		PREDICTED: similar to SelT-like protein precursor [Tribolium castaneum]	Tribolium castaneum	2e-46	XP_974477.1
517	Contig\604		lipoprotein receptor-related protein 5 [Xenopus laevis]	Xenopus laevis	3e-38	AAN09806.1
518	Contig\551		PREDICTED: similar to kuzbanian CG7147-PA, isoform A [Apis mellifera]	Apis mellifera	3e-12	XP_393114.3
519	Contig\460		CD9 antigen [Dasyatis akajei]	Dasyatis akajei	2e-29	CAJ28140.1
520	Contig\419		autophagy protein 5 [Pimephales promelas]	Pimephales promelas	1e-63	CAJ31280.1
521	Contig\3		PREDICTED: similar to CG11265-PA, isoform A [Apis mellifera]	Apis mellifera	1e-29	XP_625041.1
522	Contig\175		flagellar protofilament ribbon protein rib74 [Strongylocentrotus purpuratus] gb|AAQ88445.1| flagellar protofilament ribbon protein rib74 [Strongylocentrotus purpuratus]	Strongylocentrotus purpuratus	5e-85	NP_999828.1
523	Contig\111		PREDICTED: similar to Low-density lipoprotein receptor-related protein 4 precursor (Multiple epidermal growth factor-like domains 7) [Gallus gallus]	Gallus gallus	5e-75	XP_421114.2
524	AU_Cv_EST_017B_A03	EH648838	pol-like protein [Ciona intestinalis]	Ciona intestinalis	2e-46	BAC82626.1
525	AU_Cv_EST_015A_D06	EH648130	PREDICTED: similar to SLC26A10 [Danio rerio]	Danio rerio	2e-21	XP_686944.1
526	AU_Cv_EST_002B_B05	EH646903	conserved hypothetical protein [Aedes aegypti]	Aedes aegypti	2e-35	EAT44954.1
527	AU_Cv_EST_011D_D01	EH646745	PREDICTED: similar to PIN2/TRF1-interacting protein [Rattus norvegicus] ref|XP_001065542.1| PREDICTED: similar to PIN2/TRF1-interacting protein [Rattus norvegicus]	Rattus norvegicus	1e-34	XP_224282.3
528	AU_Cv_EST_008D_F09	EH645800	PREDICTED: similar to thrombospondin [Danio rerio]	Danio rerio	9e-19	XP_689968.1
529	AU_Cv_EST_005B_D02	EH644578	pol-like protein [Ciona intestinalis]	Ciona intestinalis	1e-11	BAC82626.1
530	AU_Cv_EST_003B_B10	EH643955	La ribonucleoprotein domain family, member 7 [Mus musculus]	Mus musculus	2e-06	AAH20127.1
531	AU_Cv_EST_002D_E04	EH647644	SUMO-1 activating enzyme E1 N subunit [Xenopus laevis] gb|AAH86263.1| Aos protein [Xenopus laevis]	Xenopus laevis	2e-18	AAM47491.1
532	Contig\502		PREDICTED: similar to eukaryotic initiation factor 4E binding protein [Strongylocentrotus purpuratus] ref|XP_001175559.1| PREDICTED: similar to eukaryotic initiation factor 4E binding protein [Strongylocentrotus purpuratus]	Strongylocentrotus purpuratus	3e-25	XP_001176376.1
533	AU_Cv_EST_002B_F01	EH646938	PREDICTED: similar to RNA polymerase transcriptional regulation mediator, subunit 6 homolog (Activator-recruited cofactor 33 kDa component) (ARC33) (NY-REN-28 antigen) [Apis mellifera]	Apis mellifera	4e-59	XP_624826.2
534	AU_Cv_EST_017C_D03	EH648958	Chain A, Crystal Structure Of Human Guanosine Monophosphate Reductase 2 (Gmpr2) pdb|2A7R|B Chain B, Crystal Structure Of Human Guanosine Monophosphate Reductase 2 (Gmpr2) pdb|2A7R|C Chain C, Crystal Structure Of Human Guanosine Monophosphate Reductase 2 (Gmpr2) pdb|2A7R|D Chain D, Crystal Structure Of Human Guanosine Monophosphate Reductase 2 (Gmpr2)	Homo sapiens	5e-68	2A7R
535	AU_Cv_EST_004C_C05	EH644347	PREDICTED: similar to CGI-114 protein [Gallus gallus]	Gallus gallus	2e-34	XP_417900.1
536	Contig\595		PREDICTED: dolichyl-diphosphooligosaccharide-protein glycosyltransferase [Pan troglodytes]	Pan troglodytes	7e-64	XP_001161661.1
537	AU_Cv_EST_008A_G01	EH645555	LOC733408 protein [Xenopus laevis]	Xenopus laevis	2e-67	AAI08613.1
538	AU_Cv_EST_017D_H04	EH649037	PREDICTED: hypothetical protein [Strongylocentrotus purpuratus] ref|XP_001185906.1| PREDICTED: hypothetical protein [Strongylocentrotus purpuratus]	Strongylocentrotus purpuratus	2e-22	XP_780865.1
539	AU_Cv_EST_016A_G07	EH648484	U4/U6 small nuclear ribonucleoprotein hPrp4 [Homo sapiens]	Homo sapiens	2e-11	AAC51925.1
540	AU_Cv_EST_005B_G11	EH644641	similar to NM_006276 splicing factor, arginine/serine-rich 7 [Schistosoma japonicum]	Schistosoma japonicum	3e-37	AAP06440.1
541	Contig\503		tektin 2 (testicular) [Bos taurus] sp|Q2T9Q6|TEKT2_BOVIN Tektin-2 gb|AAI11313.1| Tektin 2 (testicular) [Bos taurus]	Bos taurus	5e-59	NP_001033192.1
542	AU_Cv_EST_017C_E08	EH648974	hypothetical protein LOC394540 [Xenopus tropicalis] gb|AAH61369.1| Hypothetical protein MGC75928 [Xenopus tropicalis] gb|AAH72026.1| MGC78774 protein [Xenopus laevis]	Xenopus laevis	3e-24	NP_988943.1
543	AU_Cv_EST_010D_H10	EH646484	PREDICTED: similar to tricornered CG8637-PA [Apis mellifera]	Apis mellifera	3e-56	XP_001120829.1
544	AU_Cv_EST_001C_H02	EH649320	peptidoglycan recognition protein S1 precursor [Chlamys farreri]	Chlamys farreri	9e-41	AAY53765.1
545	AU_Cv_EST_008C_H04	EH645733	lysozyme [Crassostrea virginica]	Crassostrea virginica	3e-72	BAE47520.1
546	AU_Cv_EST_007D_H03	EH645480	peptidoglycan recognition protein S1 precursor [Chlamys farreri]	Chlamys farreri	1e-25	AAY53765.1
547	AU_Cv_EST_004A_A12	EH644165	bax [Xenopus laevis] gb|AAR84081.1| Bax [Xenopus laevis]	Xenopus laevis	7e-27	AAK06406.1
548	AU_Cv_EST_009B_C07	EH645942	hypothetical protein FG08585.1 [Gibberella zeae PH-1] gb|EAA72613.1| hypothetical protein FG08585.1 [Gibberella zeae PH-1]	Gibberella zeae	3e-08	XP_388761.1
549	AU_Cv_EST_004B_A05	EH644268	PREDICTED: similar to fatty acid desaturase 2 [Bos taurus]	Bos taurus	1e-42	XP_600092.2
550	Contig\401		PREDICTED: similar to 3-hydroxybutyrate dehydrogenase, type 2 [Rattus norvegicus] ref|XP_001075590.1| PREDICTED: similar to 3-hydroxybutyrate dehydrogenase, type 2 [Rattus norvegicus]	Rattus norvegicus	2e-73	XP_215705.4
551	Contig\125		Acyl-Coenzyme A dehydrogenase, C-4 to C-12 straight chain [Danio rerio]	Danio rerio	6e-52	AAH95591.1
552	AU_Cv_EST_002B_G06	EH646953	PREDICTED: similar to Acetyl-CoA carboxylase (ACC) isoform 2 [Danio rerio]	Danio rerio	2e-84	XP_707289.1
553	AU_Cv_EST_004D_C12	EH644441	myosin heavy chain, nonmuscle or smooth muscle [Aedes aegypti]	Aedes aegypti	4e-28	EAT47478.1
554	AU_Cv_EST_015D_G03	EH648408	cysteine-rich motor neuron 1 [Danio rerio] sp|Q7T3Q2|CRIM1_BRARE Cysteine-rich motor neuron 1 protein precursor (CRIM-1) gb|AAN72833.1| cysteine-rich motor neuron 1 [Danio rerio]	Danio rerio	2e-16	NP_997986.1
555	AU_Cv_EST_008A_D05	EH645527	leucine zipper and ICAT homologous domain protein [Danio rerio]	Danio rerio	2e-44	AAY67864.1
556	Contig\556		PREDICTED: similar to pancreatic lipase precursor [Tribolium castaneum]	Tribolium castaneum	4e-31	XP_969219.1
557	AU_Cv_EST_016A_D06	EH648460	PREDICTED: hypothetical protein [Strongylocentrotus purpuratus] ref|XP_001190128.1| PREDICTED: hypothetical protein [Strongylocentrotus purpuratus]	Strongylocentrotus purpuratus	1e-15	XP_797066.2
558	AU_Cv_EST_011C_A06	EH646653	PREDICTED: similar to hormone-sensitive lipase testicular [Strongylocentrotus purpuratus]	Strongylocentrotus purpuratus	4e-16	XP_001194738.1
559	AU_Cv_EST_009D_F03	EH646130	lipase-like, ab-hydrolase domain containing 2 [Mus musculus] dbj|BAC29705.1| unnamed protein product [Mus musculus] dbj|BAE37029.1| unnamed protein product [Mus musculus]	Mus musculus	7e-46	NP_766425.1
560	AU_Cv_EST_007C_G04	EH645388	apolipoprotein D [Cervus elaphus]	Cervus elaphus	9e-21	ABB77207.1
561	AU_Cv_EST_004D_H12	EH644486	MGC84195 protein [Xenopus laevis]	Xenopus laevis	8e-29	AAH82452.1
562	Contig\345		84kDa heat shock protein [Haliotis tuberculata]	Haliotis tuberculata	7e-78	CAK95235.1
563	AU_Cv_EST_016C_A09	EH648597	PREDICTED: similar to Atb0+ protein precursor [Strongylocentrotus purpuratus]	Strongylocentrotus purpuratus	1e-53	XP_001179122.1
564	AU_Cv_EST_015D_B06	EH648358	toll interacting protein [Xenopus tropicalis] gb|AAH76673.1| Toll interacting protein [Xenopus tropicalis]	Xenopus tropicalis	2e-55	NP_001006923.1
565	AU_Cv_EST_009A_H10	EH645903	PREDICTED: similar to pleckstrin homology domain containing, family K member 1 [Apis mellifera]	Apis mellifera	1e-40	XP_393113.2
566	AU_Cv_EST_005D_F12	EH644795	PREDICTED: similar to Adapter molecule Crk [Tribolium castaneum]	Tribolium castaneum	2e-16	XP_970221.1
567	AU_Cv_EST_006B_G11	EH644978	Ddx47-prov protein [Xenopus tropicalis]	Xenopus tropicalis	4e-32	AAH62498.1
568	Contig\64		ras [Mytilus galloprovincialis]	Mytilus galloprovincialis	8e-81	ABC46896.1
569	AU_Cv_EST_016A_H12	EH648509	rab20-like protein [Crassostrea gigas]	Crassostrea gigas	9e-13	AAG10047.1
570	AU_Cv_EST_005B_A12	EH644600	PREDICTED: similar to Mig-2-like CG5588-PB, isoform B [Apis mellifera]	Apis mellifera	4e-59	XP_624520.1
571	Contig\517		peroxiredoxin V protein [Branchiostoma belcheri tsingtaunese]	Branchiostoma belcheri	4e-58	AAM18076.1
572	AU_Cv_EST_005C_G01	EH644709	signal recognition particle 54 [Danio rerio] gb|AAH45474.1| Signal recognition particle 54 [Danio rerio] gb|AAH67588.1| Signal recognition particle 54 [Danio rerio]	Danio rerio	3e-46	NP_957282.1
573	AU_Cv_EST_002B_F02	EH646939	hypothetical protein [Pongo pygmaeus]	Pongo pygmaeus	9e-15	CAI29746.1
574	AU_Cv_EST_007C_C06	EH645349	thioredoxin peroxidase BgTPx [Biomphalaria glabrata]	Biomphalaria glabrata	4e-65	AAK26236.1
575	AU_Cv_EST_016C_C03	EH648611	PREDICTED: similar to Importin alpha-7 subunit (Karyopherin alpha-6 subunit) (Importin alpha S2) isoform 1 [Apis mellifera]	Apis mellifera	7e-76	XP_393050.2
576	AU_Cv_EST_008C_C10	EH645690	transcription factor Tal [Crassostrea gigas]	Crassostrea gigas	2e-23	AAK72692.1
577	AU_Cv_EST_008B_G04	EH645648	PREDICTED: similar to bHLHZip transcription factor BIGMAX beta [Strongylocentrotus purpuratus] ref|XP_001176554.1| PREDICTED: similar to bHLHZip transcription factor BIGMAX beta [Strongylocentrotus purpuratus]	Strongylocentrotus purpuratus	8e-49	XP_793306.1
578	AU_Cv_EST_002D_D07	EH647733	adenylosuccinate synthetase [Aedes aegypti]	Aedes aegypti	6e-66	EAT45573.1
579	AU_Cv_EST_008B_C07	EH645613	PREDICTED: casein kinase 1, alpha 1 isoform 1 [Macaca mulatta]	Macaca mulatta	1e-102	XP_001106203.1
580	AU_Cv_EST_005A_C11	EH644516	casein kinase 2, beta polypeptide [Homo sapiens]	Homo sapiens	3e-69	CAI18392.2
581	Contig\589		SH3-domain binding protein 5 (BTK-associated) [Rattus norvegicus]	Rattus norvegicus	3e-26	NP_446463.2
582	AU_Cv_EST_016C_E04	EH648631	sorting nexin 3 [Ixodes scapularis]	Ixodes scapularis	2e-12	AAY66964.1
583	AU_Cv_EST_015A_A12	EH648104	PREDICTED: similar to Src oncogene at 42A CG7873-PA, isoform A isoform 1 [Apis mellifera]	Apis mellifera	1e-32	XP_396043.2
584	AU_Cv_EST_010C_G04	EH646386	mapmodulin-like protein [Rhodnius prolixus]	Rhodnius prolixus	5e-38	AAQ20840.1
585	AU_Cv_EST_006D_F02	EH645086	PREDICTED: hypothetical protein [Gallus gallus]	Gallus gallus	1e-34	XP_414938.2
586	AU_Cv_EST_016B_B08	EH648526	PREDICTED: inhibitor of kappa light polypeptide gene enhancer in B-cells, kinase complex-associated protein isoform 1 [Pan troglodytes]	Pan troglodytes	4e-34	XP_001142759.1
587	AU_Cv_EST_008A_G12	EH645566	defensin [Crassostrea gigas]	Crassostrea gigas	2e-16	CAJ19280.1
588	AU_Cv_EST_015D_C01	EH648365	PREDICTED: hypothetical protein [Strongylocentrotus purpuratus] ref|XP_001191235.1| PREDICTED: hypothetical protein [Strongylocentrotus purpuratus]	Strongylocentrotus purpuratus	3e-38	XP_783096.2
589	AU_Cv_EST_017B_G04	EH648904	PREDICTED: similar to stress-induced-phosphoprotein 1 (Hsp70/Hsp90-organizing protein), partial [Tribolium castaneum]	Tribolium castaneum	5e-44	XP_967038.1
590	AU_Cv_EST_013B_A05	EH647376	baculoviral IAP repeat-containing 2 [Gallus gallus] gb|AAB88044.1| IAP homolog [Gallus gallus]	Gallus gallus	7e-07	NP_001007823.1
591	Contig\62		hypothetical protein LOC394706 [Xenopus tropicalis] gb|AAH62510.1| Hypothetical protein MGC76137 [Xenopus tropicalis] emb|CAJ82892.1| peroxiredoxin 6 [Xenopus tropicalis]	Xenopus tropicalis	1e-62	NP_989102.1
592	AU_Cv_EST_013C_E04	EH647492	ecto-ATP diphosphohydrolase I [Homo sapiens] emb|CAH73754.1| ectonucleoside triphosphate diphosphohydrolase 1 [Homo sapiens] emb|CAI16771.1| ectonucleoside triphosphate diphosphohydrolase 1 [Homo sapiens]	Homo sapiens	1e-07	CAB41886.1
593	AU_Cv_EST_010B_A07	EH646242	PREDICTED: hypothetical protein isoform 2 [Gallus gallus] ref|XP_001232101.1| PREDICTED: hypothetical protein isoform 1 [Gallus gallus]	Gallus gallus	1e-07	XP_421849.1
594	AU_Cv_EST_011A_E12	EH646537	hypothetical protein [Gallus gallus]	Gallus gallus	1e-29	CAG31982.1
595	Contig\8		PREDICTED: similar to cytochrome oxidase assembly factor [Strongylocentrotus purpuratus] ref|XP_001178744.1| PREDICTED: similar to cytochrome oxidase assembly factor [Strongylocentrotus purpuratus]	Strongylocentrotus purpuratus	4e-21	XP_780720.1
596	AU_Cv_EST_015D_G09	EH648413	PREDICTED: similar to microsomal triglyceride transfer protein [Gallus gallus]	Gallus gallus	3e-09	XP_420662.2
597	AU_Cv_EST_015D_G02	EH648407	PREDICTED: similar to USE1-like protein (Hematopoietic stem/progenitor cells protein MDS032) (Putative MAPK activating protein PM26) (Protein p31) isoform 1 [Canis familiaris]	Canis familiaris	2e-32	XP_852454.1
598	AU_Cv_EST_011D_E03	EH646750	PREDICTED: similar to very-long-chain acyl-CoA synthetase [Strongylocentrotus purpuratus] ref|XP_001181001.1| PREDICTED: similar to very-long-chain acyl-CoA synthetase [Strongylocentrotus purpuratus]	Strongylocentrotus purpuratus	4e-13	XP_794818.2
599	AU_Cv_EST_008C_D01	EH645693	MGC81229 protein [Xenopus laevis]	Xenopus laevis	1e-16	AAH81002.1
600	AU_Cv_EST_007A_G03	EH645214	SJCHGC08585 protein [Schistosoma japonicum]	Schistosoma japonicum	3e-43	AAW26362.1
601	AU_Cv_EST_006A_A08	EH644820	CD151 antigen [Gallus gallus] emb|CAG32455.1| hypothetical protein [Gallus gallus]	Gallus gallus	3e-23	NP_001006472.1
602	AU_Cv_EST_002D_E07	EH647739	MGC80742 protein [Xenopus laevis]	Xenopus laevis	1e-60	AAH77900.1
603	Contig\425		Hrc protein [Danio rerio]	Danio rerio	5e-17	AAH90290.1
604	AU_Cv_EST_017C_C04	EH648948	PREDICTED: hypothetical protein [Strongylocentrotus purpuratus] ref|XP_001194750.1| PREDICTED: hypothetical protein [Strongylocentrotus purpuratus]	Strongylocentrotus purpuratus	4e-37	XP_785754.2
605	AU_Cv_EST_001D_D07	EH649368	cyclin G1 [Xenopus tropicalis] gb|AAH75404.1| Cyclin G1 [Xenopus tropicalis] emb|CAJ83933.1| cyclin G1 [Xenopus tropicalis]	Xenopus tropicalis	9e-15	NP_001006698.1
606	Contig\205		PREDICTED: similar to CG7033-PA, isoform A [Tribolium castaneum]	Tribolium castaneum	5e-57	XP_970646.1
607	AU_Cv_EST_003A_D09	EH643899	PREDICTED: similar to acid phosphatase, prostate isoform 1 [Canis familiaris]	Canis familiaris	3e-07	XP_542782.2
608	AU_Cv_EST_001A_H02	EH649168	PREDICTED: similar to CG5452-PA [Tribolium castaneum]	Tribolium castaneum	3e-31	XP_970715.1
609	Contig\406		chromobox homolog 2 isoform 1 [Homo sapiens] sp|Q14781|CBX2_HUMAN Chromobox protein homolog 2	Homo sapiens	1e-06	NP_005180.1
610	AU_Cv_EST_017B_E11	EH648889	PREDICTED: thymidine kinase 2, mitochondrial [Pan troglodytes]	Pan troglodytes	4e-45	XP_511013.2
611	AU_Cv_EST_016C_F12	EH648674	PREDICTED: similar to Bromodomain adjacent to zinc finger domain protein 1B (Williams-Beuren syndrome chromosome region 9 protein homolog) (WBRS9) [Rattus norvegicus] ref|XP_001077467.1| PREDICTED: similar to Bromodomain adjacent to zinc finger domain protein 1B (Williams-Beuren syndrome chromosome region 9 protein homolog) (WBRS9) [Rattus norvegicus]	Rattus norvegicus	5e-34	XP_347167.1
612	AU_Cv_EST_017C_E06	EH648972	PREDICTED: similar to UDP-N-acetyl-alpha-D-galactosamine:polypeptide N-acetylgalactosaminyltransferase 2 [Rattus norvegicus]	Rattus norvegicus	7e-73	XP_001054081.1
613	AU_Cv_EST_001D_H02	EH649403	hypothetical protein LOC507484 [Bos taurus] gb|AAI05513.1| Similar to serine protease inhibitor, Kunitz type, 2 [Bos taurus]	Bos taurus	1e-14	NP_001039436.1
614	Contig\36		actin related protein 2/3 complex, 21 kDa subunit [Crassostrea gigas]	Crassostrea gigas	2e-96	CAD91425.1
615	AU_Cv_EST_001C_D06	EH649288	cysteine synthase [Aedes aegypti]	Aedes aegypti	2e-15	EAT39750.1
616	Contig\562		cystathionine gamma-lyase; cystathionase [Homo sapiens] dbj|BAD97096.1| cystathionase isoform 1 variant [Homo sapiens]	Homo sapiens	1e-46	AAB24700.1
617	AU_Cv_EST_001A_D04	EH649129	PREDICTED: similar to MGC80358 protein [Strongylocentrotus purpuratus] ref|XP_001177016.1| PREDICTED: similar to MGC80358 protein [Strongylocentrotus purpuratus]	Strongylocentrotus purpuratus	4e-16	XP_784191.1
618	Contig\251		Itm1 protein [Xenopus laevis]	Xenopus laevis	5e-72	AAH85031.1
619	AU_Cv_EST_011C_F05	EH646705	Protein KIAA0776 dbj|BAE21308.1| unnamed protein product [Mus musculus]	Mus musculus	5e-65	Q8CCJ3
620	Contig\225		PREDICTED: similar to Protein phosphatase methylesterase 1, partial [Strongylocentrotus purpuratus] ref|XP_783591.2| PREDICTED: similar to Protein phosphatase methylesterase 1, partial [Strongylocentrotus purpuratus]	Strongylocentrotus purpuratus	1e-45	XP_001202410.1
621	AU_Cv_EST_015B_A01	EH648179	PREDICTED: similar to CG3793-PA [Apis mellifera]	Apis mellifera	2e-43	XP_392837.3
622	AU_Cv_EST_017C_D01	EH648956	PREDICTED: NADH dehydrogenase (ubiquinone) Fe-S protein 6 [Rattus norvegicus] ref|XP_001053017.1| PREDICTED: NADH dehydrogenase (ubiquinone) Fe-S protein 6 [Rattus norvegicus]	Rattus norvegicus	1e-21	XP_001053018.1
623	AU_Cv_EST_015A_A08	EH648100	Dvir_CG1970 [Drosophila virilis]	Drosophila virilis	2e-72	ABD64789.1
624	AU_Cv_EST_001C_G06	EH649313	PREDICTED: similar to diacylglycerol kinase, zeta 104kDa, partial [Strongylocentrotus purpuratus] ref|XP_001180125.1| PREDICTED: similar to diacylglycerol kinase, zeta 104kDa, partial [Strongylocentrotus purpuratus]	Strongylocentrotus purpuratus	2e-11	XP_787843.2
625	AU_Cv_EST_003B_G01	EH643992	PREDICTED: oviductal glycoprotein 1 isoform 4 [Pan troglodytes]	Pan troglodytes	3e-12	XP_001159401.1
626	Contig\423		Methionine-R-sulfoxide reductase (Selenoprotein X 1) (Selenoprotein R)	Suberites sp.	4e-33	Q9JLC3
627	AU_Cv_EST_016C_E02	EH648629	methionine-R-sulfoxide reductase B3 [Mus musculus] dbj|BAC39776.1| unnamed protein product [Mus musculus] gb|AAH96447.1| Methionine sulfoxide reductase B3 [Mus musculus] dbj|BAE23258.1| unnamed protein product [Mus musculus]	Mus musculus	3e-38	NP_796066.1
628	AU_Cv_EST_012C_H03	EH647195	estrogen-related receptor beta like 1 [Xenopus tropicalis]	Xenopus tropicalis	5e-22	NP_001016561.1
629	Contig\485		MGC83295 protein [Xenopus laevis]	Xenopus laevis	3e-52	AAH81099.1
630	AU_Cv_EST_007C_E10	EH645371	PREDICTED: similar to exportin 6 [Rattus norvegicus] ref|XP_001076854.1| PREDICTED: similar to exportin 6 [Rattus norvegicus]	Rattus norvegicus	2e-64	XP_574559.2
631	AU_Cv_EST_016B_B04	EH648522	ribosomal protein S3a [Crassostrea gigas]	Crassostrea gigas	2e-80	CAD91420.1
632	AU_Cv_EST_014C_H10	EH648006	PREDICTED: similar to PDCD-5 CG13072-PA [Apis mellifera]	Apis mellifera	1e-31	XP_623981.1
633	AU_Cv_EST_004B_B11	EH644280	Calcium-independent protein kinase C (APL II) gb|AAA27771.1| protein kinase C [Aplysia californica] prf||1716374B protein kinase C II	Aplysia californica	8e-44	Q16975
634	AU_Cv_EST_010A_B12	EH646177	PREDICTED: similar to CG1837-PA [Tribolium castaneum]	Tribolium castaneum	1e-16	XP_971669.1
635	Contig\511		unnamed protein product [Tetraodon nigroviridis]	Tetraodon nigroviridis	1e-93	CAG02960.1
636	AU_Cv_EST_013C_B07	EH647465	baculoviral IAP repeat-containing 4 [Gallus gallus] gb|AAL47170.1|AF451854_1 inhibitor of apoptosis protein 3 [Gallus gallus]	Gallus gallus	1e-20	NP_989919.1
637	AU_Cv_EST_007B_E07	EH645300	PREDICTED: hypothetical protein [Strongylocentrotus purpuratus] ref|XP_001178634.1| PREDICTED: hypothetical protein [Strongylocentrotus purpuratus]	Strongylocentrotus purpuratus	1e-30	XP_784304.2
638	AU_Cv_EST_005C_A02	EH644652	PREDICTED: hypothetical protein [Gallus gallus]	Gallus gallus	3e-59	XP_422117.1
639	AU_Cv_EST_001B_D03	EH649208	electron transfer flavoprotein beta subunit [Hydra vulgaris]	Hydra vulgaris	4e-34	AAK51138.1
640	Contig\568		GH20022p [Drosophila melanogaster]	Drosophila melanogaster	7e-19	AAM50188.1
641	Contig\284		cytochrome b [Crassostrea virginica] gb|AAW69396.1| cytochrome b [Crassostrea virginica]	Crassostrea virginica	3e-48	YP_254651.1
642	Contig\195		dihydrolipoamide dehydrogenase [Gallus gallus] emb|CAG31211.1| hypothetical protein [Gallus gallus]	Gallus gallus	7e-57	NP_001025898.1
643	AU_Cv_EST_017B_G06	EH648906	PREDICTED: similar to glutaryl-Coenzyme A dehydrogenase [Strongylocentrotus purpuratus] ref|XP_001177809.1| PREDICTED: similar to glutaryl-Coenzyme A dehydrogenase [Strongylocentrotus purpuratus]	Strongylocentrotus purpuratus	3e-69	XP_785958.1
644	AU_Cv_EST_017B_D04	EH648871	ENSANGP00000014725 [Anopheles gambiae str. PEST]	Anopheles gambiae	2e-30	EAA08310.3
645	AU_Cv_EST_015C_H11	EH648342	acyl-coa dehydrogenase [Aedes aegypti]	Aedes aegypti	5e-27	EAT45617.1
646	AU_Cv_EST_003B_G10	EH643999	GH07925p [Drosophila melanogaster]	Drosophila melanogaster	4e-14	AAL13543.1
647	Contig\553		PREDICTED: similar to L-isoaspartyl protein carboxyl methyltransferase, like [Strongylocentrotus purpuratus] ref|XP_001189051.1| PREDICTED: similar to L-isoaspartyl protein carboxyl methyltransferase, like [Strongylocentrotus purpuratus]	Strongylocentrotus purpuratus	2e-73	XP_786523.2
648	AU_Cv_EST_009C_A05	EH645996	MGC82502 protein [Xenopus laevis]	Xenopus laevis	8e-13	AAH72297.1
649	Contig\342		calcineurin A [Mizuhopecten yessoensis]	Mizuhopecten yessoensis	3e-82	BAA94542.1
650	AU_Cv_EST_008C_H03	EH645732	GA21595-PA [Drosophila pseudoobscura]	Drosophila pseudoobscura	7e-07	EAL30309.1
651	AU_Cv_EST_008A_D12	EH645533	protein-tyrosine-phosphatase (EC 3.1.3.48), receptor type H precursor - human	Homo sapiens	4e-10	A49724
652	AU_Cv_EST_005A_F12	EH644545	hypothetical protein LOC565063 [Danio rerio] emb|CAI20686.1| novel protein similar to vertebrate myotubularin related protein 9 (MTMR9) [Danio rerio]	Danio rerio	1e-70	NP_001038535.1
653	AU_Cv_EST_017D_H07	EH649091	PREDICTED: serine/threonine protein kinase 11 [Pan troglodytes]	Pan troglodytes	1e-31	XP_524028.2
654	AU_Cv_EST_015A_H03	EH648169	Serine/threonine-protein kinase H1 homolog gb|AAX19940.1| protein serine kinase [Pinctada fucata]	Pinctada fucata	3e-68	Q4KTY1
655	AU_Cv_EST_012A_E04	EH647004	PREDICTED: hypothetical protein [Strongylocentrotus purpuratus] ref|XP_790989.2| PREDICTED: hypothetical protein [Strongylocentrotus purpuratus]	Strongylocentrotus purpuratus	6e-54	XP_001192247.1
656	AU_Cv_EST_006D_B03	EH645073	PREDICTED: similar to STK9 protein [Gallus gallus]	Gallus gallus	8e-17	XP_425571.2
657	AU_Cv_EST_014C_F01	EH647982	signal peptidase complex subunit 2 homolog [Danio rerio] sp|Q5BJI9|SPCS2_BRARE Probable signal peptidase complex subunit 2 (Microsomal signal peptidase 25 kDa subunit) (SPase 25 kDa subunit) gb|AAH91463.1| Signal peptidase complex subunit 2 homolog (S. cerevisiae) [Danio rerio]	Danio rerio	4e-50	NP_001013487.1
658	Contig\628		gi|119618869|gb|EAW98463.1| ubiquitin C, isoform CRA_a [Homo ... 318 4e-86	Homo sapiens	4e-86	XP_001234600.1
659	Contig\120		Chain A, Crystal Structure Of A Putative Ubiquitin-Conjugating Enzyme E2 From Toxoplasma Gondii	Xenopus tropicalis	1e-28	2AYV
660	AU_Cv_EST_015A_F01	EH648145	MGC80562 protein [Xenopus laevis]	Xenopus laevis	5e-27	AAH73232.1
661	AU_Cv_EST_002B_F05	EH646941	PREDICTED: similar to NEDD8-conjugating enzyme [Apis mellifera]	Apis mellifera	1e-40	XP_394551.1
662	AU_Cv_EST_007A_D10	EH645188	PREDICTED: similar to KIAA0309 [Danio rerio]	Danio rerio	1e-56	XP_691908.1
663	AU_Cv_EST_005B_C03	EH644575	ribosomal protein S30 [Crassostrea gigas]	Crassostrea gigas	5e-63	BAE16016.1
664	AU_Cv_EST_004D_C07	EH644437	PREDICTED: similar to Ribophorin II [Strongylocentrotus purpuratus] ref|XP_001189474.1| PREDICTED: similar to Ribophorin II [Strongylocentrotus purpuratus]	Strongylocentrotus purpuratus	3e-34	XP_783899.1
665	Contig\137		MGC80926 protein [Xenopus laevis]	Xenopus laevis	4e-21	AAH77949.1
666	AU_Cv_EST_015A_C09	EH648122	PREDICTED: similar to SH3 domain-binding glutamic acid-rich protein homolog (SH3BGR protein), partial [Apis mellifera]	Apis mellifera	4e-25	XP_624305.1
667	Contig\270		PREDICTED: similar to U5 snRNP-specific protein (Prp8-binding) [Rattus norvegicus]	Rattus norvegicus	8e-65	XP_232775.4
668	AU_Cv_EST_017D_H01	EH649034	unnamed protein product [Tetraodon nigroviridis]	Tetraodon nigroviridis	7e-48	CAF90819.1
669	AU_Cv_EST_011A_G11	EH646558	PREDICTED: similar to Small nuclear ribonucleoprotein F (snRNP-F) (Sm protein F) (Sm-F) (SmF) [Mus musculus]	Mus musculus	8e-36	XP_919276.2
670	AU_Cv_EST_011A_C06	EH646510	PREDICTED: hypothetical protein [Strongylocentrotus purpuratus] ref|XP_001183393.1| PREDICTED: hypothetical protein [Strongylocentrotus purpuratus]	Strongylocentrotus purpuratus	2e-27	XP_793342.2
671	AU_Cv_EST_010D_B12	EH646444	ENSANGP00000019328 [Anopheles gambiae str. PEST]	Anopheles gambiae	1e-106	EAA06480.3
672	Contig\403		apoptosis-linked gene 2 [Suberites domuncula]	Suberites domuncula	2e-76	CAF74916.1
673	AU_Cv_EST_006B_E01	EH644906	PREDICTED: similar to ciliary rootlet coiled-coil, rootletin [Canis familiaris]	Canis familiaris	2e-18	XP_544542.2
674	AU_Cv_EST_001C_A03	EH649260	hypothetical protein LOC407866 [Xenopus tropicalis] gb|AAH67921.1| Hypothetical protein MGC69492 [Xenopus tropicalis] emb|CAJ82231.1| chaperonin containing TCP1, subunit 6A (zeta 1) [Xenopus tropicalis]	Xenopus tropicalis	1e-88	NP_001001208.1
675	Contig\540		CG2852-PA, isoform A [Drosophila melanogaster] gb|AAF46873.1| CG2852-PA, isoform A [Drosophila melanogaster] gb|AAX33414.1| RE50843p [Drosophila melanogaster]	Drosophila melanogaster	1e-60	NP_611695.1
676	Contig\533		FKBP12 [Bombyx mori]	Bombyx mori	7e-45	ABK15648.1
677	Contig\21		PREDICTED: similar to T-complex protein 1 subunit alpha (TCP-1-alpha) (CCT-alpha) isoform 1 [Apis mellifera]	Apis mellifera	8e-86	XP_392660.2
678	Contig\155		FK506 binding protein 4 [Danio rerio]	Danio rerio	4e-55	AAH71516.1
679	AU_Cv_EST_017C_H09	EH649006	Cctgamma CG8977-PA, isoform A [Drosophila melanogaster] ref|NP_732167.1| Cctgamma CG8977-PB, isoform B [Drosophila melanogaster] sp|P48605|TCPG_DROME T-complex protein 1 subunit gamma (TCP-1-gamma) (CCT-gamma) gb|AAF55350.1| CG8977-PA, isoform A [Drosophila melanogaster] gb|AAL90281.1| LD20933p [Drosophila melanogaster] gb|AAN13716.1| CG8977-PB, isoform B [Drosophila melanogaster]	Drosophila melanogaster	2e-42	NP_650572.2
680	AU_Cv_EST_017B_B07	EH648851	chaperonin containing TCP1, subunit 8 (theta) [Danio rerio]	Danio rerio	2e-74	AAQ91225.1
681	AU_Cv_EST_012A_C04	EH646988	heat shock protein HSP60 [Schistosoma mansoni]	Schistosoma mansoni	7e-13	AAM69406.1
682	AU_Cv_EST_010C_G09	EH646391	PREDICTED: hypothetical protein [Strongylocentrotus purpuratus] ref|XP_001182308.1| PREDICTED: hypothetical protein [Strongylocentrotus purpuratus]	Strongylocentrotus purpuratus	8e-35	XP_794448.1
683	AU_Cv_EST_009A_G06	EH645889	chaperonin subunit 6a zeta [Bombyx mori] gb|ABD36094.1| chaperonin subunit 6a zeta [Bombyx mori]	Bombyx mori	4e-44	NP_001040108.1
684	AU_Cv_EST_008D_E12	EH645791	SD06594p [Drosophila melanogaster]	Drosophila melanogaster	2e-74	AAQ23524.1
685	AU_Cv_EST_012A_B02	EH646979	GA19527-PA [Drosophila pseudoobscura]	Drosophila pseudoobscura	2e-23	EAL27327.1
686	Contig\397		PREDICTED: similar to Splicing factor 3A subunit 3 (Spliceosome-associated protein 61) (SAP 61) (SF3a60) [Apis mellifera]	Apis mellifera	1e-67	XP_397399.2
687	Contig\371		PREDICTED: similar to eukaryotic translation initiation factor 4A2 isoform 1 [Tribolium castaneum] ref|XP_975873.1| PREDICTED: similar to eukaryotic translation initiation factor 4A2 isoform 2 [Tribolium castaneum]	Tribolium castaneum	1e-71	XP_966500.1
688	AU_Cv_EST_015B_C03	EH648207	PREDICTED: similar to eukaryotic translation initiation factor 4 gamma 3 [Danio rerio]	Danio rerio	2e-47	XP_684072.1
689	AU_Cv_EST_011A_F05	EH646542	PREDICTED: similar to CG9177-PB, isoform B isoform 2 [Tribolium castaneum]	Tribolium castaneum	1e-35	XP_975724.1
690	AU_Cv_EST_005D_D02	EH644734	protein translation factor SUI1-like [Ixodes scapularis]	Ixodes scapularis	1e-38	AAY66832.1
691	AU_Cv_EST_005B_A07	EH644598	unnamed protein product [Tetraodon nigroviridis]	Tetraodon nigroviridis	9e-17	CAF99687.1
692	Contig\141		unnamed protein product [Mus musculus]	Mus musculus	4e-12	BAE39611.1
693	AU_Cv_EST_011B_D02	EH646585	PREDICTED: similar to Structural maintenance of chromosome 2-like 1 protein (Chromosome-associated protein E) (hCAP-E) (XCAP-E homolog) isoform 1 [Canis familiaris]	Canis familiaris	6e-20	XP_538759.2
694	AU_Cv_EST_007C_B03	EH645336	hypothetical protein DEHA0B13134g [Debaryomyces hansenii CBS767] sp|Q6BWA5|IPYR_DEBHA Inorganic pyrophosphatase (Pyrophosphate phospho-hydrolase) (PPase) emb|CAG85520.1| unnamed protein product [Debaryomyces hansenii CBS767]	Debaryomyces hansenii	6e-49	XP_457514.1
695	AU_Cv_EST_002D_D03	EH647638	unnamed protein product [Tetraodon nigroviridis]	Tetraodon nigroviridis	2e-34	CAF99617.1
696	Contig\631		MGC130901 protein [Xenopus laevis]	Xenopus laevis	7e-35	AAI10736.1
697	AU_Cv_EST_013A_E12	EH647330	Delta-aminolevulinic acid dehydratase (Porphobilinogen synthase) (ALADH)	Pongo pygmaeus	8e-39	Q5R971
698	AU_Cv_EST_011C_A05	EH646652	actin related protein 2/3 complex subunit 1A variant [Homo sapiens]	Homo sapiens	3e-64	BAD96735.1
699	AU_Cv_EST_001C_A10	EH649266	PREDICTED: similar to sulfatase 1 precursor [Strongylocentrotus purpuratus] ref|XP_001195103.1| PREDICTED: similar to sulfatase 1 precursor [Strongylocentrotus purpuratus]	Strongylocentrotus purpuratus	2e-62	XP_790151.2
700	Contig\518		Phosphoenolpyruvate phosphomutase (Phosphoenolpyruvate mutase) (PEP mutase) (PEP phosphomutase) pdb|1M1B|A Chain A, Crystal Structure Of Phosphoenolpyruvate Mutase Complexed With Sulfopyruvate pdb|1M1B|B Chain B, Crystal Structure Of Phosphoenolpyruvate Mutase Complexed With Sulfopyruvate pdb|1S2T|A Chain A, Crystal Structure Of Apo Phosphoenolpyruvate Mutase pdb|1S2T|B Chain B, Crystal Structure…	Mytilus edulis	6e-36	P56839
701	Contig\402		succinate-CoA ligase, GDP-forming, beta subunit [Gallus gallus] emb|CAG31556.1| hypothetical protein [Gallus gallus]	Gallus gallus	2e-52	NP_001006141.1
702	Contig\340		MGC82265 protein [Xenopus laevis]	Xenopus laevis	3e-55	AAH71136.1
703	Contig\289		PREDICTED: similar to 3-hydroxyanthranilate 3,4-dioxygenase [Strongylocentrotus purpuratus] ref|XP_001194425.1| PREDICTED: similar to 3-hydroxyanthranilate 3,4-dioxygenase [Strongylocentrotus purpuratus]	Strongylocentrotus purpuratus	3e-57	XP_784273.2
704	AU_Cv_EST_016A_B04	EH648440	hypothetical protein LOC530414 [Bos taurus] gb|AAI22694.1| Similar to 1-acyl-sn-glycerol-3-phosphate acyltransferase epsilon (1-AGP acyltransferase 5) (1-AGPAT 5) (Lysophosphatidic acid acyltransferase-epsilon) (LPAAT-epsilon) (1-acylglycerol-3-phosphate O-acyltransferase 5) [Bos taurus]	Bos taurus	7e-26	NP_001069400.1
705	AU_Cv_EST_015C_A07	EH648264	Zgc:153789 protein [Danio rerio]	Danio rerio	2e-53	AAI24738.1
706	AU_Cv_EST_015B_F06	EH648235	ENSANGP00000018710 [Anopheles gambiae str. PEST]	Anopheles gambiae	2e-10	EAA03622.3
707	AU_Cv_EST_014A_B03	EH647769	Unknown (protein for MGC:138073) [Bos taurus]	Bos taurus	1e-13	AAI14682.1
708	AU_Cv_EST_013C_C06	EH647473	mu class glutathione S-transferase [Crassostrea gigas]	Crassostrea gigas	8e-86	CAD90167.1
709	AU_Cv_EST_013B_D10	EH647409	PREDICTED: hypothetical protein [Strongylocentrotus purpuratus] ref|XP_001192847.1| PREDICTED: hypothetical protein [Strongylocentrotus purpuratus]	Strongylocentrotus purpuratus	5e-26	XP_796724.2
710	AU_Cv_EST_012C_F02	EH647174	ENSANGP00000010866 [Anopheles gambiae str. PEST]	Anopheles gambiae	4e-54	EAA13136.3
711	AU_Cv_EST_009A_C04	EH645846	PREDICTED: similar to short chain dehydrogenase/reductase [Bos taurus]	Bos taurus	2e-47	XP_583859.2
712	AU_Cv_EST_009A_A07	EH645829	gi|118505335|gb|ABL01517.1| succinyl-CoA:3-ketoacid CoA transfer 144 1e-33	Homo sapiens	1e-33	XP_001137684.1
713	AU_Cv_EST_003A_A10	EH643878	carbonyl reductase [Anguilla japonica]	Anguilla japonica	1e-28	AAL16062.1
714	AU_Cv_EST_001D_D11	EH649372	p75 neurotrophin receptor a-1 [Xenopus laevis] gb|AAD51031.1|AF172400_1 p75 neurotrophin receptor a-2 [Xenopus laevis]	Xenopus laevis	3e-10	AAD51030.1
715	AU_Cv_EST_001D_C12	EH649361	PREDICTED: similar to CG9764-PA [Tribolium castaneum]	Tribolium castaneum	1e-17	XP_967670.1
716	AU_Cv_EST_001C_H11	EH649329	PREDICTED: hypothetical protein [Strongylocentrotus purpuratus] ref|XP_001176356.1| PREDICTED: hypothetical protein [Strongylocentrotus purpuratus]	Strongylocentrotus purpuratus	1e-33	XP_783505.2
717	AU_Cv_EST_001A_A02	EH649097	Dimethylaniline monooxygenase [N-oxide-forming] 5 (Hepatic flavin-containing monooxygenase 5) (FMO 5) (Dimethylaniline oxidase 5) gb|AAA67848.1| flavin containing monooxygenase 5	Cavia porcelus	3e-26	P49109
718	Contig\77		PREDICTED: similar to phosducin-like protein [Strongylocentrotus purpuratus] ref|XP_001180061.1| PREDICTED: similar to phosducin-like protein [Strongylocentrotus purpuratus]	Strongylocentrotus purpuratus	8e-65	XP_799253.2
719	Contig\580		omega class glutathione S-transferase [Crassostrea gigas]	Crassostrea gigas	4e-84	CAD89618.1
720	Contig\43		Gly d Jun a 3-like protein [Glycyphagus domesticus]	Glycyphagus domesticus	5e-46	AAQ54610.1
721	Contig\393		phospholipase C beta type emb|CAA75861.1| phospholipase C beta type [Xenopus laevis]	Xenopus laevis	3e-47	AAA03065.1
722	AU_Cv_EST_016C_B09	EH648607	PREDICTED: collagen, type XII, alpha 1 isoform 3 [Pan troglodytes]	Pan troglodytes	3e-15	XP_518589.2
723	AU_Cv_EST_002D_G08	EH647750	alpha/beta hydrolase domain containing protein 2 variant [Homo sapiens]	Homo sapiens	3e-24	BAD96803.1
724	AU_Cv_EST_012B_F08	EH647097	PREDICTED: hypothetical protein [Strongylocentrotus purpuratus] ref|XP_001186748.1| PREDICTED: hypothetical protein [Strongylocentrotus purpuratus]	Strongylocentrotus purpuratus	4e-12	XP_797008.1
725	AU_Cv_EST_012B_A03	EH647042	cryptic tubulin [Xenopus laevis]	Xenopus laevis	1e-39	AAN52369.1
726	AU_Cv_EST_011A_A11	EH646495	PREDICTED: similar to CG14224-PA [Apis mellifera]	Apis mellifera	2e-17	XP_393540.2
727	AU_Cv_EST_009C_D03	EH646021	PREDICTED: similar to CG6604-PA [Tribolium castaneum]	Tribolium castaneum	2e-18	XP_972670.1
728	AU_Cv_EST_008B_E03	EH645629	unnamed protein product [Mus musculus]	Mus musculus	4e-15	BAE37139.1
729	AU_Cv_EST_007A_H12	EH645233	fibulin-6 [Homo sapiens]	Homo sapiens	5e-17	CAC37630.1
730	AU_Cv_EST_005C_G04	EH644711	PHD finger protein 17 [Danio rerio] sp|Q803A0|JADE1_BRARE Protein Jade-1 (PHD finger protein 17) gb|AAH46874.1| PHD finger protein 17 [Danio rerio] tpe|CAE30491.1| TPA: putative Jade1 protein [Danio rerio]	Danio rerio	8e-15	NP_956099.1
731	AU_Cv_EST_003C_F01	EH644055	PREDICTED: similar to zinc finger protein [Strongylocentrotus purpuratus] ref|XP_001185836.1| PREDICTED: similar to zinc finger protein [Strongylocentrotus purpuratus]	Strongylocentrotus purpuratus	1e-08	XP_001185483.1
732	AU_Cv_EST_003A_E04	EH643901	PREDICTED: similar to dynein beta heavy chain [Strongylocentrotus purpuratus] ref|XP_001183205.1| PREDICTED: similar to dynein beta heavy chain [Strongylocentrotus purpuratus]	Strongylocentrotus purpuratus	3e-49	XP_001198494.1
733	Contig\156		PREDICTED: similar to katanin p80 (WD40-containing) subunit B 1 [Apis mellifera]	Apis mellifera	2e-57	XP_393828.2
734	AU_Cv_EST_015A_B01	EH648105	hypothetical protein LOC449989 [Danio rerio] gb|AAH83480.1| Zgc:103754 [Danio rerio]	Danio rerio	5e-42	NP_001006010.1
735	AU_Cv_EST_007A_G09	EH645220	PREDICTED: similar to CG6796-PA isoform 2 [Bos taurus]	Bos taurus	2e-35	XP_876703.1
736	AU_Cv_EST_005D_D01	EH644733	LOC734179 protein [Xenopus laevis]	Xenopus laevis	2e-37	AAI10785.1
737	Contig\177		elongation factor 1 alpha [Mytilus galloprovincialis]	Mytilus galloprovincialis	3e-87	BAD35019.1
738	AU_Cv_EST_004D_H01	EH644415	translation elongation factor-1 gamma [Locusta migratoria]	Locusta migratoria	6e-64	AAL78751.1
739	AU_Cv_EST_004B_F06	EH644303	translation elongation factor-1 gamma [Locusta migratoria]	Locusta migratoria	3e-73	AAL78751.1
740	AU_Cv_EST_015C_D10	EH648325	eukaryotic translation initiation factor 2 beta [Ictalurus punctatus]	Ictalurus punctatus	5e-14	ABC75554.1
741	AU_Cv_EST_007C_A03	EH645326	PREDICTED: similar to CG8053-PA, isoform A [Tribolium castaneum]	Tribolium castaneum	1e-39	XP_967161.1
742	Contig\400		QM-like protein [Pinctada fucata] gb|AAN85578.1| QM protein [Pinctada fucata]	Pinctada fucata	7e-90	AAQ09228.1
743	Contig\38		PREDICTED: similar to translation initiation factor 2 gamma subunit [Strongylocentrotus purpuratus] ref|XP_787081.2| PREDICTED: similar to translation initiation factor 2 gamma subunit [Strongylocentrotus purpuratus]	Strongylocentrotus purpuratus	4e-65	XP_001178408.1
744	AU_Cv_EST_017D_B05	EH649046	ribosomal protein S19 [Chlamys farreri]	Chlamys farreri	2e-31	AAO11519.1
745	AU_Cv_EST_017C_H01	EH648999	putative ribosomal protein L12e [Acyrthosiphon pisum]	Acythosiphon pisum	4e-23	ABD76372.1
746	AU_Cv_EST_017B_D07	EH648874	S9e ribosomal protein [Meladema coriacea]	Meladema coriacea	7e-78	CAH04322.1
747	AU_Cv_EST_015D_H12	EH648426	ribosomal protein L35 [Mus musculus] ref|NP_997676.1| ribosomal protein L35 [Rattus norvegicus] sp|P17078|RL35_RAT 60S ribosomal protein L35 emb|CAA36001.1| unnamed protein product [Rattus norvegicus] dbj|BAB27082.1| unnamed protein product [Mus musculus] dbj|BAB28169.1| unnamed protein product [Mus musculus] gb|AAH58499.1| Ribosomal protein L35 [Rattus norvegicus] gb|AAH94634.1| Ribosomal protei…	Rattus norvegicus	1e-46	NP_079868.1
748	AU_Cv_EST_015D_F12	EH648405	ribosomal protein L22 [Argopecten irradians]	Argopecten irradians	1e-68	AAN05585.1
749	AU_Cv_EST_014C_D01	EH647962	unknown [Ixodes scapularis]	Ixodes scapularis	1e-43	AAY66860.1
750	AU_Cv_EST_014B_G05	EH647915	ribosomal protein L28 [Haliotis asinina]	Haliotis asinina	3e-42	AAX11340.1
751	AU_Cv_EST_014B_C06	EH647879	PREDICTED: similar to CG2099-PA [Tribolium castaneum]	Tribolium castaneum	1e-41	XP_969089.1
752	AU_Cv_EST_002C_H07	EH647617	ribosomal protein L23a [Argopecten irradians]	Argopecten irradians	2e-39	AAN05592.1
753	AU_Cv_EST_013A_H10	EH647360	eukaryotic translation initiation factor 3, subunit 6 [Danio rerio]	Danio rerio	9e-67	CAK04060.1
754	AU_Cv_EST_002B_G07	EH646954	SJCHGC01793 protein [Schistosoma japonicum]	Schistosoma japonicum	3e-09	AAW25036.1
755	AU_Cv_EST_011B_E09	EH646632	40S ribosomal protein [Perinereis aibuhitensis]	Peinereis aibuhitensis	3e-58	AAO43049.1
756	AU_Cv_EST_009D_E12	EH646127	ribosomal protein S7 [Argopecten irradians]	Argopecten irradians	4e-53	AAN05602.1
757	AU_Cv_EST_006B_A10	EH644921	ribosomal protein L17 [Ixodes scapularis]	Ixodes scapularis	9e-58	AAY66910.1
758	AU_Cv_EST_005D_F08	EH644792	ribosomal protein L24 [Crassostrea gigas]	Crassostrea gigas	4e-59	CAD91424.1
759	AU_Cv_EST_003A_H12	EH643938	PREDICTED: similar to eukaryotic translation initiation factor 2B, subunit 2 beta [Strongylocentrotus purpuratus]	Strongylocentrotus purpuratus	1e-52	XP_001181003.1
760	AU_Cv_EST_003A_G02	EH643911	unnamed protein product [Drosophila melanogaster]	Drosophila melanogaster	1e-32	CAA33804.1
761	Contig\252		PREDICTED: similar to CG8243-PA [Tribolium castaneum]	Tribolium castaneum	5e-55	XP_974103.1
Level	GO ID		Term	category	No. fo hits
2	GO:0009987		cellular process	biological_process	662
No.	EST	GenBank Accession no.	Putative match	Organism	E-value	Hit ID
1	AU_Cv_EST_001D_A07	EH649336	MGC69167 protein [Xenopus laevis]	Xenopus laevis	2e-51	AAH59348.1
2	AU_Cv_EST_009D_E08	EH646124	Cullin 3 [Danio rerio]	Danio rerio	2e-23	AAH65357.1
3	AU_Cv_EST_014D_C01	EH648015	unnamed protein product [Tetraodon nigroviridis]	Tetraodon nigroviridis	5e-19	CAG08066.1
4	AU_Cv_EST_009B_B05	EH645932	PREDICTED: similar to Neurogenic locus Notch protein precursor [Apis mellifera]	Apis mellifera	1e-12	XP_396734.3
5	AU_Cv_EST_015C_H03	EH648307	PREDICTED: similar to cap binding protein 20 CG12357-PA [Apis mellifera]	Apis mellifera	9e-67	XP_397316.1
6	AU_Cv_EST_010D_F04	EH646425	HLA-B associated transcript 1 variant [Homo sapiens]	Homo sapiens	7e-57	BAD96632.1
7	AU_Cv_EST_010A_E07	EH646205	PREDICTED: hypothetical protein [Strongylocentrotus purpuratus] ref|XP_001188299.1| PREDICTED: hypothetical protein [Strongylocentrotus purpuratus]	Strongylocentrotus purpuratus	1e-33	XP_789433.1
8	AU_Cv_EST_001A_G02	EH649158	GTP-binding nuclear protein Ran [Bombyx mori] gb|ABD36346.1| GTP-binding nuclear protein Ran [Bombyx mori]	Bombyx mori	1e-76	NP_001040274.1
9	AU_Cv_EST_012B_D10	EH647079	Sjogren syndrome antigen B (autoantigen La) [Danio rerio] gb|AAH45392.1| Sjogren syndrome antigen B (autoantigen La) [Danio rerio]	Danio rerio	2e-26	NP_955841.1
10	AU_Cv_EST_004B_E07	EH644298	MGC81128 protein [Xenopus laevis]	Xenopus laevis	2e-57	AAH68703.1
11	AU_Cv_EST_001A_F05	EH649150	hypothetical protein LOC503766 [Danio rerio] sp|Q5D016|PFD1_BRARE Prefoldin subunit 1 gb|AAH90278.1| Zgc:110742 [Danio rerio]	Danio rerio	1e-20	NP_001013362.1
12	Contig\4		PREDICTED: septin 11 [Pan troglodytes]	Pan troglodytes	8e-65	XP_517208.2
13	AU_Cv_EST_017C_D08	EH648963	hypothetical protein LOC393431 [Danio rerio] gb|AAH55151.1| Zgc:63587 [Danio rerio]	Danio rerio	7e-32	NP_956753.1
14	AU_Cv_EST_015D_B07	EH648359	PREDICTED: similar to forkhead transcription factor N2/3 [Strongylocentrotus purpuratus] ref|XP_001182399.1| PREDICTED: similar to forkhead transcription factor N2/3 [Strongylocentrotus purpuratus]	Strongylocentrotus purpuratus	1e-29	XP_795496.2
15	AU_Cv_EST_009A_C10	EH645852	gi|119913874|ref|XP_594528.3| PREDICTED: similar to Striatin-... 62.0 9e-09	Bos taurus	9e-09	XP_509887.2
16	AU_Cv_EST_008B_G07	EH645651	PREDICTED: similar to KIAA0445 protein [Strongylocentrotus purpuratus] ref|XP_786339.2| PREDICTED: similar to KIAA0445 protein [Strongylocentrotus purpuratus]	Strongylocentrotus purpuratus	3e-29	XP_001187086.1
17	AU_Cv_EST_005A_G04	EH644549	PREDICTED: similar to Serine/threonine-protein phosphatase alpha-1 isoform [Tribolium castaneum]	Tribolium castaneum	5e-69	XP_972528.1
18	AU_Cv_EST_015D_E08	EH648392	unnamed protein product [Tetraodon nigroviridis]	Tetraodon nigroviridis	1e-74	CAF97141.1
19	AU_Cv_EST_012C_F10	EH647180	PREDICTED: hypothetical protein [Strongylocentrotus purpuratus] ref|XP_001195446.1| PREDICTED: hypothetical protein [Strongylocentrotus purpuratus]	Strongylocentrotus purpuratus	7e-61	XP_790305.2
20	AU_Cv_EST_008B_D02	EH645584	GTP binding protein 4 [Gallus gallus] emb|CAG31225.1| hypothetical protein [Gallus gallus]	Gallus gallus	1e-91	NP_001006354.1
21	AU_Cv_EST_010C_E05	EH646366	PREDICTED: similar to arylsulfatase B [Strongylocentrotus purpuratus] ref|XP_001183773.1| PREDICTED: similar to arylsulfatase B [Strongylocentrotus purpuratus]	Strongylocentrotus purpuratus	2e-48	XP_791089.1
22	AU_Cv_EST_011B_H05	EH646609	BMP type 1b receptor [Crassostrea gigas]	Crassostrea gigas	2e-66	CAE11917.1
23	AU_Cv_EST_016A_D12	EH648503	PREDICTED: similar to Serine/threonine-protein phosphatase 2A catalytic subunit beta isoform (PP2A-beta) [Tribolium castaneum]	Tribolium castaneum	4e-82	XP_973546.1
24	AU_Cv_EST_013D_F09	EH647698	PREDICTED: similar to alpha isoform of regulatory subunit A, protein phosphatase 2, partial [Strongylocentrotus purpuratus]	Strongylocentrotus purpuratus	2e-60	XP_001183610.1
25	Contig\129		Fourteen-Three-Three family member (ftt-2) [Caenorhabditis elegans] emb|CAC42300.2| Hypothetical protein F52D10.3b [Caenorhabditis elegans]	Caenorhabditis elegans	2e-39	NP_509938.2
26	AU_Cv_EST_017A_F10	EH648817	hypothetical protein LOC565041 [Danio rerio] gb|AAI00114.1| Zgc:113028 [Danio rerio]	Danio rerio	6e-10	NP_001030150.1
27	AU_Cv_EST_015D_C10	EH648374	hypothetical protein LOC539357 [Bos taurus] gb|AAI19837.1| Similar to vacuolar protein sorting factor 4B [Bos taurus]	Bos taurus	2e-75	NP_001069624.1
28	AU_Cv_EST_016B_F08	EH648564	NADH dehydrogenase subunit 4 [Crassostrea virginica] gb|AAW69400.1| NADH dehydrogenase subunit 4 [Crassostrea virginica]	Crassostrea virginica	6e-55	YP_254655.1
29	AU_Cv_EST_017B_C03	EH648858	PREDICTED: similar to oxidative stress protein, partial [Strongylocentrotus purpuratus]	Strongylocentrotus purpuratus	1e-12	XP_001178682.1
30	AU_Cv_EST_009A_A10	EH645831	CDC42 [Phallusia mammilata]	Phallusia mammilata	8e-58	AAX89406.1
31	Contig\513		PREDICTED: similar to Neurocalcin homolog (DrosNCa) [Apis mellifera]	Apis mellifera	5e-50	XP_392256.2
32	Contig\466		skd/vacuolar sorting [Aedes aegypti] gb|EAT45824.1| skd/vacuolar sorting [Aedes aegypti]	Aedes aegypti	6e-50	EAT45823.1
33	Contig\44		hypothetical protein LOC445498 [Danio rerio] sp|Q68EK7|RAB4B_BRARE Ras-related protein Rab-4B gb|AAH80219.1| Zgc:101015 [Danio rerio]	Danio rerio	7e-85	NP_001004002.1
34	Contig\418		PREDICTED: similar to General receptor for phosphoinositides 1 CG11628-PA [Apis mellifera]	Apis mellifera	3e-23	XP_001122707.1
35	AU_Cv_EST_017B_C06	EH648861	cpne3 protein [Xenopus tropicalis] gb|AAH80879.1| Cpne3 protein [Xenopus tropicalis]	Xenopus tropicalis	6e-32	NP_001008001.1
36	AU_Cv_EST_008D_G08	EH645810	PREDICTED: sorting nexin 17 [Pan troglodytes]	Pan troglodytes	1e-42	XP_515357.2
37	AU_Cv_EST_007A_G05	EH645216	synaptobrevin-like 1 [Gallus gallus] emb|CAG31519.1| hypothetical protein [Gallus gallus]	Gallus gallus	1e-59	NP_001026292.1
38	AU_Cv_EST_006C_D09	EH645024	PREDICTED: similar to Copine-3 (Copine III) [Bos taurus]	Bos taurus	2e-30	XP_608625.2
39	AU_Cv_EST_006A_B02	EH644825	vesicle docking protein p115 [Bos taurus] gb|AAI08113.1| Vesicle docking protein p115 [Bos taurus]	Bos taurus	3e-56	NP_777270.2
40	AU_Cv_EST_004C_H09	EH644399	PREDICTED: hypothetical protein [Strongylocentrotus purpuratus] ref|XP_001177063.1| PREDICTED: hypothetical protein [Strongylocentrotus purpuratus]	Strongylocentrotus purpuratus	2e-30	XP_784318.2
41	AU_Cv_EST_006C_D04	EH645019	Tcp1-A-prov protein [Xenopus laevis]	Xenopus laevis	2e-70	AAH68901.1
42	AU_Cv_EST_002C_F03	EH647596	Minute (2) 21AB CG2674-PB, isoform B [Drosophila melanogaster] gb|AAF51558.1| CG2674-PB, isoform B [Drosophila melanogaster]	Drosophila melanogaster	8e-15	NP_722599.1
43	AU_Cv_EST_005D_G08	EH644800	methionine adenosyltransferase [Modiolus americanus]	Modiolus americanus	1e-75	AAT06208.1
44	AU_Cv_EST_012C_C04	EH647144	glutamic acid decarboxylase [Ciona intestinalis] dbj|BAB88854.1| glutamic acid decarboxylase [Ciona intestinalis]	Ciona intestinalis	3e-51	NP_001027785.1
45	Contig\519		stathmin 1/oncoprotein 18 [Gallus gallus] sp|P31395|STMN1_CHICK Stathmin emb|CAA48035.1| stathmin [Gallus gallus]	Gallus gallus	8e-12	NP_001001858.1
46	AU_Cv_EST_011B_H04	EH646608	Mn superoxide dismutase [Biomphalaria glabrata] gb|AAS83981.1| Mn superoxide dismutase [Biomphalaria glabrata]	Biomphalaria glabrata	3e-49	AAS83980.1
47	Contig\605		beta-tubulin [Crassostrea gigas]	Crassostrea gigas	2e-86	AAU93877.1
48	Contig\488		beta-tubulin [Halocynthia roretzi]	Halocynthia roretzi	2e-80	BAA22382.1
49	Contig\430		dynein, axonemal, light chain 4 [Mus musculus] dbj|BAA24153.1| outer arm dynein light chain 4 [Mus musculus]	Mus musculus	3e-36	NP_059498.1
50	AU_Cv_EST_017C_A07	EH648928	axonemal dynein heavy chain 8 long form [Mus musculus]	Mus musculus	6e-40	AAK60621.1
51	AU_Cv_EST_017A_F09	EH648816	PREDICTED: kinesin-like motor protein C20orf23 [Pan troglodytes]	Pan troglodytes	3e-12	XP_514522.2
52	AU_Cv_EST_017A_D07	EH648793	dynein heavy chain isotype 4	Tripneustes gratilla	1e-47	AAA63587.1
53	AU_Cv_EST_014A_C05	EH647783	PREDICTED: similar to axonemal dynein heavy chain DNAH5 [Gallus gallus]	Gallus gallus	8e-28	XP_419006.2
54	AU_Cv_EST_016D_E02	EH648718	Chain A, Localisation Of Dynein Light Chains 1 And 2 And Their Pro- Apoptotic Ligands pdb|1RE6|B Chain B, Localisation Of Dynein Light Chains 1 And 2 And Their Pro- Apoptotic Ligands	Mus musculus	2e-45	1RE6
55	AU_Cv_EST_011A_G05	EH646552	Pipox-prov protein [Xenopus tropicalis]	Xenopus tropicalis	1e-28	AAH89750.1
56	AU_Cv_EST_001D_F06	EH649388	PREDICTED: similar to Dihydropteridine reductase CG4665-PA, isoform A [Apis mellifera]	Apis mellifera	7e-46	XP_392684.2
57	AU_Cv_EST_001B_B10	EH649195	6-pyruvoyl tetrahydrobiopterin synthase (PTPS) (PTP synthase) gb|AAK59697.1| 6-pyruvoyl tetrahydropterin synthase [Poecilia reticulata]	Poecilia reticulata	3e-52	Q90W95
58	AU_Cv_EST_015C_D03	EH648279	PREDICTED: similar to Ring canal kelch protein [Tribolium castaneum]	Tribolium castaneum	1e-16	XP_974425.1
59	AU_Cv_EST_008A_A04	EH645492	PREDICTED: similar to thymosin beta 4 peptide [Gallus gallus]	Gallus gallus	6e-13	XP_001234312.1
60	AU_Cv_EST_004C_H10	EH644400	PREDICTED: similar to CG8948-PA, isoform A, partial [Tribolium castaneum]	Tribolium castaneum	7e-21	XP_970279.1
61	AU_Cv_EST_011C_C10	EH646678	PREDICTED: similar to Chain A, Crystal Structure Of Human Protein Farnesyltransferase Complexed With Farnesyl Diphosphate And The Peptidomimetic Inhibitor L-739,750 isoform 4 [Pan troglodytes]	Pan troglodytes	4e-77	XP_001145933.1
62	AU_Cv_EST_017D_B03	EH649015	unnamed protein product [Tetraodon nigroviridis]	Tetraodon nigroviridis	2e-45	CAG09215.1
63	AU_Cv_EST_007C_B07	EH645340	Flap endonuclease 1-B (Flap structure-specific endonuclease 1-B) (FEN-1-B) (xFEN-1b) gb|AAB08478.1| XFEN1b [Xenopus laevis]	Xenopus laevis	2e-72	P70054
64	AU_Cv_EST_011B_G05	EH646603	PREDICTED: similar to GTP-binding-protein CG5519-PA [Apis mellifera]	Apis mellifera	6e-61	XP_392284.2
65	AU_Cv_EST_007B_B11	EH645286	PREDICTED: similar to cryptochrome 1 (photolyase-like) [Tribolium castaneum]	Tribolium castaneum	1e-39	XP_972654.1
66	Contig\105		PREDICTED: hypothetical protein [Strongylocentrotus purpuratus] ref|XP_001185477.1| PREDICTED: hypothetical protein [Strongylocentrotus purpuratus]	Strongylocentrotus purpuratus	1e-52	XP_794920.2
67	AU_Cv_EST_004C_H04	EH644396	telomere end-binding protein [Xenopus tropicalis] gb|AAS45841.1| telomere end-binding protein [Xenopus tropicalis] emb|CAJ81757.1| protection of telomeres 1 [Xenopus tropicalis]	Xenopus tropicalis	7e-20	NP_998876.1
68	AU_Cv_EST_011A_E10	EH646535	serine/threonine kinase [Homo sapiens] gb|AAF29508.1| STK15 serine/threonine kinase [Homo sapiens]	Homo sapiens	1e-27	AAC63902.1
69	AU_Cv_EST_013B_B09	EH647389	PREDICTED: similar to Structural maintenance of chromosomes 3 [Strongylocentrotus purpuratus] ref|XP_001176233.1| PREDICTED: similar to Structural maintenance of chromosomes 3 [Strongylocentrotus purpuratus]	Strongylocentrotus purpuratus	3e-47	XP_001176817.1
70	AU_Cv_EST_008A_F03	EH645548	histone H1 [Mytilus galloprovincialis]	Mytilus galloprovincialis	4e-18	AAP94647.1
71	AU_Cv_EST_015A_C07	EH648120	PREDICTED: similar to cyclin dependent kinase 2 [Strongylocentrotus purpuratus] ref|XP_001178731.1| PREDICTED: similar to cyclin dependent kinase 2 [Strongylocentrotus purpuratus]	Strongylocentrotus purpuratus	1e-76	XP_790847.2
72	Contig\330		PREDICTED: hypothetical protein [Gallus gallus]	Gallus gallus	6e-34	XP_422152.2
73	AU_Cv_EST_004D_D12	EH644449	PREDICTED: hypothetical protein, partial [Strongylocentrotus purpuratus]	Strongylocentrotus purpuratus	4e-33	XP_001184572.1
74	AU_Cv_EST_004D_F02	EH644412	origin recognition complex subunit 5 [Gallus gallus] emb|CAH65305.1| hypothetical protein [Gallus gallus]	Gallus gallus	6e-30	NP_001025900.1
75	AU_Cv_EST_004B_A08	EH644271	acireductone dioxygenase 1 [Mus musculus] sp|Q99JT9|MTND_MOUSE 1,2-dihydroxy-3-keto-5-methylthiopentene dioxygenase (Aci-reductone dioxygenase) (ARD) gb|AAH05695.1| Adi1 protein [Mus musculus] dbj|BAE26682.1| unnamed protein product [Mus musculus]	Mus musculus	4e-61	NP_598813.1
76	AU_Cv_EST_016B_A02	EH648510	PREDICTED: similar to MGC64378 protein [Gallus gallus]	Gallus gallus	1e-65	XP_417879.2
77	AU_Cv_EST_007B_F04	EH645265	PREDICTED: hypothetical protein [Strongylocentrotus purpuratus]	Strongylocentrotus purpuratus	6e-37	XP_001189673.1
78	AU_Cv_EST_006C_D10	EH645025	tumor rejection antigen-like protein [Lymnaea stagnalis]	Lymnaea stagnalis	2e-17	AAT97075.1
79	AU_Cv_EST_014D_A04	EH648011	spermatogonial stem-cell renewal factor [Anguilla japonica]	Anguilla japonica	6e-49	BAC82441.1
80	AU_Cv_EST_014A_G07	EH647828	Pold2 protein [Danio rerio]	Danio rerio	4e-42	AAH45410.1
81	AU_Cv_EST_002A_B10	EH646831	SJCHGC08481 protein [Schistosoma japonicum]	Schistosoma japonicum	5e-34	AAX26239.2
82	AU_Cv_EST_010D_D07	EH646455	putative origin recognition complex subunit 3 protein [Platynereis dumerilii]	Platynereis dumerilii	4e-36	CAJ38812.1
83	AU_Cv_EST_008D_A03	EH645743	ribonucleoside-diphosphate reductase M1 chain [Gallus gallus] emb|CAG31174.1| hypothetical protein [Gallus gallus]	Gallus gallus	2e-75	NP_001026008.1
84	Contig\7		B-cell translocation gene 1 [Danio rerio] gb|AAH56691.1| B-cell translocation gene 1 [Danio rerio] emb|CAH68953.1| B-cell translocation gene 1 [Danio rerio]	Danio rerio	5e-34	NP_956314.1
85	AU_Cv_EST_013D_B08	EH647668	PREDICTED: similar to C8orf1 protein [Pan troglodytes]	Pan troglodytes	9e-36	XP_528185.2
86	AU_Cv_EST_012C_F03	EH647175	hypothetical protein LOC540025 [Bos taurus] gb|AAI20135.1| Similar to RAS-like, estrogen-regulated, growth inhibitor [Bos taurus]	Bos taurus	6e-52	NP_001069666.1
87	AU_Cv_EST_005B_F08	EH644630	PREDICTED: similar to CG8519-PA [Apis mellifera]	Apis mellifera	5e-21	XP_001119889.1
88	Contig\253		deoxyribonuclease II beta [Xenopus tropicalis] gb|AAH88028.1| Deoxyribonuclease II beta [Xenopus tropicalis]	Xenopus tropicalis	4e-33	NP_001011305.1
89	AU_Cv_EST_008A_F02	EH645547	PREDICTED: similar to Nuclear receptor coactivator 6 (Amplified in breast cancer protein 3) (Cancer-amplified transcriptional coactivator ASC-2) (Activating signal cointegrator 2) (ASC-2) (Peroxisome proliferator-activated receptor-interacting protein) (PPAR-... [Apis mellifera]	Apis mellifera	2e-24	XP_001121523.1
90	Contig\310		Homo sapiens ubiquitin-conjugating enzyme E2N (UBC13 homolog, yeast) [synthetic construct] gb|AAX43336.1| ubiquitin-conjugating enzyme E2N [synthetic construct]	synthetic construct	2e-69	AAP36228.1
91	AU_Cv_EST_010B_G11	EH646306	CCAAT/enhancer binding protein (C/EBP), gamma [Danio rerio] gb|AAL54867.1|AF306856_1 CCAAT/enhancer binding protein gamma [Danio rerio] gb|AAH49400.1| CCAAT/enhancer binding protein (C/EBP), gamma [Danio rerio] gb|AAH71296.1| CCAAT/enhancer binding protein (C/EBP), gamma [Danio rerio]	Danio rerio	2e-17	NP_571961.1
92	AU_Cv_EST_011C_F03	EH646703	PREDICTED: similar to SWI/SNF-related matrix-associated actin-dependent regulator of chromatin c2 isoform a, partial [Danio rerio]	Danio rerio	3e-45	XP_695864.1
93	Contig\136		PREDICTED: similar to PHD finger protein 12 (PHD factor 1) (Pf1) [Gallus gallus]	Gallus gallus	2e-56	XP_415826.2
94	AU_Cv_EST_015B_B04	EH648199	CIR protein [Ciona intestinalis] dbj|BAE06344.1| Ci-CIR [Ciona intestinalis]	Ciona intestinalis	1e-47	NP_001071668.1
95	AU_Cv_EST_014C_C03	EH647952	leucine-rich protein [Xenopus laevis]	Xenopus laevis	6e-15	AAM73680.1
96	AU_Cv_EST_011A_E05	EH646531	putative ribosomal protein S14e [Diaphorina citri]	Diaphorina citri	3e-65	ABG81984.1
97	AU_Cv_EST_004D_G05	EH644471	PREDICTED: hypothetical protein [Strongylocentrotus purpuratus]	Strongylocentrotus purpuratus	1e-11	XP_796792.2
98	AU_Cv_EST_002C_B06	EH647566	Shmt1 protein [Xenopus laevis]	Xenopus laevis	2e-25	AAH42276.1
99	AU_Cv_EST_003D_G01	EH644140	jnk stimulatory phosphatase (jsp1) [Aedes aegypti]	Aedes aegypti	2e-25	EAT47801.1
100	AU_Cv_EST_014C_E07	EH647977	CG6293-PA [Drosophila melanogaster] gb|AAF54519.1| CG6293-PA [Drosophila melanogaster] gb|AAL39715.1| LD30822p [Drosophila melanogaster]	Drosophila melanogaster	7e-16	NP_649994.1
101	AU_Cv_EST_010C_B09	EH646336	growth arrest and DNA damage 45 gamma like [Danio rerio] gb|AAH68413.1| Zgc:85869 [Danio rerio]	Danio rerio	7e-10	NP_998391.1
102	AU_Cv_EST_009C_B12	EH646065	ENSANGP00000011457 [Anopheles gambiae str. PEST] gb|EAA10486.2| ENSANGP00000011457 [Anopheles gambiae str. PEST]	Anopheles gambiae	4e-30	XP_315090.2
103	AU_Cv_EST_015B_G10	EH648248	ENSANGP00000011253 [Anopheles gambiae str. PEST]	Anopheles gambiae	4e-59	EAA04524.3
104	AU_Cv_EST_014A_E10	EH647809	PREDICTED: similar to LPS-induced TN factor [Canis familiaris]	Canis familiaris	2e-19	XP_547124.2
105	AU_Cv_EST_007D_G02	EH645419	MGC68486 protein [Xenopus laevis]	Xenopus laevis	1e-70	AAH59958.1
106	AU_Cv_EST_016A_H06	EH648493	GA11107-PA [Drosophila pseudoobscura]	Drosophila pseudoobscura	9e-48	EAL34336.1
107	Contig\170		ornithine decarboxylase [Crassostrea gigas]	Crassostrea gigas	1e-42	CAD91418.1
108	AU_Cv_EST_013A_G04	EH647342	PREDICTED: similar to S-adenosylmethionine decarboxylase CG5029-PA, isoform A, partial [Apis mellifera]	Apis mellifera	1e-40	XP_624115.1
109	AU_Cv_EST_012A_C06	EH646989	PREDICTED: similar to nicastrin [Strongylocentrotus purpuratus] ref|XP_001182627.1| PREDICTED: similar to nicastrin [Strongylocentrotus purpuratus]	Strongylocentrotus purpuratus	2e-34	XP_788243.2
110	Contig\632		PREDICTED: similar to B-cell receptor-associated protein 37 [Tribolium castaneum]	Tribolium castaneum	2e-77	XP_974101.1
111	AU_Cv_EST_008A_G05	EH645559	PREDICTED: similar to XTimeless1 [Strongylocentrotus purpuratus] ref|XP_001191885.1| PREDICTED: similar to XTimeless1 [Strongylocentrotus purpuratus]	Strongylocentrotus purpuratus	2e-35	XP_784350.2
112	AU_Cv_EST_001C_C07	EH649280	Vps35-prov protein [Xenopus laevis]	Xenopus laevis	2e-86	AAH75144.1
113	AU_Cv_EST_001B_F09	EH649234	Homo sapiens mel transforming oncogene (derived from cell line NK14)- RAB8 homolog [synthetic construct] gb|AAX43969.1| RAB8A member RAS oncogene family [synthetic construct] gb|AAX43970.1| RAB8A member RAS oncogene family [synthetic construct]	synthetic construct	1e-91	AAP36967.1
114	AU_Cv_EST_001B_E07	EH649222	hypothetical protein LOC436839 [Danio rerio] gb|AAH76234.1| Zgc:92757 [Danio rerio]	Danio rerio	2e-55	NP_001002566.1
115	Contig\65		PREDICTED: similar to RAB14, member RAS oncogene family, partial [Strongylocentrotus purpuratus]	Strongylocentrotus purpuratus	1e-90	XP_001183967.1
116	Contig\543		PREDICTED: similar to MGC82152 protein [Strongylocentrotus purpuratus] ref|XP_001178977.1| PREDICTED: similar to MGC82152 protein [Strongylocentrotus purpuratus]	Strongylocentrotus purpuratus	1e-13	XP_791019.1
117	Contig\446		PREDICTED: similar to CG9779-PA [Apis mellifera]	Apis mellifera	1e-55	XP_394085.2
118	Contig\439		PREDICTED: similar to RAB22A, member RAS oncogene family [Strongylocentrotus purpuratus] ref|XP_001176279.1| PREDICTED: similar to RAB22A, member RAS oncogene family [Strongylocentrotus purpuratus]	Strongylocentrotus purpuratus	4e-56	XP_790094.2
119	Contig\435		Ras-related protein Rab-1A emb|CAA51233.1| RAB1 [Lymnaea stagnalis]	Lymnaea stagnalis	8e-86	Q05974
120	Contig\416		SEH1-like (S. cerevisiae) [Danio rerio]	Danio rerio	3e-79	CAK10890.1
121	Contig\395		chromatin modifying protein 5 [Danio rerio] sp|Q7T339|CHMP5_BRARE Charged multivesicular body protein 5 (Chromatin-modifying protein 5) gb|AAH53265.1| Chromatin modifying protein 5 [Danio rerio]	Danio rerio	3e-66	NP_956674.1
122	Contig\221		rab gdp-dissociation inhibitor [Aedes aegypti]	Aedes aegypti	2e-68	EAT34894.1
123	AU_Cv_EST_017A_D05	EH648791	CG4538-PA [Drosophila erecta]	Drosophila erecta	8e-18	AAO00979.1
124	AU_Cv_EST_014D_H12	EH648092	suppressor of ypt1 [Danio rerio] emb|CAD58746.1| suppressor of ypt1 [Danio rerio] gb|AAN87034.1| Sly1 [Danio rerio] emb|CAD61086.1| novel vesicle-transport related protein [Danio rerio]	Danio rerio	2e-68	NP_878281.1
125	AU_Cv_EST_011C_E07	EH646695	PREDICTED: similar to Snx27 protein [Strongylocentrotus purpuratus] ref|XP_001188864.1| PREDICTED: similar to Snx27 protein [Strongylocentrotus purpuratus]	Strongylocentrotus purpuratus	8e-23	XP_780387.2
126	AU_Cv_EST_010B_E07	EH646284	PREDICTED: similar to peroxisomal membrane anchor protein [Strongylocentrotus purpuratus] ref|XP_001187181.1| PREDICTED: similar to peroxisomal membrane anchor protein [Strongylocentrotus purpuratus]	Strongylocentrotus purpuratus	8e-12	XP_798480.1
127	AU_Cv_EST_010A_G07	EH646222	PREDICTED: hypothetical protein [Strongylocentrotus purpuratus] ref|XP_001203327.1| PREDICTED: hypothetical protein [Strongylocentrotus purpuratus]	Strongylocentrotus purpuratus	7e-24	XP_782831.1
128	AU_Cv_EST_010A_A05	EH646161	hypothetical protein LOC393695 [Danio rerio] gb|AAH59487.1| Zgc:73124 [Danio rerio]	Danio rerio	4e-46	NP_957016.1
129	AU_Cv_EST_009A_B05	EH645837	KOG1656-like protein [Ornithodoros moubata]	Ornithodoros moubata	4e-48	AAS59855.1
130	AU_Cv_EST_008C_F09	EH645717	PREDICTED: hypothetical protein XP_697598 [Danio rerio]	Danio rerio	1e-54	XP_702690.1
131	AU_Cv_EST_007A_F06	EH645205	Putative Ras-related protein Rab-33 emb|CAB06046.1| COS41.2 [Ciona intestinalis]	Ciona intestinalis	9e-70	P91580
132	AU_Cv_EST_004D_A01	EH644403	N-ethylmaleimide sensitive fusion protein [Manduca sexta]	Manduca sexta	2e-91	AAF18300.1
133	AU_Cv_EST_003D_A12	EH644094	ADP-ribosylation factor 2 [Danio rerio]	Danio rerio	1e-57	AAH66632.1
134	AU_Cv_EST_003A_D12	EH643931	PREDICTED: similar to VPS28 protein homolog [Tribolium castaneum]	Tribolium castaneum	8e-63	XP_975031.1
135	AU_Cv_EST_010B_G12	EH646307	PREDICTED: similar to Nhp2 non-histone chromosome protein 2-like 1 [Apis mellifera]	Apis mellifera	1e-46	XP_396907.2
136	AU_Cv_EST_012A_A08	EH646975	MGC83934 protein [Xenopus laevis]	Xenopus laevis	4e-17	AAH70832.1
137	AU_Cv_EST_017A_D11	EH648797	PREDICTED: similar to Ras homolog gene family, member T1 [Strongylocentrotus purpuratus] ref|XP_001179278.1| PREDICTED: similar to Ras homolog gene family, member T1 [Strongylocentrotus purpuratus]	Strongylocentrotus purpuratus	2e-45	XP_791124.1
138	AU_Cv_EST_016D_G06	EH648739	K07E3.4a [Caenorhabditis elegans] ref|NP_509360.1| K07E3.4b [Caenorhabditis elegans] gb|AAC69104.1| Hypothetical protein K07E3.4a [Caenorhabditis elegans] gb|AAC69101.2| Hypothetical protein K07E3.4b [Caenorhabditis elegans]	Caenorhabditis elegans	1e-43	NP_509361.1
139	AU_Cv_EST_006C_C08	EH645012	amino acids transporter [Aedes aegypti]	Aedes aegypti	3e-26	EAT46282.1
140	AU_Cv_EST_011D_A12	EH646769	oxidoreductase, GMC family [Silicibacter pomeroyi DSS-3] gb|AAV97518.1| oxidoreductase, GMC family [Silicibacter pomeroyi DSS-3]	Silicibacter pomeroyi	3e-10	YP_165213.1
141	AU_Cv_EST_015C_C07	EH648276	unnamed protein product [Tetraodon nigroviridis]	Tetraodon nigroviridis	3e-22	CAG05222.1
142	AU_Cv_EST_011A_H01	EH646560	PREDICTED: similar to RasGEF domain family, member 1B isoform 2 [Apis mellifera]	Apis mellifera	3e-54	XP_396254.3
143	AU_Cv_EST_005B_H02	EH644593	PREDICTED: similar to enhancer of rudimentary CG1871-PA, isoform A [Apis mellifera]	Apis mellifera	2e-33	XP_001119900.1
144	AU_Cv_EST_010B_G02	EH646300	methylmalonate-semialdehyde dehydrogenase [Aedes aegypti]	Aedes aegypti	3e-47	EAT47764.1
145	AU_Cv_EST_011A_F09	EH646545	Fah-prov protein [Xenopus laevis]	Xenopus laevis	5e-72	AAH54283.1
146	AU_Cv_EST_011A_E03	EH646529	hypothetical protein LOC445287 [Danio rerio] gb|AAH77167.1| Zgc:92456 [Danio rerio]	Danio rerio	7e-25	NP_001003742.1
147	Contig\349		PREDICTED: similar to glutamate transporter 2A [Strongylocentrotus purpuratus] ref|XP_001178071.1| PREDICTED: similar to glutamate transporter 2A [Strongylocentrotus purpuratus]	Strongylocentrotus purpuratus	9e-25	XP_796905.2
148	AU_Cv_EST_004B_E09	EH644299	tryptophan 2,3-dioxygenase [Chlamys farreri]	Chlamys farreri	2e-34	AAY32933.1
149	Contig\578		PREDICTED: similar to Der1-like domain family, member 1 [Strongylocentrotus purpuratus] ref|XP_001182674.1| PREDICTED: similar to Der1-like domain family, member 1 [Strongylocentrotus purpuratus]	Strongylocentrotus purpuratus	2e-70	XP_797383.1
150	AU_Cv_EST_011A_D09	EH646523	hypothetical protein DEHA0F12188g [Debaryomyces hansenii CBS767] emb|CAG89196.1| unnamed protein product [Debaryomyces hansenii CBS767]	Debaryomyces hansenii	1e-10	XP_460851.1
151	AU_Cv_EST_010C_A10	EH646328	PREDICTED: similar to C-terminal binding protein (CtBP protein) (dCtBP) [Tribolium castaneum]	Tribolium castaneum	3e-33	XP_972241.1
152	Contig\557		serine hydroxymethyltransferase [Aedes aegypti]	Aedes aegypti	6e-65	EAT46277.1
153	AU_Cv_EST_008D_H09	EH645822	CG3402-PA [Drosophila melanogaster] gb|AAF47399.1| CG3402-PA [Drosophila melanogaster] gb|AAL39504.1| LD06317p [Drosophila melanogaster] gb|EAL30305.1| GA17428-PA [Drosophila pseudoobscura]	Drosophila pseudoobscura	1e-36	NP_612045.1
154	AU_Cv_EST_004A_F07	EH644210	unnamed protein product [Tetraodon nigroviridis]	Tetraodon nigroviridis	8e-70	CAF96059.1
155	AU_Cv_EST_016D_F10	EH648735	PREDICTED: similar to transglutaminase 1 (K polypeptide epidermal type I, protein-glutamine-gamma-glutamyltransferase) [Danio rerio]	Danio rerio	4e-23	XP_694950.1
156	AU_Cv_EST_007B_A02	EH645235	solute carrier family 7 (cationic amino acid transporter, y+ system), member 9 [Xenopus tropicalis] gb|AAI21933.1| Solute carrier family 7 (cationic amino acid transporter, y+ system), member 9 [Xenopus tropicalis]	Xenopus tropicalis	1e-37	NP_001072500.1
157	AU_Cv_EST_006A_E10	EH644863	PREDICTED: similar to CG9413-PA, isoform A [Tribolium castaneum]	Tribolium castaneum	2e-69	XP_972107.1
158	AU_Cv_EST_014D_F10	EH648076	novel protein similar to vertebrate methionine sulfoxide reductase A (MSRA) [Danio rerio] emb|CAI20959.1| novel protein similar to vertebrate methionine sulfoxide reductase A (MSRA) [Danio rerio]	Danio rerio	9e-35	CAH68999.1
159	AU_Cv_EST_009A_A01	EH645823	growth factor receptor-bound protein 2 [Danio rerio] gb|AAH59450.1| Growth factor receptor-bound protein 2 [Danio rerio]	Danio rerio	1e-32	NP_998200.1
160	AU_Cv_EST_016A_D05	EH648459	PREDICTED: similar to C-terminal-binding protein (CtBP protein) (dCtBP) isoform 1 [Apis mellifera]	Apis mellifera	1e-37	XP_392682.2
161	AU_Cv_EST_009D_C05	EH646100	PREDICTED: similar to somatostatin receptor type 1 subtype A [Danio rerio]	Danio rerio	7e-18	XP_699146.1
162	AU_Cv_EST_015C_E01	EH648284	gi|47224128|emb|CAG13048.1| unnamed protein product [Tetraodon n 183 3e-45	Tetraodon nigroviridis	3e-45	NP_001005841.1
163	AU_Cv_EST_006D_A09	EH645099	Yamaguchi sarcoma viral (v-yes-1) oncogene homolog [Xenopus tropicalis] emb|CAJ83326.1| Yamaguchi sarcoma viral (v-yes-1) oncogene homolog [Xenopus tropicalis]	Xenopus tropicalis	8e-34	NP_001017235.1
164	Contig\565		MGC82350 protein [Xenopus laevis]	Xenopus laevis	7e-41	AAH77996.1
165	Contig\453		MAX dimerization protein [Apis mellifera] gb|ABG29167.1| MAX dimerization protein [Apis mellifera]	Apis mellifera	3e-35	NP_001035923.1
166	AU_Cv_EST_015C_G09	EH648336	EPS (human endocytosis) related family member (eps-8) [Caenorhabditis elegans] emb|CAB16527.3| Hypothetical protein Y57G11C.24a [Caenorhabditis elegans]	Caenorhabditis elegans	9e-11	NP_502803.3
167	AU_Cv_EST_010B_B03	EH646250	PREDICTED: similar to Rps21-prov protein [Gallus gallus]	Gallus gallus	4e-30	XP_417405.2
168	AU_Cv_EST_009C_G10	EH646055	PREDICTED: similar to Glypican-6 precursor [Rattus norvegicus]	Rattus norvegicus	2e-14	XP_001074682.1
169	AU_Cv_EST_009C_F05	EH646041	PREDICTED: similar to MGC137783 protein [Strongylocentrotus purpuratus] ref|XP_001189449.1| PREDICTED: similar to MGC137783 protein [Strongylocentrotus purpuratus]	Strongylocentrotus purpuratus	8e-49	XP_784858.2
170	AU_Cv_EST_008B_H05	EH645657	PREDICTED: similar to Dynactin subunit 2 (Dynactin complex 50 kDa subunit) (50 kDa dynein-associated polypeptide) (p50 dynamitin) (DCTN-50) isoform 3 [Canis familiaris]	Canis familiaris	5e-40	XP_859072.1
171	AU_Cv_EST_007C_G01	EH645385	PREDICTED: similar to glypican-6 [Gallus gallus]	Gallus gallus	3e-26	XP_416989.2
172	Contig\240		PREDICTED: similar to CG5446-PA [Tribolium castaneum]	Tribolium castaneum	7e-22	XP_967173.1
173	AU_Cv_EST_014C_B10	EH647948	PREDICTED: similar to Blimp-1 CG5249-PA [Apis mellifera]	Apis mellifera	2e-17	XP_391847.3
174	AU_Cv_EST_017B_E12	EH648890	PREDICTED: similar to CG5731-PA [Tribolium castaneum]	Tribolium castaneum	4e-66	XP_973339.1
175	AU_Cv_EST_017D_E06	EH649067	PREDICTED: similar to G protein-coupled receptor kinase interactor 1, partial [Strongylocentrotus purpuratus] ref|XP_001184660.1| PREDICTED: similar to G protein-coupled receptor kinase interactor 1, partial [Strongylocentrotus purpuratus]	Strongylocentrotus purpuratus	6e-11	XP_784412.2
176	AU_Cv_EST_011D_F04	EH646753	trimeric G-protein gamma subunit [Schistosoma mansoni]	Schistosoma mansoni	3e-13	AAN59791.1
177	Contig\157		glutamine synthetase [Crassostrea gigas]	Crassostrea gigas	1e-64	CAD90162.1
178	AU_Cv_EST_007C_B11	EH645343	asparagine synthetase [Gallus gallus] sp|Q5ZJU3|ASNS_CHICK Asparagine synthetase [glutamine-hydrolyzing] (Glutamine-dependent asparagine synthetase) emb|CAG32000.1| hypothetical protein [Gallus gallus]	Gallus gallus	2e-40	NP_001026148.1
179	AU_Cv_EST_014D_H11	EH648091	hypothetical protein LOC450050 [Danio rerio] gb|AAH83252.1| Zgc:101705 [Danio rerio]	Danio rerio	2e-22	NP_001006070.1
180	AU_Cv_EST_014A_D09	EH647797	phosphatidylserine receptor long form [Danio rerio]	Danio rerio	4e-23	AAM90671.1
181	AU_Cv_EST_009C_A09	EH646000	carnitine deficiency-associated gene expressed in ventricle 1 [Danio rerio] gb|AAT39118.1| IFT81 [Danio rerio]	Danio rerio	2e-20	NP_001002313.1
182	Contig\627		GTPase, Ras-like GTP binding protein involved in the secretory pathway, required for fusion of endosome-derived vesicles with the late Golgi, maturation of the vacuolar carboxypeptidase Y; has similarity to the human GTPase, Rab6; Ypt6p [Saccharomyces cerevisiae] sp|Q99260|YPT6_YEAST GTP-binding protein YPT6 gb|AAB67381.1| Ylr262cp [Saccharomyces cerevisiae] emb|CAA42166.1| Ypt6p [Saccharomyces c…	Saccharomyces cerevisiae	7e-36	NP_013363.1
183	AU_Cv_EST_005A_F04	EH644539	RAN binding protein 2 [Xenopus tropicalis] gb|AAH61426.1| RAN binding protein 2 [Xenopus tropicalis] emb|CAJ83076.1| RAN binding protein 1 [Xenopus tropicalis]	Xenopus tropicalis	1e-40	NP_989020.1
184	AU_Cv_EST_002B_G05	EH646952	nonmuscle myosin II [Aplysia californica]	Aplysia californica	2e-18	AAZ40189.1
185	AU_Cv_EST_005B_E04	EH644584	PREDICTED: similar to Prc1-prov protein [Strongylocentrotus purpuratus] ref|XP_001182029.1| PREDICTED: similar to Prc1-prov protein [Strongylocentrotus purpuratus]	Strongylocentrotus purpuratus	5e-27	XP_785901.2
186	AU_Cv_EST_006D_E11	EH645126	catalytic subunit of protein kinase A [Aplysia californica]	Aplysia californica	2e-58	CAA45014.1
187	Contig\398		T21H3.3 [Caenorhabditis elegans] sp|O16305|CALM_CAEEL Calmodulin (CaM) pdb|1OOJ|A Chain A, Structural Genomics Of Caenorhabditis Elegans : Calmodulin gb|AAB65364.1| Calmodulin protein 1 [Caenorhabditis elegans] emb|CAA10601.1| calmodulin [Caenorhabditis elegans] emb|CAE58025.1| Hypothetical protein CBG01097 [Caenorhabditis briggsae] dbj|BAD88634.1| calmodulin [Dugesia japonica] dbj|BAD88635.1| ca…	Dugesia japonica	7e-76	NP_503386.1
188	AU_Cv_EST_014D_C09	EH648053	G protein a subunit o class [Octopus vulgaris]	Octopus vulgaris	5e-40	BAA93637.1
189	AU_Cv_EST_012B_D05	EH647074	PREDICTED: similar to calmodulin B [Strongylocentrotus purpuratus] ref|XP_001176836.1| PREDICTED: similar to calmodulin B [Strongylocentrotus purpuratus]	Strongylocentrotus purpuratus	2e-52	XP_789995.1
190	AU_Cv_EST_009A_H05	EH645898	calcitonin-related receptor precursor - eastern oyster emb|CAD82836.1| calcitonin-like receptor precursor [Crassostrea gigas]	Crassostrea gigas	2e-62	JC8022
191	AU_Cv_EST_007B_E08	EH645301	PREDICTED: similar to frizzled 4 isoform 2 [Canis familiaris]	Canis familiaris	3e-10	XP_848753.1
192	AU_Cv_EST_003C_A04	EH644011	PREDICTED: similar to G protein-coupled receptor 74 isoform 1, partial [Bos taurus]	Bos taurus	6e-11	XP_609034.2
193	Contig\464		PREDICTED: similar to RuvB-like protein 1 isoform 1 [Apis mellifera]	Apis mellifera	3e-97	XP_393051.1
194	AU_Cv_EST_009A_F04	EH645877	glutamate dehydrogenase 1 [Xenopus tropicalis] gb|AAH84455.1| Glutamate dehydrogenase 1 [Xenopus tropicalis]	Xenopus tropicalis	2e-60	NP_001011138.1
195	AU_Cv_EST_011C_D07	EH646684	PREDICTED: similar to Endothelial cells scavenger receptor precursor (Acetyl LDL receptor) (Scavenger receptor class F member 1) isoform 2 [Rattus norvegicus] ref|XP_001080505.1| PREDICTED: similar to Endothelial cells scavenger receptor precursor (Acetyl LDL receptor) (Scavenger receptor class F member 1) isoform 2 [Rattus norvegicus]	Rattus norvegicus	4e-08	XP_220712.4
196	AU_Cv_EST_012C_C12	EH647151	sortilin-related receptor containing LDLR class A repeats preproprotein [Homo sapiens] sp|Q92673|SORL_HUMAN Sortilin-related receptor precursor (Sorting protein-related receptor containing LDLR class A repeats) (SorLA) (SorLA-1) (Low-density lipoprotein receptor relative with 11 ligand-binding repeats) (LDLR relative with 11 ligand-binding repeats) (LR11) emb|CAA69325.1| mosaic protein LR11 [Homo…	Homo sapiens	2e-12	NP_003096.1
197	AU_Cv_EST_012C_H08	EH647200	Glutamate-cysteine ligase catalytic subunit CG2259-PA, isoform A [Drosophila melanogaster] ref|NP_996373.1| Glutamate-cysteine ligase catalytic subunit CG2259-PB, isoform B [Drosophila melanogaster] sp|Q9W3K5|GSH1_DROME Glutamate--cysteine ligase (Gamma-glutamylcysteine synthetase) (Gamma-ECS) (GCS) gb|AAF46321.1| CG2259-PA, isoform A [Drosophila melanogaster] gb|AAL49208.1| RE64116p [Drosophila …	Drosophila melanogaster	1e-45	NP_525005.2
198	AU_Cv_EST_010A_A09	EH646163	glutamate-cysteine ligase modifier subunit [Branchiostoma belcheri tsingtaunese]	Branchiostoma belcheri	2e-21	AAQ96653.1
199	Contig\327		PREDICTED: similar to Aspartate aminotransferase, mitochondrial precursor (Transaminase A) (Glutamate oxaloacetate transaminase 2) [Tribolium castaneum]	Tribolium castaneum	2e-64	XP_967224.1
200	Contig\306		coatomer protein complex, subunit beta 1 [Rattus norvegicus] sp|P23514|COPB_RAT Coatomer subunit beta (Beta-coat protein) (Beta-COP) emb|CAA40505.1| beta COP [Rattus norvegicus] gb|AAH61882.1| Coatomer protein complex, subunit beta 1 [Rattus norvegicus]	Rattus norvegicus	2e-99	NP_542959.1
201	AU_Cv_EST_017C_A05	EH648926	PREDICTED: similar to p28 [Strongylocentrotus purpuratus] ref|XP_001181314.1| PREDICTED: similar to p28 [Strongylocentrotus purpuratus]	Strongylocentrotus purpuratus	1e-36	XP_797717.2
202	AU_Cv_EST_017B_F07	EH648895	SNAP-type protein [Loligo pealei] prf||2106379A SNAP-type protein	Loligo pealei	4e-74	CAA58050.1
203	AU_Cv_EST_012B_H02	EH647113	hypothetical protein LOC492492 [Danio rerio] gb|AAH85575.1| Zgc:103652 [Danio rerio]	Danio rerio	1e-38	NP_001007365.1
204	Contig\573		Suclg1 protein [Rattus norvegicus]	Rattus norvegicus	3e-62	AAH61537.2
205	Contig\422		unnamed protein product [Tetraodon nigroviridis]	Tetraodon nigroviridis	3e-92	CAG06850.1
206	AU_Cv_EST_014A_F12	EH647822	cytosolic malate dehydrogenase [Mytilus galloprovincialis]	Mytilus galloprovincialis	5e-79	AAZ79367.1
207	AU_Cv_EST_005C_B04	EH644664	unnamed protein product [Tetraodon nigroviridis]	Tetraodon nigroviridis	4e-57	CAG12894.1
208	AU_Cv_EST_002D_B04	EH647629	LOC495027 protein [Xenopus laevis]	Xenopus laevis	4e-46	AAH84118.1
209	Contig\86		phosphoglycerate mutase [Dictyostelium discoideum AX4] gb|EAL64785.1| phosphoglycerate mutase [Dictyostelium discoideum AX4]	Dictyostelium discoideum	2e-69	XP_638289.1
210	Contig\22		Phosphoglycerate kinase gb|AAA93516.1| phosphoglycerate kinase	Schistosoma mansoni	4e-66	P41759
211	AU_Cv_EST_002A_G03	EH646873	PREDICTED: similar to lethal (1) G0334 CG7010-PC, isoform C isoform 1 [Apis mellifera]	Apis mellifera	4e-40	XP_623502.2
212	Contig\52		solute carrier family 25 (mitochondrial carrier, dicarboxylate transporter), member 10 [Mus musculus] gb|AAF03412.1|AF188712_1 mitochondrial dicarboxylate carrier [Mus musculus]	Mus musculus	1e-48	NP_038798.1
213	AU_Cv_EST_013C_A01	EH647449	actin related protein [Lumbricus rubellus]	Lumbricus rubellus	2e-73	CAA11175.1
214	Contig\454		activin receptor IIB [Rattus norvegicus] gb|AAH97358.1| Activin receptor IIB [Rattus norvegicus]	Rattus norvegicus	5e-64	NP_113742.1
215	AU_Cv_EST_012D_D07	EH647242	PREDICTED: similar to CG1764-PA [Tribolium castaneum]	Tribolium castaneum	2e-33	XP_968480.1
216	Contig\321		putative Sar1 protein [Drosophila melanogaster]	Drosophila melanogaster	2e-30	CAB81550.1
217	Contig\298		KDEL (Lys-Asp-Glu-Leu) endoplasmic reticulum protein retention receptor 2 [Mus musculus] ref|NP_001013140.1| KDEL (Lys-Asp-Glu-Leu) endoplasmic reticulum protein retention receptor 2 [Rattus norvegicus] ref|XP_850429.1| PREDICTED: similar to ER lumen protein retaining receptor 2 (KDEL receptor 2) (KDEL endoplasmic reticulum protein retention receptor 2) isoform 1 [Canis familiaris] sp|Q5U305|ERD2…	Bos taurus	4e-93	NP_080117.1
218	AU_Cv_EST_002D_E09	EH647741	gi|73963671|ref|XP_868152.1| PREDICTED: similar to transmembr... 90.9 5e-25	Canis familiaris	5e-25	Q90515
219	AU_Cv_EST_013A_F02	EH647332	SEC23B (S. cerevisiae) [Xenopus tropicalis]	Xenopus tropicalis	4e-48	AAH91036.1
220	AU_Cv_EST_012C_E06	EH647167	PREDICTED: hypothetical protein [Strongylocentrotus purpuratus] ref|XP_001183475.1| PREDICTED: hypothetical protein [Strongylocentrotus purpuratus]	Strongylocentrotus purpuratus	1e-67	XP_795503.2
221	AU_Cv_EST_010C_C03	EH646342	PREDICTED: hypothetical protein [Strongylocentrotus purpuratus] ref|XP_001181008.1| PREDICTED: hypothetical protein [Strongylocentrotus purpuratus]	Strongylocentrotus purpuratus	5e-41	XP_789794.2
222	Contig\579		SD04106p [Drosophila melanogaster]	Drosophila melanogaster	2e-79	AAK93516.1
223	Contig\523		clathrin-adaptor protein [Dermacentor variabilis]	Dermacentor variabilis	7e-75	AAL75583.1
224	Contig\187		PREDICTED: similar to AP-47 CG9388-PA [Apis mellifera]	Apis mellifera	4e-64	XP_391939.2
225	Contig\1		PREDICTED: similar to windbeutel CG7225-PA [Apis mellifera]	Apis mellifera	2e-27	XP_001120162.1
226	AU_Cv_EST_015D_E04	EH648388	PREDICTED: similar to SEC13-like 1 (S. cerevisiae) [Gallus gallus]	Gallus gallus	4e-63	XP_414450.2
227	AU_Cv_EST_013A_G10	EH647348	ligatin [Gallus gallus] emb|CAG31093.1| hypothetical protein [Gallus gallus]	Gallus gallus	2e-33	NP_001006322.1
228	AU_Cv_EST_008A_E02	EH645535	unnamed protein product [Tetraodon nigroviridis]	Tetraodon nigroviridis	1e-42	CAG00952.1
229	AU_Cv_EST_007A_H04	EH645225	MGC79780 protein [Xenopus tropicalis] gb|AAH76705.1| MGC79780 protein [Xenopus tropicalis] emb|CAJ83083.1| translocase of outer mitochondrial membrane 20 homolog (yeast) [Xenopus tropicalis]	Xenopus tropicalis	3e-39	NP_001005024.1
230	AU_Cv_EST_005D_H10	EH644811	syntaxin 1A [Lymnaea stagnalis]	Lymnaea stagnalis	7e-35	AAO83845.1
231	Contig\421		unnamed protein product [Mus musculus]	Mus musculus	7e-22	BAE38357.1
232	AU_Cv_EST_016B_C07	EH648535	Zgc:153458 [Danio rerio]	Danio rerio	1e-26	AAI24360.1
233	AU_Cv_EST_001B_C03	EH649198	unnamed protein product [Tetraodon nigroviridis]	Tetraodon nigroviridis	1e-15	CAF97226.1
234	AU_Cv_EST_001D_C06	EH649355	Ostf1 protein [Danio rerio]	Danio rerio	3e-42	AAH71395.1
235	Contig\493		PREDICTED: similar to agrin [Danio rerio]	Danio rerio	1e-09	XP_694005.1
236	Contig\445		receptor (TNFRSF)-interacting serine-threonine kinase 1 [Bos taurus] gb|AAI02810.1| Receptor (TNFRSF)-interacting serine-threonine kinase 1 [Bos taurus]	Bos taurus	7e-12	NP_001030184.1
237	Contig\28		peptidylprolyl isomerase B [Danio rerio] gb|AAH59560.1| Ppib protein [Danio rerio] gb|AAH71458.1| Peptidylprolyl isomerase B (cyclophilin B) [Danio rerio]	Danio rerio	8e-51	NP_998184.1
238	AU_Cv_EST_016C_G04	EH648648	gi|119595420|gb|EAW75014.1| calpain 5, isoform CRA_a [Homo sapie 48.9 3e-06	Homo sapiens	3e-06	BAD92324.1
239	AU_Cv_EST_015B_B02	EH648180	gi|47211880|emb|CAF91176.1| unnamed protein product [Tetraodon n 135 6e-31	Tetraodon nigroviridis	6e-31	XP_417278.2
240	AU_Cv_EST_012B_A02	EH647041	unnamed protein product [Tetraodon nigroviridis]	Tetraodon nigroviridis	2e-09	CAG05929.1
241	AU_Cv_EST_012A_D05	EH646998	nicotinic acetylcholine receptor subunit type K [Lymnaea stagnalis]	Lymnaea stagnalis	1e-16	ABA60389.1
242	AU_Cv_EST_011D_C07	EH646777	PREDICTED: similar to microsomal glutathione S-transferase 3 [Danio rerio]	Danio rerio	2e-35	XP_695658.1
243	AU_Cv_EST_011C_G09	EH646719	PREDICTED: similar to mitogen-activated protein kinase kinase 7 [Apis mellifera]	Apis mellifera	1e-56	XP_396834.1
244	AU_Cv_EST_011C_C12	EH646679	PREDICTED: similar to CG5692-PA [Tribolium castaneum]	Tribolium castaneum	3e-16	XP_972826.1
245	AU_Cv_EST_011A_F03	EH646540	PREDICTED: similar to small wing CG4200-PA [Apis mellifera]	Apis mellifera	1e-53	XP_624101.2
246	AU_Cv_EST_008C_G02	EH645721	delta isoform of regulatory subunit B56, protein phosphatase 2A [Danio rerio] gb|AAH64705.1| Zgc:77529 protein [Danio rerio] gb|AAH67382.1| Zgc:77529 [Danio rerio]	Danio rerio	3e-47	NP_998483.1
247	AU_Cv_EST_007C_H09	EH645403	PREDICTED: similar to CG9536-PA [Apis mellifera]	Apis mellifera	6e-44	XP_392569.2
248	AU_Cv_EST_007A_G07	EH645218	PREDICTED: similar to proline-serine-threonine phosphatase-interacting protein 1 [Rattus norvegicus] ref|XP_001070448.1| PREDICTED: similar to proline-serine-threonine phosphatase-interacting protein 1 [Rattus norvegicus]	Rattus norvegicus	1e-13	XP_217152.4
249	AU_Cv_EST_004B_F08	EH644304	PREDICTED: similar to PWP2 periodic tryptophan protein homolog [Strongylocentrotus purpuratus] ref|XP_001179341.1| PREDICTED: similar to PWP2 periodic tryptophan protein homolog [Strongylocentrotus purpuratus]	Strongylocentrotus purpuratus	2e-18	XP_001175743.1
250	AU_Cv_EST_013D_C07	EH647672	Rho-GDI related protein [Crassostrea gigas]	Crassostrea gigas	6e-54	AAQ13468.1
251	AU_Cv_EST_016A_H07	EH648494	PREDICTED: hypothetical protein [Strongylocentrotus purpuratus]	Strongylocentrotus purpuratus	1e-32	XP_795805.1
252	AU_Cv_EST_014A_D05	EH647793	PREDICTED: similar to Aspartyl aminopeptidase [Danio rerio]	Danio rerio	4e-71	XP_692917.1
253	AU_Cv_EST_004C_A02	EH644323	PREDICTED: integrin, alpha 11 [Pan troglodytes]	Pan troglodytes	3e-06	XP_510503.2
254	AU_Cv_EST_004A_B06	EH644169	polycystic kidney disease protein 2 [Strongylocentrotus purpuratus] gb|AAP35006.1| polycystic kidney disease protein 2 [Strongylocentrotus purpuratus]	Strongylocentrotus purpuratus	3e-26	NP_999827.1
255	Contig\171		PREDICTED: similar to Ubiquitin-conjugating enzyme E2-17 kDa (Ubiquitin-protein ligase) (Ubiquitin carrier protein) (Protein effete) [Apis mellifera]	Apis mellifera	1e-63	XP_001120139.1
256	AU_Cv_EST_017B_D12	EH648879	PREDICTED: similar to ubiquitin-conjugating enzyme E2M [Tribolium castaneum]	Tribolium castaneum	2e-20	XP_970778.1
257	AU_Cv_EST_017A_D10	EH648796	ubiquitin-conjugating enzyme E2H (UBC8 homolog, yeast) [Xenopus tropicalis] gb|AAH44038.1| Ube2h-prov protein [Xenopus laevis] gb|AAH75340.1| Ubiquitin-conjugating enzyme E2H (UBC8 homolog, yeast) [Xenopus tropicalis] emb|CAJ83430.1| ubiquitin-conjugating enzyme E2H (UBC8 homolog, yeast) [Xenopus tropicalis]	Xenopus tropicalis	1e-73	NP_001004909.1
258	AU_Cv_EST_014C_A06	EH647934	PREDICTED: similar to Ubiquitin-conjugating enzyme E2 J2 (Non-canonical ubiquitin conjugating enzyme 2) (NCUBE2) isoform 1 [Canis familiaris]	Canis familiaris	3e-78	XP_848334.1
259	AU_Cv_EST_014A_B08	EH647774	PREDICTED: similar to MAP1 light chain 3-like protein 2 [Gallus gallus]	Gallus gallus	4e-45	XP_419549.2
260	AU_Cv_EST_002D_G02	EH647653	PREDICTED: similar to CG4443-PA [Tribolium castaneum]	Tribolium castaneum	2e-30	XP_973689.1
261	AU_Cv_EST_013A_F12	EH647338	hypothetical protein LOC767903 [Bos taurus] sp|Q3T0W7|ATG12_BOVIN Autophagy-related protein 12 (APG12-like) gb|AAI02226.1| Hypothetical protein MGC127276 [Bos taurus]	Bos taurus	3e-30	NP_001070450.1
262	AU_Cv_EST_002B_H05	EH646963	PREDICTED: similar to ubiquitin-conjugating enzyme E2Z (putative) [Macaca mulatta]	Macaca mulatta	3e-17	XP_001088335.1
263	AU_Cv_EST_011D_H09	EH646812	ubiquitin-conjugating enzyme E2W (putative) [Mus musculus] sp|Q8VDW4|UBE2W_MOUSE Probable ubiquitin-conjugating enzyme E2 W (Ubiquitin-protein ligase W) (Ubiquitin carrier protein W) gb|AAH20124.1| Ube2w protein [Mus musculus] dbj|BAC31935.1| unnamed protein product [Mus musculus] dbj|BAC32599.1| unnamed protein product [Mus musculus] dbj|BAC34377.1| unnamed protein product [Mus musculus] dbj|BAC…	Mus musculus	8e-56	NP_080049.1
264	AU_Cv_EST_010D_F03	EH646424	ring finger protein 7 [Gallus gallus] emb|CAG32193.1| hypothetical protein [Gallus gallus]	Gallus gallus	8e-47	NP_001026478.1
265	AU_Cv_EST_010B_F03	EH646291	PREDICTED: hypothetical protein [Strongylocentrotus purpuratus] ref|XP_001197926.1| PREDICTED: hypothetical protein [Strongylocentrotus purpuratus]	Strongylocentrotus purpuratus	3e-26	XP_798535.2
266	AU_Cv_EST_009C_B01	EH646002	MGC131082 protein [Xenopus laevis]	Xenopus laevis	3e-60	AAI06419.1
267	AU_Cv_EST_008D_C01	EH645763	E3 ubiquitin-protein ligase RING2-A (RING finger protein 2-A) (RING finger protein 1B-A) (RING1b-A) gb|AAH81039.1| MGC81738 protein [Xenopus laevis]	Xenopus laevis	1e-74	Q66J69
268	AU_Cv_EST_008C_F01	EH645710	unnamed protein product [Mus musculus]	Mus musculus	6e-44	BAC36929.1
269	AU_Cv_EST_007B_H08	EH645319	unnamed protein product [Tetraodon nigroviridis]	Tetraodon nigroviridis	1e-70	CAG12236.1
270	AU_Cv_EST_006C_H09	EH645064	anaphase promoting complex subunit 1 [Xenopus tropicalis] gb|AAI23938.1| Anaphase promoting complex subunit 1 [Xenopus tropicalis]	Xenopus tropicalis	2e-56	NP_001072866.1
271	AU_Cv_EST_006C_E10	EH645036	RE15288p [Drosophila melanogaster]	Drosophila melanogaster	3e-29	AAR99131.1
272	AU_Cv_EST_003B_H07	EH644004	PREDICTED: similar to Ufm1-conjugating enzyme 1 (Ubiquitin-fold modifier-conjugating enzyme 1) [Tribolium castaneum]	Tribolium castaneum	1e-78	XP_969196.1
273	Contig\248		MGC97603 protein [Xenopus tropicalis] gb|AAH91596.1| MGC97603 protein [Xenopus tropicalis]	Xenopus tropicalis	9e-56	NP_001025636.1
274	Contig\233		PREDICTED: similar to CG10679-PA [Tribolium castaneum]	Tribolium castaneum	7e-25	XP_972922.1
275	Contig\100		ENSANGP00000017916 [Anopheles gambiae str. PEST] gb|EAT46718.1| ubiquitin-conjugating enzyme rad6 [Aedes aegypti]	Aedes aegypti	2e-65	XP_310416.4
276	AU_Cv_EST_017D_C04	EH649020	proteasome alpha 5 subunit [Gallus gallus] emb|CAG31964.1| hypothetical protein [Gallus gallus]	Gallus gallus	2e-79	NP_001026578.1
277	AU_Cv_EST_012C_E09	EH647170	PREDICTED: similar to prosomal P27K protein [Gallus gallus]	Gallus gallus	2e-58	XP_421242.1
278	AU_Cv_EST_009D_D01	EH646107	proteasome subunit alpha type 7 [Danio rerio] gb|AAH65608.1| Zgc:77139 [Danio rerio]	Danio rerio	2e-80	NP_998331.1
279	AU_Cv_EST_010A_H04	EH646229	Unknown (protein for MGC:154265) [Xenopus laevis]	Xenopus laevis	1e-52	AAI23105.1
280	AU_Cv_EST_009B_E12	EH645965	Se-cadherin [Sexostrea echinata]	Sexostrea echinata	5e-33	BAC06836.1
281	Contig\308		PREDICTED: similar to CG3322-PA [Tribolium castaneum]	Tribolium castaneum	1e-38	XP_968632.1
282	AU_Cv_EST_017D_B01	EH649013	PREDICTED: similar to CG17484-PA.3 [Apis mellifera]	Apis mellifera	1e-38	XP_391862.3
283	AU_Cv_EST_014C_H06	EH648003	Sema5a protein [Mus musculus]	Mus musculus	7e-45	AAH65137.1
284	AU_Cv_EST_002B_E07	EH646932	secreted protein SST3 [Mus musculus]	Mus musculus	1e-17	AAO41836.1
285	AU_Cv_EST_004B_E12	EH644302	Lamc1 protein [Mus musculus]	Mus musculus	7e-09	AAH56497.1
286	AU_Cv_EST_011B_C10	EH646624	X-Serrate-1 protein [Xenopus laevis]	Xenopus laevis	5e-13	BAB59049.1
287	Contig\429		cathepsin D [Todarodes pacificus]	Todarodes pacificus	1e-104	BAD15111.1
288	Contig\161		Alpha-aspartyl dipeptidase (Asp-specific dipeptidase) (Dipeptidase E) gb|AAC59869.1| alpha-aspartyl dipeptidase gb|AAH87353.1| Alpha-aspartyl dipeptidase (gene D) [Xenopus laevis]	Xenopus laevis	1e-70	Q91642
289	AU_Cv_EST_017B_D09	EH648876	X-prolyl aminopeptidase (aminopeptidase P) 1, soluble [Danio rerio]	Danio rerio	4e-53	AAI16574.1
290	AU_Cv_EST_017A_D09	EH648795	signal peptidase complex (18kD) [Xenopus tropicalis] gb|AAH61447.1| Signal peptidase complex (18kD) [Xenopus tropicalis]	Xenopus tropicalis	6e-24	NP_989135.1
291	AU_Cv_EST_016D_C03	EH648699	methionine aminopeptidase [Drosophila melanogaster]	Drosophila melanogaster	3e-25	AAC05144.1
292	AU_Cv_EST_016B_C11	EH648539	XCaspase-7 protein [Xenopus laevis]	Xenopus laevis	7e-24	AAH78049.1
293	AU_Cv_EST_002A_B07	EH646828	PREDICTED: hypothetical protein XP_697341 [Danio rerio]	Danio rerio	5e-29	XP_702433.1
294	AU_Cv_EST_008C_B11	EH645680	gi|110776683|ref|XP_001122637.1| PREDICTED: similar to CG11500-P 89.7 7e-17	Apis mellifera	7e-17	ABF18229.1
295	AU_Cv_EST_008A_A01	EH645489	caspase 8 [Ictalurus punctatus]	Ictalurus punctatus	7e-09	AAT37512.1
296	AU_Cv_EST_004C_A12	EH644333	subtilisin-related protease SPC3 [Branchiostoma californiense]	Branchiostoma californiense	9e-40	AAA87006.1
297	Contig\623		conserved hypothetical protein [Aedes aegypti]	Aedes aegypti	2e-17	EAT44033.1
298	AU_Cv_EST_006C_D03	EH645018	endozepine [Cyprinus carpio]	Cyprinus carpio	6e-28	AAT00460.1
299	AU_Cv_EST_008A_B11	EH645509	SNaK1 [Schistosoma mansoni]	Schistosoma mansoni	8e-59	AAL09322.1
300	AU_Cv_EST_003D_C07	EH644110	PREDICTED: solute carrier family 6 (neurotransmitter transporter, betaine/GABA), member 12 isoform 4 [Macaca mulatta]	Macaca mulatta	1e-17	XP_001093432.1
301	AU_Cv_EST_015D_F07	EH648401	glucose-methanol-choline oxidoreductase [Burkholderia cenocepacia AU 1054] ref|YP_833729.1| glucose-methanol-choline oxidoreductase [Burkholderia cenocepacia HI2424] gb|ABF77869.1| glucose-methanol-choline oxidoreductase [Burkholderia cenocepacia AU 1054] gb|ABK06836.1| glucose-methanol-choline oxidoreductase [Burkholderia cenocepacia HI2424]	Burkholderia cenocepacia	1e-11	YP_622842.1
302	AU_Cv_EST_004C_B02	EH644335	PREDICTED: similar to N-acetylglucosamine kinase [Strongylocentrotus purpuratus] ref|XP_001191199.1| PREDICTED: similar to N-acetylglucosamine kinase [Strongylocentrotus purpuratus]	Strongylocentrotus purpuratus	5e-22	XP_790930.1
303	AU_Cv_EST_013B_E04	EH647412	PREDICTED: similar to mob as tumor suppressor CG13852-PA [Apis mellifera]	Apis mellifera	1e-83	XP_393046.2
304	AU_Cv_EST_008C_A09	EH645669	SJCHGC07116 protein [Schistosoma japonicum]	Schistosoma japonicum	3e-16	AAX28184.2
305	Contig\12		hypothetical protein LOC513415 [Bos taurus] gb|AAI12621.1| Similar to Brain mitochondrial carrier protein 1 (BMCP-1) (Mitochondrial uncoupling protein 5) (UCP 5) (Solute carrier family 25 member 14) [Bos taurus]	Bos taurus	2e-40	NP_001039610.1
306	AU_Cv_EST_011C_F02	EH646702	PREDICTED: similar to Metaxin 2 [Tribolium castaneum]	Tribolium castaneum	2e-18	XP_974308.1
307	Contig\585		taurine transporter [Crassostrea gigas]	Crassostrea gigas	2e-91	BAE80716.1
308	AU_Cv_EST_016B_A03	EH648511	amino acid transporter [Crassostrea gigas]	Crassostrea gigas	5e-12	BAF02549.1
309	Contig\313		PREDICTED: similar to aquaporin 1 [Danio rerio]	Danio rerio	3e-33	XP_687705.1
310	AU_Cv_EST_001B_D06	EH649211	hypothetical protein LOC751691 [Danio rerio] gb|AAI22261.1| Zgc:153379 [Danio rerio]	Danio rerio	3e-40	NP_001038869.1
311	Contig\55		cytochrome P450 3A37 [Meleagris gallopavo]	Meleagris gallopavo	3e-23	ABE28024.1
312	Contig\434		gi|28972093|dbj|BAC65500.1| mKIAA0204 protein [Mus musculus] 293 2e-78	Mus musculus	2e-78	XP_314524.2
313	Contig\219		wd-repeat protein [Aedes aegypti]	Aedes aegypti	1e-123	EAT45194.1
314	Contig\198		ENSANGP00000021249 [Anopheles gambiae str. PEST] gb|EAA13714.2| ENSANGP00000021249 [Anopheles gambiae str. PEST]	Anopheles gambiae	1e-36	XP_318516.2
315	Contig\147		PREDICTED: similar to 60-kDa SS-A/Ro ribonucleoprotein (60 kDa Ro protein) (60 kDa ribonucleoprotein Ro) (RoRNP) (TROVE domain family member 2) [Rattus norvegicus] ref|XP_001064741.1| PREDICTED: similar to 60-kDa SS-A/Ro ribonucleoprotein (60 kDa Ro protein) (60 kDa ribonucleoprotein Ro) (RoRNP) (TROVE domain family member 2) [Rattus norvegicus]	Rattus norvegicus	6e-11	XP_222686.3
316	Contig\108		PREDICTED: similar to Cytochrome P450 3A4 (Quinine 3-monooxygenase) (CYPIIIA4) (Nifedipine oxidase) (NF-25) (P450-PCN1) isoform 2 [Bos taurus]	Bos taurus	5e-25	XP_888247.1
317	AU_Cv_EST_013B_E11	EH647419	unnamed protein product [Tetraodon nigroviridis]	Tetraodon nigroviridis	2e-13	CAG13199.1
318	AU_Cv_EST_013A_B08	EH647293	p63/73-like protein [Mytilus trossulus]	Mytilus trossulus	5e-26	ABI23725.1
319	AU_Cv_EST_002A_F10	EH646869	UDP-glucuronate decarboxylase 1 [Xenopus tropicalis] sp|Q6DF08|UXS1_XENTR UDP-glucuronic acid decarboxylase 1 (UDP-glucuronate decarboxylase 1) (UXS-1) gb|AAH76935.1| UDP-glucuronate decarboxylase 1 [Xenopus tropicalis]	Xenopus tropicalis	2e-52	NP_001006849.1
320	AU_Cv_EST_002A_D08	EH646849	pol-like protein [Ciona intestinalis]	Ciona intestinalis	7e-16	BAC82624.1
321	AU_Cv_EST_010A_H03	EH646228	C46F11.2a [Caenorhabditis elegans] emb|CAB03763.1| Hypothetical protein C46F11.2a [Caenorhabditis elegans]	Caenorhabditis elegans	2e-53	NP_001021220.1
322	AU_Cv_EST_007C_B05	EH645338	3-hydroxyisobutyrate dehydrogenase [Gallus gallus] emb|CAG31404.1| hypothetical protein [Gallus gallus]	Gallus gallus	1e-33	NP_001006362.1
323	AU_Cv_EST_006D_B06	EH645103	PREDICTED: similar to acyl-Coenzyme A oxidase isoform b [Macaca mulatta]	Macaca mulatta	3e-32	XP_001102134.1
324	AU_Cv_EST_006B_B12	EH644933	PREDICTED: similar to Kmo protein [Strongylocentrotus purpuratus] ref|XP_001194963.1| PREDICTED: similar to Kmo protein [Strongylocentrotus purpuratus]	Strongylocentrotus purpuratus	2e-37	XP_796984.1
325	AU_Cv_EST_006A_B04	EH644827	carboxypeptidase E	Aplysia californica	1e-33	AAC47412.1
326	AU_Cv_EST_006D_D07	EH645116	ATP-binding cassette transporter sub-family A [Pecten maximus]	Pecten maximus	6e-24	CAH59462.1
327	Contig\433		PREDICTED: similar to CG2064-PA [Strongylocentrotus purpuratus] ref|XP_001181244.1| PREDICTED: similar to CG2064-PA [Strongylocentrotus purpuratus]	Strongylocentrotus purpuratus	3e-22	XP_001199010.1
328	AU_Cv_EST_006A_G10	EH644885	Chit3 protein [Crassostrea gigas]	Crassostrea gigas	2e-56	CAI96027.1
329	AU_Cv_EST_015B_C02	EH648182	PREDICTED: similar to Cleavage and polyadenylation specificity factor, 30 kDa subunit (CPSF 30 kDa subunit) (NS1 effector domain-binding protein 1) (Neb-1) (No arches homolog) [Homo sapiens]	Homo sapiens	1e-57	XP_945726.2
330	AU_Cv_EST_011C_E11	EH646699	heterogeneous nuclear ribonucleoprotein L [Aplysia californica]	Aplysia californica	2e-10	AAW84264.1
331	AU_Cv_EST_007B_C06	EH645251	PREDICTED: similar to CG1826-PA [Strongylocentrotus purpuratus] ref|XP_001182216.1| PREDICTED: similar to CG1826-PA [Strongylocentrotus purpuratus]	Strongylocentrotus purpuratus	1e-43	XP_781910.2
332	AU_Cv_EST_008C_C03	EH645684	unnamed protein product [Tetraodon nigroviridis]	Tetraodon nigroviridis	7e-51	CAF92665.1
333	AU_Cv_EST_008C_B04	EH645676	hypothetical protein LOC558182 [Danio rerio] gb|AAI24197.1| Zgc:152963 [Danio rerio]	Danio rerio	4e-19	NP_001070027.1
334	AU_Cv_EST_004C_B06	EH644339	CHIT1 protein [Homo sapiens]	Homo sapiens	5e-25	AAH69614.1
335	AU_Cv_EST_004B_A12	EH644274	natural resistance-associated macrophage protein [Paralichthys olivaceus]	Paralichthys olivaceus	8e-39	AAX86980.1
336	Contig\218		PREDICTED: similar to CG3977-PA isoform 2 [Tribolium castaneum]	Tribolium castaneum	2e-38	XP_976116.1
337	Contig\295		PREDICTED: similar to CG17332-PA, isoform A isoform 1 [Tribolium castaneum]	Tribolium castaneum	5e-44	XP_966693.1
338	AU_Cv_EST_003A_B08	EH643883	ATP synthase gamma subunit [Aedes aegypti]	Aedes aegypti	1e-33	EAT39355.1
339	Contig\79		nuclear distribution gene C homolog [Gallus gallus] sp|Q5ZIN1|NUDC_CHICK Nuclear migration protein nudC (Nuclear distribution protein C homolog) emb|CAG32412.1| hypothetical protein [Gallus gallus]	Gallus gallus	4e-50	NP_001006311.1
340	Contig\131		mKIAA1028 protein [Mus musculus]	Mus musculus	5e-90	BAC65703.1
341	AU_Cv_EST_017A_H09	EH648833	PREDICTED: similar to anaphase promoting complex subunit 11 homolog [Tribolium castaneum]	Tribolium castaneum	7e-19	XP_972421.1
342	AU_Cv_EST_013B_C05	EH647395	PREDICTED: similar to mitotic feedback control protein Madp2 homolog isoform 2 [Gallus gallus]	Gallus gallus	2e-72	XP_420629.1
343	AU_Cv_EST_002B_E09	EH646934	PREDICTED: hypothetical protein [Strongylocentrotus purpuratus] ref|XP_001184351.1| PREDICTED: hypothetical protein [Strongylocentrotus purpuratus]	Strongylocentrotus purpuratus	3e-18	XP_001175609.1
344	AU_Cv_EST_009C_C01	EH646011	PREDICTED: similar to Centrin, EF-hand protein, 3 (CDC31 homolog, yeast) [Gallus gallus]	Gallus gallus	5e-73	XP_424696.2
345	AU_Cv_EST_007D_H11	EH645488	solute carrier family 17 (anion/sugar transporter), member 5 [Rattus norvegicus] gb|AAV73775.1| sialin [Rattus norvegicus] gb|AAH97482.1| Solute carrier family 17 (anion/sugar transporter), member 5 [Rattus norvegicus]	Rattus norvegicus	2e-19	NP_001009713.1
346	AU_Cv_EST_010B_B07	EH646254	PREDICTED: similar to ER degradation-enhancing alpha-mannosidase-like [Canis familiaris]	Canis familiaris	6e-58	XP_533753.2
347	AU_Cv_EST_002C_F10	EH647602	N-sulfoglucosamine sulfohydrolase (sulfamidase) [Canis familiaris] gb|AAG17206.1|AF217203_1 heparan sulfate sulfamidase [Canis familiaris] gb|AAG17207.1|AF217204_1 heparan sulfate sulfamidase [Canis familiaris]	Canis familiaris	1e-16	NP_001003114.1
348	Contig\303		unnamed protein product [Tetraodon nigroviridis]	Tetraodon nigroviridis	2e-59	CAG05364.1
349	AU_Cv_EST_016B_C03	EH648532	gi|90085112|dbj|BAE91297.1| unnamed protein product [Macaca fasc 129 3e-29	Macaca fascicularis	3e-29	XP_001166756.1
350	AU_Cv_EST_010D_E10	EH646464	ribosomal protein S19 [Crassostrea gigas]	Crassostrea gigas	2e-37	CAD91429.1
351	Contig\480		Vacuolar ATP synthase subunit B (V-ATPase B subunit) (Vacuolar proton pump B subunit) emb|CAA45706.1| H(+)-transporting ATPase [Manduca sexta]	Manduca sexta	9e-78	P31401
352	Contig\444		putative vacuolar ATP synthase subunit D [Homalodisca coagulata]	Homalodisca coagulata	2e-75	AAT01084.1
353	Contig\361		GA10801-PA [Drosophila pseudoobscura]	Drosophila pseudoobscura	3e-48	EAL29273.1
354	Contig\344		vacuolar ATPase subunit C [Bombyx mori] gb|ABD36144.1| vacuolar ATPase subunit C [Bombyx mori]	Bombyx mori	2e-65	NP_001040138.1
355	AU_Cv_EST_015B_F12	EH648241	putative vacuolar ATP synthase subunit F [Acyrthosiphon pisum]	Acythosiphon pisum	7e-39	ABD72676.1
356	AU_Cv_EST_004D_E02	EH644410	PREDICTED: similar to Vacuolar ATP synthase subunit d 1 (V-ATPase d subunit 1) (Vacuolar proton pump d subunit 1) (V-ATPase 39 kDa subunit 1) [Tribolium castaneum]	Tribolium castaneum	1e-83	XP_974905.1
357	AU_Cv_EST_010B_H03	EH646310	PREDICTED: similar to A type IV collagen [Gallus gallus]	Gallus gallus	2e-17	XP_420322.2
358	AU_Cv_EST_004B_A10	EH644273	soluble guanylyl cyclase beta-3 [Apis mellifera] dbj|BAD89804.1| soluble guanylyl cyclase beta-3 [Apis mellifera]	Apis mellifera	2e-23	NP_001012645.1
359	AU_Cv_EST_009D_B01	EH646087	sodium/glucose cotransporter [Crassostrea gigas]	Crassostrea gigas	5e-75	AAT44356.1
360	AU_Cv_EST_010A_E12	EH646209	Carnitine O-acetyltransferase (Carnitine acetylase) (CAT) (Carnitine acetyltransferase) (CrAT)	Mus musculus	2e-42	P47934
361	AU_Cv_EST_014B_E02	EH647850	PREDICTED: similar to Potassium channel tetramerisation domain containing protein 5 [Canis familiaris]	Canis familiaris	6e-55	XP_547178.2
362	AU_Cv_EST_012B_C08	EH647065	Chain A, The Crystal Structure Of Calcineurin B Homologous Proein 1 (Chp1) pdb|2CT9|B Chain B, The Crystal Structure Of Calcineurin B Homologous Proein 1 (Chp1)	Rattus norvegicus	2e-20	2CT9
363	AU_Cv_EST_005D_H11	EH644812	ENSANGP00000017088 [Anopheles gambiae str. PEST] gb|EAA11352.2| ENSANGP00000017088 [Anopheles gambiae str. PEST]	Anopheles gambiae	2e-32	XP_316233.2
364	AU_Cv_EST_001B_D05	EH649210	SJCHGC09036 protein [Schistosoma japonicum]	Schistosoma japonicum	2e-58	AAW25077.1
365	AU_Cv_EST_001A_F10	EH649155	PREDICTED: similar to CG6672-PA [Tribolium castaneum]	Tribolium castaneum	1e-51	XP_968324.1
366	AU_Cv_EST_012A_G06	EH647023	hypothetical protein LOC568160 [Danio rerio] emb|CAK04363.1| novel protein similar to vertebrate ATPase, Class II, type 9B (ATP9B) [Danio rerio]	Danio rerio	1e-51	NP_001038619.1
367	AU_Cv_EST_009D_B09	EH646093	Slc30a6-prov protein [Xenopus laevis]	Xenopus laevis	5e-49	AAH77520.1
368	AU_Cv_EST_006A_E08	EH644861	PREDICTED: similar to sideroflexin 3 [Gallus gallus]	Gallus gallus	7e-09	XP_414544.2
369	AU_Cv_EST_015C_C10	EH648321	PREDICTED: similar to transient receptor potential cation channel, subfamily M, member 3 [Strongylocentrotus purpuratus] ref|XP_789473.2| PREDICTED: similar to transient receptor potential cation channel, subfamily M, member 3 [Strongylocentrotus purpuratus]	Strongylocentrotus purpuratus	2e-13	XP_001198216.1
370	AU_Cv_EST_009A_B01	EH645834	ATPase H+ transporting lysosomal protein [Crassostrea gigas]	Crassostrea gigas	6e-25	AAT44357.1
371	AU_Cv_EST_006A_C02	EH644836	basolateral Na/K/Cl cotransporter	Necturus maculosus	6e-39	2117156A
372	AU_Cv_EST_001D_C05	EH649354	PREDICTED: similar to CG11665-PA [Apis mellifera]	Apis mellifera	2e-10	XP_394886.2
373	AU_Cv_EST_001A_A11	EH649103	preimplantation protein 3 [Xenopus tropicalis] emb|CAJ82405.1| preimplantation protein 3 [Xenopus tropicalis]	Xenopus tropicalis	1e-87	NP_001017210.1
374	Contig\59		PREDICTED: similar to low density lipoprotein receptor-related protein 2, partial [Danio rerio]	Danio rerio	5e-19	XP_699114.1
375	Contig\20		PREDICTED: syntaxin 8 isoform 1 [Pan troglodytes]	Pan troglodytes	6e-17	XP_001165617.1
376	AU_Cv_EST_014C_D04	EH647965	PREDICTED: similar to cubilin, partial [Danio rerio]	Danio rerio	4e-24	XP_694901.1
377	AU_Cv_EST_014A_E07	EH647806	PREDICTED: ATP-binding cassette, sub-family B (MDR/TAP), member 7 isoform 1 [Macaca mulatta]	Macaca mulatta	2e-11	XP_001096923.1
378	AU_Cv_EST_013D_B09	EH647669	PREDICTED: similar to C-type lectin domain family 4, member D [Macaca mulatta]	Macaca mulatta	2e-13	XP_001113566.1
379	AU_Cv_EST_013A_C01	EH647298	PREDICTED: hypothetical protein [Strongylocentrotus purpuratus] ref|XP_001179151.1| PREDICTED: hypothetical protein [Strongylocentrotus purpuratus]	Strongylocentrotus purpuratus	6e-39	XP_784756.2
380	AU_Cv_EST_012C_D04	EH647155	PREDICTED: similar to ENSANGP00000007239 [Strongylocentrotus purpuratus] ref|XP_001197642.1| PREDICTED: similar to ENSANGP00000007239 [Strongylocentrotus purpuratus]	Strongylocentrotus purpuratus	4e-22	XP_788510.2
381	AU_Cv_EST_008C_C12	EH645692	transmembrane 9 superfamily member 3 [Danio rerio] gb|AAH46021.1| Transmembrane 9 superfamily member 3 [Danio rerio]	Danio rerio	1e-51	NP_998554.1
382	AU_Cv_EST_007D_B08	EH645431	PREDICTED: similar to tumor suppressing subtransferable candidate 5 [Bos taurus]	Bos taurus	3e-54	XP_591971.2
383	AU_Cv_EST_006D_H09	EH645147	C-type lectin 2 [Anguilla japonica]	Anguilla japonica	5e-19	BAC54021.1
384	AU_Cv_EST_005C_A08	EH644657	hypothetical protein [Gallus gallus]	Gallus gallus	4e-09	CAG30961.1
385	AU_Cv_EST_005A_C05	EH644512	PREDICTED: similar to ATP-binding cassette, sub-family D, member 4 isoform 1 [Danio rerio]	Danio rerio	5e-22	XP_687440.1
386	AU_Cv_EST_004B_F03	EH644259	PREDICTED: similar to sorting nexin 2 isoform 4 [Macaca mulatta]	Macaca mulatta	5e-26	XP_001092124.1
387	AU_Cv_EST_004A_C08	EH644180	PREDICTED: similar to cubilin, partial [Danio rerio]	Danio rerio	1e-18	XP_694901.1
388	Contig\532		unnamed protein product [Tetraodon nigroviridis]	Tetraodon nigroviridis	4e-11	CAF90148.1
389	Contig\191		Y73B6BL.21 [Caenorhabditis elegans] gb|AAG23467.2| Hypothetical protein Y73B6BL.21 [Caenorhabditis elegans]	Caenorhabditis elegans	6e-09	NP_500977.2
390	Contig\109		hypothetical protein cgd4_3550 [Cryptosporidium parvum Iowa II] gb|EAK87770.1| secreted protein with signal peptide and 12 KAZAL repeats and a mucin-like stretch of threonines [Cryptosporidium parvum]	Cryptosporidium parvum	7e-10	XP_625931.1
391	AU_Cv_EST_016D_D08	EH648715	gi|108873786|gb|EAT38011.1| conserved hypothetical protein [Aede 62.8 5e-09	Aedes aegypti	5e-09	XP_974440.1
392	AU_Cv_EST_012D_A11	EH647213	unnamed protein product [Mus musculus]	Mus musculus	1e-08	BAE43351.1
393	AU_Cv_EST_011D_G08	EH646803	Rab family GTPase [Entamoeba histolytica HM-1:IMSS] dbj|BAB40675.1| small GTPase RabF1 [Entamoeba histolytica] gb|EAL46412.1| Rab family GTPase [Entamoeba histolytica HM-1:IMSS]	Entamoeba histolytica	7e-09	XP_651799.1
394	AU_Cv_EST_010D_C07	EH646447	MGC82611 protein [Xenopus laevis]	Xenopus laevis	1e-38	AAH73016.1
395	AU_Cv_EST_009B_B04	EH645931	hypothetical protein [Yarrowia lipolytica] emb|CAG80365.1| unnamed protein product [Yarrowia lipolytica CLIB122]	Yarrowia lypolytica	5e-31	XP_504759.1
396	AU_Cv_EST_005A_C04	EH644511	PREDICTED: hypothetical protein [Strongylocentrotus purpuratus] ref|XP_001192750.1| PREDICTED: hypothetical protein [Strongylocentrotus purpuratus]	Strongylocentrotus purpuratus	1e-15	XP_799032.1
397	AU_Cv_EST_003D_C02	EH644105	ENSANGP00000014258 [Anopheles gambiae str. PEST]	Anopheles gambiae	6e-27	EAA08066.3
398	AU_Cv_EST_003A_F06	EH643906	unnamed protein product [Kluyveromyces lactis] emb|CAG99581.1| unnamed protein product [Kluyveromyces lactis NRRL Y-1140]	Kluyveromyces lactis	8e-18	XP_454494.1
399	AU_Cv_EST_003A_C02	EH643887	PREDICTED: similar to MGC80831 protein [Gallus gallus]	Gallus gallus	5e-11	XP_001231641.1
400	AU_Cv_EST_007D_F09	EH645467	ATPase [Saccharophagus degradans 2-40] gb|ABD79996.1| ATPase [Saccharophagus degradans 2-40]	Saccharophagu degradans	2e-39	YP_526208.1
401	AU_Cv_EST_007B_H07	EH645318	PREDICTED: similar to galactokinase 1 [Strongylocentrotus purpuratus] ref|XP_001187174.1| PREDICTED: similar to galactokinase 1 [Strongylocentrotus purpuratus]	Strongylocentrotus purpuratus	4e-37	XP_798116.2
402	AU_Cv_EST_008D_G04	EH645806	RNA guanylyltransferase and 5'-phosphatase [Danio rerio] gb|AAH66685.1| RNA guanylyltransferase and 5'-phosphatase [Danio rerio] gb|AAT68133.1| mRNA capping enzyme [Danio rerio] emb|CAH68875.1| novel protein (zgc:76886) [Danio rerio] emb|CAH69114.1| novel protein (zgc:76886) [Danio rerio] emb|CAI29395.1| novel protein (zgc:76886) [Danio rerio]	Danio rerio	1e-20	NP_998032.1
403	AU_Cv_EST_008B_G02	EH645590	PREDICTED: hypothetical protein [Strongylocentrotus purpuratus] ref|XP_001175972.1| PREDICTED: hypothetical protein [Strongylocentrotus purpuratus]	Strongylocentrotus purpuratus	8e-51	XP_785441.1
404	AU_Cv_EST_016B_C02	EH648531	PREDICTED: similar to O-fucosyltransferase, putative [Strongylocentrotus purpuratus] ref|XP_001194654.1| PREDICTED: similar to O-fucosyltransferase, putative [Strongylocentrotus purpuratus]	Strongylocentrotus purpuratus	5e-35	XP_790311.1
405	Contig\548		RAS-like GTP-binding protein RHO gb|AAA27776.1| rho protein	Aplysia californica	6e-76	P01122
406	AU_Cv_EST_014D_E11	EH648071	PREDICTED: similar to Tetraspanin-7 (Tspan-7) (Transmembrane 4 superfamily member 2) (Cell surface glycoprotein A15) (PE31) (TALLA homolog) [Tribolium castaneum]	Tribolium castaneum	1e-31	XP_974699.1
407	Contig\449		dominin precursor [Crassostrea virginica]	Crassostrea virginica	2e-87	BAF30874.1
408	AU_Cv_EST_003D_G07	EH644145	dominin precursor [Crassostrea virginica]	Crassostrea virginica	2e-62	BAF30874.1
409	AU_Cv_EST_017A_G07	EH648823	PREDICTED: elongation factor RNA polymerase II [Macaca mulatta]	Macaca mulatta	3e-15	XP_001115395.1
410	AU_Cv_EST_006D_H05	EH645143	PREDICTED: similar to Transcription initiation factor IIF subunit beta (ATP-dependent helicase TfIIF-beta) (TFIIF-beta) isoform 1 [Apis mellifera]	Apis mellifera	1e-27	XP_623868.1
411	AU_Cv_EST_006B_C09	EH644938	PREDICTED: similar to neurobeachin [Danio rerio]	Danio rerio	4e-31	XP_683139.1
412	AU_Cv_EST_017D_F10	EH649079	TATA-binding protein [Petromyzon marinus]	Petromyzon marinus	7e-18	AAO34515.1
413	AU_Cv_EST_007B_B03	EH645242	PREDICTED: similar to Transcription initiation factor IIF alpha subunit (TFIIF-alpha) (Transcription factor 5 large chain) (TF5A) [Tribolium castaneum]	Tribolium castaneum	7e-29	XP_973020.1
414	AU_Cv_EST_017D_D12	EH649065	LIM domain only 4 [Danio rerio] gb|AAK26166.1| LIM only 4 protein [Danio rerio] gb|AAH45835.1| LIM domain only 4 [Danio rerio]	Danio rerio	2e-17	NP_817093.1
415	AU_Cv_EST_014A_G05	EH647826	MGC97667 protein [Xenopus tropicalis] gb|AAH90104.1| MGC97667 protein [Xenopus tropicalis]	Xenopus tropicalis	3e-17	NP_001015822.1
416	AU_Cv_EST_013B_H10	EH647446	PREDICTED: similar to polymerase (RNA) II (DNA directed) polypeptide D [Tribolium castaneum]	Tribolium castaneum	3e-44	XP_966894.1
417	AU_Cv_EST_011C_A01	EH646649	PREDICTED: similar to COP9 constitutive photomorphogenic homolog subunit 5 [Strongylocentrotus purpuratus]	Strongylocentrotus purpuratus	5e-50	XP_001190460.1
418	AU_Cv_EST_009C_B05	EH646006	novel protein similar to vertebrate ash1 (absent, small, or homeotic)-like (Drosophila) (ASH1L) [Danio rerio]	Danio rerio	2e-39	CAK04993.1
419	AU_Cv_EST_009A_A02	EH645824	PREDICTED: similar to traffic jam CG10034-PA [Apis mellifera]	Apis mellifera	1e-14	XP_001120764.1
420	AU_Cv_EST_008B_B11	EH645609	unnamed protein product [Tetraodon nigroviridis]	Tetraodon nigroviridis	4e-79	CAG04853.1
421	AU_Cv_EST_005C_F08	EH644704	PREDICTED: similar to Alpha-fetoprotein enhancer-binding protein (AT motif-binding factor) (AT-binding transcription factor 1) [Tribolium castaneum]	Tribolium castaneum	3e-43	XP_969252.1
422	Contig\280		hypothetical protein LOC436746 [Danio rerio] gb|AAH76341.1| Zgc:92883 [Danio rerio]	Danio rerio	8e-67	NP_001002473.1
423	Contig\206		IMP4, U3 small nucleolar ribonucleoprotein, homolog [Danio rerio] gb|AAH75765.1| IMP4, U3 small nucleolar ribonucleoprotein, homolog (yeast) [Danio rerio]	Danio rerio	1e-65	NP_001002719.1
424	Contig\29		hypothetical protein CC1G_05118 [Coprinopsis cinerea okayama7#130]	Coprinopsis cinerea	4e-43	EAU88352.1
425	Contig\413		T-box protein Tbx1 [Achaearanea tepidariorum]	Achaeranea tepidariorum	7e-17	BAD16723.1
426	AU_Cv_EST_017C_B12	EH648944	Protein BUD31 homolog (Protein G10 homolog) gb|AAK81863.1|AF395865_1 G10 protein [Branchiostoma belcheri]	Branchiostoma belcheri	4e-72	Q962X9
427	AU_Cv_EST_014B_E09	EH647901	transcription factor CP2B, putative [Aedes aegypti]	Aedes aegypti	6e-35	EAT47107.1
428	AU_Cv_EST_002D_C04	EH647634	Sox8 [Xenopus laevis]	Xenopus laevis	1e-31	AAQ67212.1
429	AU_Cv_EST_014A_A06	EH647762	PREDICTED: similar to axonal transport of synaptic vesicles [Gallus gallus]	Gallus gallus	1e-30	XP_422660.2
430	Contig\477		putative HMG-like protein [Dermacentor variabilis]	Dermacentor variabilis	4e-53	AAO92280.1
431	Contig\293		PREDICTED: similar to TEA domain family member 1 [Tribolium castaneum]	Tribolium castaneum	4e-58	XP_970363.1
432	Contig\115		PREDICTED: similar to Putative transcription factor SOX-14 [Tribolium castaneum]	Tribolium castaneum	2e-42	XP_973116.1
433	AU_Cv_EST_017D_C10	EH649057	hairy and enhancer of split 1, [Xenopus tropicalis] gb|AAH59761.1| Hairy and enhancer of split 1, (Drosophila) [Xenopus tropicalis] gb|AAZ04408.1| hairy2 [Xenopus tropicalis] emb|CAJ82465.1| Helix-loop-helix DNA-binding domain protein with Hairy Orange domain, similar to hes1 [Xenopus tropicalis]	Xenopus tropicalis	5e-37	NP_988870.1
434	AU_Cv_EST_014C_A04	EH647933	PREDICTED: similar to RAB, member of RAS oncogene family-like 3 [Apis mellifera]	Apis mellifera	2e-48	XP_624424.1
435	AU_Cv_EST_014B_F07	EH647908	Hypothetical protein CBG16139 [Caenorhabditis briggsae]	Caenorhabditis briggsae	3e-43	CAE69821.1
436	AU_Cv_EST_013A_D03	EH647311	PREDICTED: similar to Transcription factor HNF-4 homolog (dHNF4) [Tribolium castaneum]	Tribolium castaneum	3e-42	XP_968613.1
437	AU_Cv_EST_012D_B08	EH647222	ENSANGP00000025039 [Anopheles gambiae str. PEST]	Anopheles gambiae	2e-49	EAA43610.2
438	AU_Cv_EST_011B_F10	EH646637	PREDICTED: similar to NAD-dependent deacetylase sirtuin 2 homolog [Strongylocentrotus purpuratus] ref|XP_790234.2| PREDICTED: similar to NAD-dependent deacetylase sirtuin 2 homolog [Strongylocentrotus purpuratus]	Strongylocentrotus purpuratus	4e-40	XP_001195952.1
439	AU_Cv_EST_011A_B07	EH646501	PREDICTED: similar to Hormone receptor-like in 46 CG33183-PA, isoform A [Apis mellifera]	Apis mellifera	9e-21	XP_392128.3
440	AU_Cv_EST_010D_G03	EH646428	PREDICTED: similar to Max protein [Apis mellifera]	Apis mellifera	4e-38	XP_623530.1
441	AU_Cv_EST_010C_D11	EH646361	Six2 protein [Platynereis dumerilii]	Platynereis dumerilii	1e-32	CAC86663.1
442	AU_Cv_EST_010B_H11	EH646317	transcription factor protein [Ciona intestinalis] dbj|BAE06379.1| transcription factor protein [Ciona intestinalis]	Ciona intestinalis	2e-26	NP_001071680.1
443	AU_Cv_EST_009B_D10	EH645954	Taf12 protein [Danio rerio]	Danio rerio	6e-38	AAH50160.1
444	AU_Cv_EST_008B_H12	EH645663	PREDICTED: E1A binding protein p300 isoform 2 [Pan troglodytes]	Pan troglodytes	6e-31	XP_001168473.1
445	AU_Cv_EST_006B_C11	EH644940	PREDICTED: similar to Polycomb group RING finger protein 4 (Polycomb complex protein BMI-1) [Rattus norvegicus]	Rattus norvegicus	5e-46	XP_001073733.1
446	AU_Cv_EST_005B_C08	EH644611	PREDICTED: similar to Jumonji/ARID domain-containing protein 1C (SmcX protein) (Xe169 protein) isoform 4 [Danio rerio]	Danio rerio	2e-53	XP_709781.1
447	AU_Cv_EST_003B_B02	EH643947	estrogen receptor [Aplysia californica]	Aplysia californica	7e-70	AAQ95045.1
448	Contig\2		PREDICTED: similar to dynein intermediate chain 3 [Strongylocentrotus purpuratus] ref|XP_001176714.1| PREDICTED: similar to dynein intermediate chain 3 [Strongylocentrotus purpuratus]	Strongylocentrotus purpuratus	1e-67	XP_796667.1
449	AU_Cv_EST_004C_H12	EH644402	PREDICTED: hypothetical protein [Strongylocentrotus purpuratus] ref|XP_001178266.1| PREDICTED: hypothetical protein [Strongylocentrotus purpuratus]	Strongylocentrotus purpuratus	2e-48	XP_788121.2
450	AU_Cv_EST_010D_D09	EH646456	unnamed protein product [Tetraodon nigroviridis]	Tetraodon nigroviridis	5e-57	CAG07749.1
451	AU_Cv_EST_003A_D03	EH643894	Chain A, Crystal Structure Of Human Phosphoribosyl Pyrophosphate Synthetase 1 Mutant S132a pdb|2H07|B Chain B, Crystal Structure Of Human Phosphoribosyl Pyrophosphate Synthetase 1 Mutant S132a	Bos taurus	2e-26	2H07
452	AU_Cv_EST_016A_F04	EH648476	adenysuccinate lyase [Gallus gallus]	Gallus gallus	1e-69	AAV38134.1
453	Contig\615		PP2A inhibitor [Tetraodon fluviatilis]	Tetraodon fluviatilis	2e-82	AAB62936.1
454	Contig\426		Histone H2B emb|CAA37415.1| unnamed protein product [Platynereis dumerilii]	Platynereis dumerilii	3e-46	P19374
455	AU_Cv_EST_009B_H05	EH645986	ENSANGP00000015579 [Anopheles gambiae str. PEST]	Anopheles gambiae	1e-21	EAA06529.3
456	AU_Cv_EST_005B_D09	EH644619	histone 1 [Mytilus edulis]	Mytilus edulis	4e-20	CAA11816.1
457	AU_Cv_EST_005D_F09	EH644793	HIV-1 Tat interactive protein 2 [Danio rerio] gb|AAK60127.1|AF329850_1 Tat-interacting protein Tip30 [Danio rerio] gb|AAH97086.1| Htatip2 protein [Danio rerio]	Danio rerio	2e-10	NP_571756.1
458	AU_Cv_EST_002D_E06	EH647646	PREDICTED: similar to Cytochrome P450 4F6 (CYPIVF6) [Rattus norvegicus]	Rattus norvegicus	4e-17	XP_576190.2
459	AU_Cv_EST_015C_F02	EH648293	Unknown (protein for MGC:107768) [Xenopus tropicalis]	Xenopus tropicalis	6e-33	AAH89240.1
460	AU_Cv_EST_016B_E09	EH648556	PREDICTED: similar to LOC446948 protein [Strongylocentrotus purpuratus] ref|XP_001183118.1| PREDICTED: similar to LOC446948 protein [Strongylocentrotus purpuratus]	Strongylocentrotus purpuratus	5e-35	XP_789829.2
461	Contig\606		PREDICTED: similar to SelT-like protein precursor [Tribolium castaneum]	Tribolium castaneum	2e-46	XP_974477.1
462	Contig\604		lipoprotein receptor-related protein 5 [Xenopus laevis]	Xenopus laevis	3e-38	AAN09806.1
463	Contig\551		PREDICTED: similar to kuzbanian CG7147-PA, isoform A [Apis mellifera]	Apis mellifera	3e-12	XP_393114.3
464	Contig\460		CD9 antigen [Dasyatis akajei]	Dasyatis akajei	2e-29	CAJ28140.1
465	Contig\419		autophagy protein 5 [Pimephales promelas]	Pimephales promelas	1e-63	CAJ31280.1
466	Contig\3		PREDICTED: similar to CG11265-PA, isoform A [Apis mellifera]	Apis mellifera	1e-29	XP_625041.1
467	Contig\175		flagellar protofilament ribbon protein rib74 [Strongylocentrotus purpuratus] gb|AAQ88445.1| flagellar protofilament ribbon protein rib74 [Strongylocentrotus purpuratus]	Strongylocentrotus purpuratus	5e-85	NP_999828.1
468	Contig\111		PREDICTED: similar to Low-density lipoprotein receptor-related protein 4 precursor (Multiple epidermal growth factor-like domains 7) [Gallus gallus]	Gallus gallus	5e-75	XP_421114.2
469	AU_Cv_EST_017B_A03	EH648838	pol-like protein [Ciona intestinalis]	Ciona intestinalis	2e-46	BAC82626.1
470	AU_Cv_EST_015A_D06	EH648130	PREDICTED: similar to SLC26A10 [Danio rerio]	Danio rerio	2e-21	XP_686944.1
471	AU_Cv_EST_002B_B05	EH646903	conserved hypothetical protein [Aedes aegypti]	Aedes aegypti	2e-35	EAT44954.1
472	AU_Cv_EST_011D_D01	EH646745	PREDICTED: similar to PIN2/TRF1-interacting protein [Rattus norvegicus] ref|XP_001065542.1| PREDICTED: similar to PIN2/TRF1-interacting protein [Rattus norvegicus]	Rattus norvegicus	1e-34	XP_224282.3
473	AU_Cv_EST_008D_F09	EH645800	PREDICTED: similar to thrombospondin [Danio rerio]	Danio rerio	9e-19	XP_689968.1
474	AU_Cv_EST_005B_D02	EH644578	pol-like protein [Ciona intestinalis]	Ciona intestinalis	1e-11	BAC82626.1
475	AU_Cv_EST_003B_B10	EH643955	La ribonucleoprotein domain family, member 7 [Mus musculus]	Mus musculus	2e-06	AAH20127.1
476	AU_Cv_EST_002D_E04	EH647644	SUMO-1 activating enzyme E1 N subunit [Xenopus laevis] gb|AAH86263.1| Aos protein [Xenopus laevis]	Xenopus laevis	2e-18	AAM47491.1
477	Contig\502		PREDICTED: similar to eukaryotic initiation factor 4E binding protein [Strongylocentrotus purpuratus] ref|XP_001175559.1| PREDICTED: similar to eukaryotic initiation factor 4E binding protein [Strongylocentrotus purpuratus]	Strongylocentrotus purpuratus	3e-25	XP_001176376.1
478	AU_Cv_EST_002B_F01	EH646938	PREDICTED: similar to RNA polymerase transcriptional regulation mediator, subunit 6 homolog (Activator-recruited cofactor 33 kDa component) (ARC33) (NY-REN-28 antigen) [Apis mellifera]	Apis mellifera	4e-59	XP_624826.2
479	AU_Cv_EST_002A_E09	EH646861	PREDICTED: similar to dsRNA adenosine deaminase [Strongylocentrotus purpuratus]	Strongylocentrotus purpuratus	3e-16	XP_001183590.1
480	AU_Cv_EST_017C_D03	EH648958	Chain A, Crystal Structure Of Human Guanosine Monophosphate Reductase 2 (Gmpr2) pdb|2A7R|B Chain B, Crystal Structure Of Human Guanosine Monophosphate Reductase 2 (Gmpr2) pdb|2A7R|C Chain C, Crystal Structure Of Human Guanosine Monophosphate Reductase 2 (Gmpr2) pdb|2A7R|D Chain D, Crystal Structure Of Human Guanosine Monophosphate Reductase 2 (Gmpr2)	Homo sapiens	5e-68	2A7R
481	AU_Cv_EST_004C_C05	EH644347	PREDICTED: similar to CGI-114 protein [Gallus gallus]	Gallus gallus	2e-34	XP_417900.1
482	Contig\595		PREDICTED: dolichyl-diphosphooligosaccharide-protein glycosyltransferase [Pan troglodytes]	Pan troglodytes	7e-64	XP_001161661.1
483	AU_Cv_EST_008A_G01	EH645555	LOC733408 protein [Xenopus laevis]	Xenopus laevis	2e-67	AAI08613.1
484	AU_Cv_EST_017D_H04	EH649037	PREDICTED: hypothetical protein [Strongylocentrotus purpuratus] ref|XP_001185906.1| PREDICTED: hypothetical protein [Strongylocentrotus purpuratus]	Strongylocentrotus purpuratus	2e-22	XP_780865.1
485	AU_Cv_EST_016A_G07	EH648484	U4/U6 small nuclear ribonucleoprotein hPrp4 [Homo sapiens]	Homo sapiens	2e-11	AAC51925.1
486	AU_Cv_EST_005B_G11	EH644641	similar to NM_006276 splicing factor, arginine/serine-rich 7 [Schistosoma japonicum]	Schistosoma japonicum	3e-37	AAP06440.1
487	Contig\503		tektin 2 (testicular) [Bos taurus] sp|Q2T9Q6|TEKT2_BOVIN Tektin-2 gb|AAI11313.1| Tektin 2 (testicular) [Bos taurus]	Bos taurus	5e-59	NP_001033192.1
488	AU_Cv_EST_017C_E08	EH648974	hypothetical protein LOC394540 [Xenopus tropicalis] gb|AAH61369.1| Hypothetical protein MGC75928 [Xenopus tropicalis] gb|AAH72026.1| MGC78774 protein [Xenopus laevis]	Xenopus laevis	3e-24	NP_988943.1
489	AU_Cv_EST_010D_H10	EH646484	PREDICTED: similar to tricornered CG8637-PA [Apis mellifera]	Apis mellifera	3e-56	XP_001120829.1
490	AU_Cv_EST_010A_D05	EH646192	MGC68458 protein [Xenopus laevis]	Xenopus laevis	4e-30	AAH61933.1
491	AU_Cv_EST_004A_A12	EH644165	bax [Xenopus laevis] gb|AAR84081.1| Bax [Xenopus laevis]	Xenopus laevis	7e-27	AAK06406.1
492	AU_Cv_EST_009B_C07	EH645942	hypothetical protein FG08585.1 [Gibberella zeae PH-1] gb|EAA72613.1| hypothetical protein FG08585.1 [Gibberella zeae PH-1]	Gibberella zeae	3e-08	XP_388761.1
493	AU_Cv_EST_004B_A05	EH644268	PREDICTED: similar to fatty acid desaturase 2 [Bos taurus]	Bos taurus	1e-42	XP_600092.2
494	Contig\401		PREDICTED: similar to 3-hydroxybutyrate dehydrogenase, type 2 [Rattus norvegicus] ref|XP_001075590.1| PREDICTED: similar to 3-hydroxybutyrate dehydrogenase, type 2 [Rattus norvegicus]	Rattus norvegicus	2e-73	XP_215705.4
495	Contig\125		Acyl-Coenzyme A dehydrogenase, C-4 to C-12 straight chain [Danio rerio]	Danio rerio	6e-52	AAH95591.1
496	AU_Cv_EST_002B_G06	EH646953	PREDICTED: similar to Acetyl-CoA carboxylase (ACC) isoform 2 [Danio rerio]	Danio rerio	2e-84	XP_707289.1
497	AU_Cv_EST_004D_C12	EH644441	myosin heavy chain, nonmuscle or smooth muscle [Aedes aegypti]	Aedes aegypti	4e-28	EAT47478.1
498	AU_Cv_EST_014D_F06	EH648073	hypothetical protein LOC553261 [Danio rerio] gb|AAH96955.1| Zgc:113841 [Danio rerio]	Danio rerio	1e-16	NP_001020094.1
499	AU_Cv_EST_016C_A09	EH648597	PREDICTED: similar to Atb0+ protein precursor [Strongylocentrotus purpuratus]	Strongylocentrotus purpuratus	1e-53	XP_001179122.1
500	AU_Cv_EST_015D_B06	EH648358	toll interacting protein [Xenopus tropicalis] gb|AAH76673.1| Toll interacting protein [Xenopus tropicalis]	Xenopus tropicalis	2e-55	NP_001006923.1
501	AU_Cv_EST_009A_H10	EH645903	PREDICTED: similar to pleckstrin homology domain containing, family K member 1 [Apis mellifera]	Apis mellifera	1e-40	XP_393113.2
502	AU_Cv_EST_005D_F12	EH644795	PREDICTED: similar to Adapter molecule Crk [Tribolium castaneum]	Tribolium castaneum	2e-16	XP_970221.1
503	AU_Cv_EST_006B_G11	EH644978	Ddx47-prov protein [Xenopus tropicalis]	Xenopus tropicalis	4e-32	AAH62498.1
504	Contig\64		ras [Mytilus galloprovincialis]	Mytilus galloprovincialis	8e-81	ABC46896.1
505	AU_Cv_EST_016A_H12	EH648509	rab20-like protein [Crassostrea gigas]	Crassostrea gigas	9e-13	AAG10047.1
506	AU_Cv_EST_005B_A12	EH644600	PREDICTED: similar to Mig-2-like CG5588-PB, isoform B [Apis mellifera]	Apis mellifera	4e-59	XP_624520.1
507	Contig\517		peroxiredoxin V protein [Branchiostoma belcheri tsingtaunese]	Branchiostoma belcheri	4e-58	AAM18076.1
508	AU_Cv_EST_005C_G01	EH644709	signal recognition particle 54 [Danio rerio] gb|AAH45474.1| Signal recognition particle 54 [Danio rerio] gb|AAH67588.1| Signal recognition particle 54 [Danio rerio]	Danio rerio	3e-46	NP_957282.1
509	AU_Cv_EST_002B_F02	EH646939	hypothetical protein [Pongo pygmaeus]	Pongo pygmaeus	9e-15	CAI29746.1
510	AU_Cv_EST_007C_C06	EH645349	thioredoxin peroxidase BgTPx [Biomphalaria glabrata]	Biomphalaria glabrata	4e-65	AAK26236.1
511	AU_Cv_EST_016C_C03	EH648611	PREDICTED: similar to Importin alpha-7 subunit (Karyopherin alpha-6 subunit) (Importin alpha S2) isoform 1 [Apis mellifera]	Apis mellifera	7e-76	XP_393050.2
512	AU_Cv_EST_007A_H02	EH645224	PREDICTED: similar to Sec61 alpha [Gallus gallus]	Gallus gallus	5e-82	XP_424024.2
513	Contig\276		gi|119598464|gb|EAW78058.1| hairy and enhancer of split 1, (Dros 163 3e-39	Homo sapiens	3e-39	AAH39152.1
514	AU_Cv_EST_008C_C10	EH645690	transcription factor Tal [Crassostrea gigas]	Crassostrea gigas	2e-23	AAK72692.1
515	AU_Cv_EST_008B_G04	EH645648	PREDICTED: similar to bHLHZip transcription factor BIGMAX beta [Strongylocentrotus purpuratus] ref|XP_001176554.1| PREDICTED: similar to bHLHZip transcription factor BIGMAX beta [Strongylocentrotus purpuratus]	Strongylocentrotus purpuratus	8e-49	XP_793306.1
516	AU_Cv_EST_002D_D07	EH647733	adenylosuccinate synthetase [Aedes aegypti]	Aedes aegypti	6e-66	EAT45573.1
517	AU_Cv_EST_006D_F04	EH645088	unnamed protein product [Tetraodon nigroviridis]	Tetraodon nigroviridis	6e-24	CAG03378.1
518	AU_Cv_EST_008B_C07	EH645613	PREDICTED: casein kinase 1, alpha 1 isoform 1 [Macaca mulatta]	Macaca mulatta	1e-102	XP_001106203.1
519	AU_Cv_EST_005A_C11	EH644516	casein kinase 2, beta polypeptide [Homo sapiens]	Homo sapiens	3e-69	CAI18392.2
520	Contig\589		SH3-domain binding protein 5 (BTK-associated) [Rattus norvegicus]	Rattus norvegicus	3e-26	NP_446463.2
521	AU_Cv_EST_016C_E04	EH648631	sorting nexin 3 [Ixodes scapularis]	Ixodes scapularis	2e-12	AAY66964.1
522	AU_Cv_EST_015A_A12	EH648104	PREDICTED: similar to Src oncogene at 42A CG7873-PA, isoform A isoform 1 [Apis mellifera]	Apis mellifera	1e-32	XP_396043.2
523	AU_Cv_EST_010C_G04	EH646386	mapmodulin-like protein [Rhodnius prolixus]	Rhodnius prolixus	5e-38	AAQ20840.1
524	AU_Cv_EST_006D_F02	EH645086	PREDICTED: hypothetical protein [Gallus gallus]	Gallus gallus	1e-34	XP_414938.2
525	AU_Cv_EST_015D_C01	EH648365	PREDICTED: hypothetical protein [Strongylocentrotus purpuratus] ref|XP_001191235.1| PREDICTED: hypothetical protein [Strongylocentrotus purpuratus]	Strongylocentrotus purpuratus	3e-38	XP_783096.2
526	AU_Cv_EST_013B_A05	EH647376	baculoviral IAP repeat-containing 2 [Gallus gallus] gb|AAB88044.1| IAP homolog [Gallus gallus]	Gallus gallus	7e-07	NP_001007823.1
527	AU_Cv_EST_001C_H02	EH649320	peptidoglycan recognition protein S1 precursor [Chlamys farreri]	Chlamys farreri	9e-41	AAY53765.1
528	AU_Cv_EST_007D_H03	EH645480	peptidoglycan recognition protein S1 precursor [Chlamys farreri]	Chlamys farreri	1e-25	AAY53765.1
529	AU_Cv_EST_011A_E12	EH646537	hypothetical protein [Gallus gallus]	Gallus gallus	1e-29	CAG31982.1
530	AU_Cv_EST_001D_D07	EH649368	cyclin G1 [Xenopus tropicalis] gb|AAH75404.1| Cyclin G1 [Xenopus tropicalis] emb|CAJ83933.1| cyclin G1 [Xenopus tropicalis]	Xenopus tropicalis	9e-15	NP_001006698.1
531	Contig\205		PREDICTED: similar to CG7033-PA, isoform A [Tribolium castaneum]	Tribolium castaneum	5e-57	XP_970646.1
532	AU_Cv_EST_003A_D09	EH643899	PREDICTED: similar to acid phosphatase, prostate isoform 1 [Canis familiaris]	Canis familiaris	3e-07	XP_542782.2
533	AU_Cv_EST_001A_H02	EH649168	PREDICTED: similar to CG5452-PA [Tribolium castaneum]	Tribolium castaneum	3e-31	XP_970715.1
534	Contig\406		chromobox homolog 2 isoform 1 [Homo sapiens] sp|Q14781|CBX2_HUMAN Chromobox protein homolog 2	Homo sapiens	1e-06	NP_005180.1
535	AU_Cv_EST_017B_E11	EH648889	PREDICTED: thymidine kinase 2, mitochondrial [Pan troglodytes]	Pan troglodytes	4e-45	XP_511013.2
536	AU_Cv_EST_016C_F12	EH648674	PREDICTED: similar to Bromodomain adjacent to zinc finger domain protein 1B (Williams-Beuren syndrome chromosome region 9 protein homolog) (WBRS9) [Rattus norvegicus] ref|XP_001077467.1| PREDICTED: similar to Bromodomain adjacent to zinc finger domain protein 1B (Williams-Beuren syndrome chromosome region 9 protein homolog) (WBRS9) [Rattus norvegicus]	Rattus norvegicus	5e-34	XP_347167.1
537	AU_Cv_EST_006D_A01	EH645068	PREDICTED: similar to Folylpolyglutamate synthase [Strongylocentrotus purpuratus] ref|XP_001180391.1| PREDICTED: similar to Folylpolyglutamate synthase [Strongylocentrotus purpuratus]	Strongylocentrotus purpuratus	2e-43	XP_796835.2
538	AU_Cv_EST_017C_E06	EH648972	PREDICTED: similar to UDP-N-acetyl-alpha-D-galactosamine:polypeptide N-acetylgalactosaminyltransferase 2 [Rattus norvegicus]	Rattus norvegicus	7e-73	XP_001054081.1
539	AU_Cv_EST_001D_H02	EH649403	hypothetical protein LOC507484 [Bos taurus] gb|AAI05513.1| Similar to serine protease inhibitor, Kunitz type, 2 [Bos taurus]	Bos taurus	1e-14	NP_001039436.1
540	Contig\36		actin related protein 2/3 complex, 21 kDa subunit [Crassostrea gigas]	Crassostrea gigas	2e-96	CAD91425.1
541	AU_Cv_EST_007C_E07	EH645370	axonemal dynein light chain p33 [Strongylocentrotus purpuratus] sp|Q26630|IDLC_STRPU 33 kDa inner dynein arm light chain, axonemal (p33) gb|AAC47111.1| axonemal dynein light chain p33	Strongylocentrotus purpuratus	3e-58	NP_999680.1
542	AU_Cv_EST_001C_D06	EH649288	cysteine synthase [Aedes aegypti]	Aedes aegypti	2e-15	EAT39750.1
543	Contig\562		cystathionine gamma-lyase; cystathionase [Homo sapiens] dbj|BAD97096.1| cystathionase isoform 1 variant [Homo sapiens]	Homo sapiens	1e-46	AAB24700.1
544	AU_Cv_EST_009D_F03	EH646130	lipase-like, ab-hydrolase domain containing 2 [Mus musculus] dbj|BAC29705.1| unnamed protein product [Mus musculus] dbj|BAE37029.1| unnamed protein product [Mus musculus]	Mus musculus	7e-46	NP_766425.1
545	AU_Cv_EST_001A_D04	EH649129	PREDICTED: similar to MGC80358 protein [Strongylocentrotus purpuratus] ref|XP_001177016.1| PREDICTED: similar to MGC80358 protein [Strongylocentrotus purpuratus]	Strongylocentrotus purpuratus	4e-16	XP_784191.1
546	Contig\251		Itm1 protein [Xenopus laevis]	Xenopus laevis	5e-72	AAH85031.1
547	AU_Cv_EST_011C_F05	EH646705	Protein KIAA0776 dbj|BAE21308.1| unnamed protein product [Mus musculus]	Mus musculus	5e-65	Q8CCJ3
548	Contig\225		PREDICTED: similar to Protein phosphatase methylesterase 1, partial [Strongylocentrotus purpuratus] ref|XP_783591.2| PREDICTED: similar to Protein phosphatase methylesterase 1, partial [Strongylocentrotus purpuratus]	Strongylocentrotus purpuratus	1e-45	XP_001202410.1
549	AU_Cv_EST_015B_A01	EH648179	PREDICTED: similar to CG3793-PA [Apis mellifera]	Apis mellifera	2e-43	XP_392837.3
550	Contig\334		hypothetical protein LOC549920 [Xenopus tropicalis] emb|CAJ83184.1| NADH dehydrogenase (ubiquinone) flavoprotein 2 [Xenopus tropicalis]	Xenopus tropicalis	1e-76	NP_001017166.1
551	AU_Cv_EST_017C_D01	EH648956	PREDICTED: NADH dehydrogenase (ubiquinone) Fe-S protein 6 [Rattus norvegicus] ref|XP_001053017.1| PREDICTED: NADH dehydrogenase (ubiquinone) Fe-S protein 6 [Rattus norvegicus]	Rattus norvegicus	1e-21	XP_001053018.1
552	AU_Cv_EST_015A_A08	EH648100	Dvir_CG1970 [Drosophila virilis]	Drosophila virilis	2e-72	ABD64789.1
553	AU_Cv_EST_012B_H10	EH647119	ENSANGP00000014833 [Anopheles gambiae str. PEST]	Anopheles gambiae	2e-18	EAA14441.3
554	AU_Cv_EST_001C_G06	EH649313	PREDICTED: similar to diacylglycerol kinase, zeta 104kDa, partial [Strongylocentrotus purpuratus] ref|XP_001180125.1| PREDICTED: similar to diacylglycerol kinase, zeta 104kDa, partial [Strongylocentrotus purpuratus]	Strongylocentrotus purpuratus	2e-11	XP_787843.2
555	Contig\423		Methionine-R-sulfoxide reductase (Selenoprotein X 1) (Selenoprotein R)	Suberites sp.	4e-33	Q9JLC3
556	AU_Cv_EST_016C_E02	EH648629	methionine-R-sulfoxide reductase B3 [Mus musculus] dbj|BAC39776.1| unnamed protein product [Mus musculus] gb|AAH96447.1| Methionine sulfoxide reductase B3 [Mus musculus] dbj|BAE23258.1| unnamed protein product [Mus musculus]	Mus musculus	3e-38	NP_796066.1
557	AU_Cv_EST_012C_H03	EH647195	estrogen-related receptor beta like 1 [Xenopus tropicalis]	Xenopus tropicalis	5e-22	NP_001016561.1
558	Contig\485		MGC83295 protein [Xenopus laevis]	Xenopus laevis	3e-52	AAH81099.1
559	AU_Cv_EST_007C_E10	EH645371	PREDICTED: similar to exportin 6 [Rattus norvegicus] ref|XP_001076854.1| PREDICTED: similar to exportin 6 [Rattus norvegicus]	Rattus norvegicus	2e-64	XP_574559.2
560	AU_Cv_EST_016B_B04	EH648522	ribosomal protein S3a [Crassostrea gigas]	Crassostrea gigas	2e-80	CAD91420.1
561	AU_Cv_EST_014C_H10	EH648006	PREDICTED: similar to PDCD-5 CG13072-PA [Apis mellifera]	Apis mellifera	1e-31	XP_623981.1
562	AU_Cv_EST_004B_B11	EH644280	Calcium-independent protein kinase C (APL II) gb|AAA27771.1| protein kinase C [Aplysia californica] prf||1716374B protein kinase C II	Aplysia californica	8e-44	Q16975
563	AU_Cv_EST_010A_B12	EH646177	PREDICTED: similar to CG1837-PA [Tribolium castaneum]	Tribolium castaneum	1e-16	XP_971669.1
564	Contig\511		unnamed protein product [Tetraodon nigroviridis]	Tetraodon nigroviridis	1e-93	CAG02960.1
565	AU_Cv_EST_013C_B07	EH647465	baculoviral IAP repeat-containing 4 [Gallus gallus] gb|AAL47170.1|AF451854_1 inhibitor of apoptosis protein 3 [Gallus gallus]	Gallus gallus	1e-20	NP_989919.1
566	AU_Cv_EST_007B_E07	EH645300	PREDICTED: hypothetical protein [Strongylocentrotus purpuratus] ref|XP_001178634.1| PREDICTED: hypothetical protein [Strongylocentrotus purpuratus]	Strongylocentrotus purpuratus	1e-30	XP_784304.2
567	AU_Cv_EST_005C_A02	EH644652	PREDICTED: hypothetical protein [Gallus gallus]	Gallus gallus	3e-59	XP_422117.1
568	AU_Cv_EST_006C_H10	EH645065	PREDICTED: similar to collectin sub-family member 12 isoform II [Macaca mulatta]	Macaca mulatta	6e-10	XP_001088438.1
569	AU_Cv_EST_001B_D03	EH649208	electron transfer flavoprotein beta subunit [Hydra vulgaris]	Hydra vulgaris	4e-34	AAK51138.1
570	Contig\8		PREDICTED: similar to cytochrome oxidase assembly factor [Strongylocentrotus purpuratus] ref|XP_001178744.1| PREDICTED: similar to cytochrome oxidase assembly factor [Strongylocentrotus purpuratus]	Strongylocentrotus purpuratus	4e-21	XP_780720.1
571	Contig\568		GH20022p [Drosophila melanogaster]	Drosophila melanogaster	7e-19	AAM50188.1
572	Contig\284		cytochrome b [Crassostrea virginica] gb|AAW69396.1| cytochrome b [Crassostrea virginica]	Crassostrea virginica	3e-48	YP_254651.1
573	Contig\195		dihydrolipoamide dehydrogenase [Gallus gallus] emb|CAG31211.1| hypothetical protein [Gallus gallus]	Gallus gallus	7e-57	NP_001025898.1
574	AU_Cv_EST_017B_G06	EH648906	PREDICTED: similar to glutaryl-Coenzyme A dehydrogenase [Strongylocentrotus purpuratus] ref|XP_001177809.1| PREDICTED: similar to glutaryl-Coenzyme A dehydrogenase [Strongylocentrotus purpuratus]	Strongylocentrotus purpuratus	3e-69	XP_785958.1
575	AU_Cv_EST_017B_D04	EH648871	ENSANGP00000014725 [Anopheles gambiae str. PEST]	Anopheles gambiae	2e-30	EAA08310.3
576	AU_Cv_EST_015C_H11	EH648342	acyl-coa dehydrogenase [Aedes aegypti]	Aedes aegypti	5e-27	EAT45617.1
577	AU_Cv_EST_003B_G10	EH643999	GH07925p [Drosophila melanogaster]	Drosophila melanogaster	4e-14	AAL13543.1
578	Contig\553		PREDICTED: similar to L-isoaspartyl protein carboxyl methyltransferase, like [Strongylocentrotus purpuratus] ref|XP_001189051.1| PREDICTED: similar to L-isoaspartyl protein carboxyl methyltransferase, like [Strongylocentrotus purpuratus]	Strongylocentrotus purpuratus	2e-73	XP_786523.2
579	AU_Cv_EST_009C_A05	EH645996	MGC82502 protein [Xenopus laevis]	Xenopus laevis	8e-13	AAH72297.1
580	Contig\342		calcineurin A [Mizuhopecten yessoensis]	Mizuhopecten yessoensis	3e-82	BAA94542.1
581	AU_Cv_EST_008C_H03	EH645732	GA21595-PA [Drosophila pseudoobscura]	Drosophila pseudoobscura	7e-07	EAL30309.1
582	AU_Cv_EST_008A_D12	EH645533	protein-tyrosine-phosphatase (EC 3.1.3.48), receptor type H precursor - human	Homo sapiens	4e-10	A49724
583	AU_Cv_EST_005A_F12	EH644545	hypothetical protein LOC565063 [Danio rerio] emb|CAI20686.1| novel protein similar to vertebrate myotubularin related protein 9 (MTMR9) [Danio rerio]	Danio rerio	1e-70	NP_001038535.1
584	AU_Cv_EST_017D_H07	EH649091	PREDICTED: serine/threonine protein kinase 11 [Pan troglodytes]	Pan troglodytes	1e-31	XP_524028.2
585	AU_Cv_EST_016B_B08	EH648526	PREDICTED: inhibitor of kappa light polypeptide gene enhancer in B-cells, kinase complex-associated protein isoform 1 [Pan troglodytes]	Pan troglodytes	4e-34	XP_001142759.1
586	AU_Cv_EST_015A_H03	EH648169	Serine/threonine-protein kinase H1 homolog gb|AAX19940.1| protein serine kinase [Pinctada fucata]	Pinctada fucata	3e-68	Q4KTY1
587	AU_Cv_EST_012A_E04	EH647004	PREDICTED: hypothetical protein [Strongylocentrotus purpuratus] ref|XP_790989.2| PREDICTED: hypothetical protein [Strongylocentrotus purpuratus]	Strongylocentrotus purpuratus	6e-54	XP_001192247.1
588	AU_Cv_EST_011C_A06	EH646653	PREDICTED: similar to hormone-sensitive lipase testicular [Strongylocentrotus purpuratus]	Strongylocentrotus purpuratus	4e-16	XP_001194738.1
589	AU_Cv_EST_006D_B03	EH645073	PREDICTED: similar to STK9 protein [Gallus gallus]	Gallus gallus	8e-17	XP_425571.2
590	AU_Cv_EST_014C_F01	EH647982	signal peptidase complex subunit 2 homolog [Danio rerio] sp|Q5BJI9|SPCS2_BRARE Probable signal peptidase complex subunit 2 (Microsomal signal peptidase 25 kDa subunit) (SPase 25 kDa subunit) gb|AAH91463.1| Signal peptidase complex subunit 2 homolog (S. cerevisiae) [Danio rerio]	Danio rerio	4e-50	NP_001013487.1
591	Contig\628		gi|119618869|gb|EAW98463.1| ubiquitin C, isoform CRA_a [Homo ... 318 4e-86	Homo sapiens	4e-86	XP_001234600.1
592	Contig\120		Chain A, Crystal Structure Of A Putative Ubiquitin-Conjugating Enzyme E2 From Toxoplasma Gondii	Xenopus tropicalis	1e-28	2AYV
593	AU_Cv_EST_015A_F01	EH648145	MGC80562 protein [Xenopus laevis]	Xenopus laevis	5e-27	AAH73232.1
594	AU_Cv_EST_002B_F05	EH646941	PREDICTED: similar to NEDD8-conjugating enzyme [Apis mellifera]	Apis mellifera	1e-40	XP_394551.1
595	AU_Cv_EST_002B_E11	EH646936	Rabggta-prov protein [Xenopus laevis]	Xenopus laevis	1e-50	AAH77401.1
596	AU_Cv_EST_007A_D10	EH645188	PREDICTED: similar to KIAA0309 [Danio rerio]	Danio rerio	1e-56	XP_691908.1
597	AU_Cv_EST_005B_C03	EH644575	ribosomal protein S30 [Crassostrea gigas]	Crassostrea gigas	5e-63	BAE16016.1
598	AU_Cv_EST_004D_C07	EH644437	PREDICTED: similar to Ribophorin II [Strongylocentrotus purpuratus] ref|XP_001189474.1| PREDICTED: similar to Ribophorin II [Strongylocentrotus purpuratus]	Strongylocentrotus purpuratus	3e-34	XP_783899.1
599	Contig\270		PREDICTED: similar to U5 snRNP-specific protein (Prp8-binding) [Rattus norvegicus]	Rattus norvegicus	8e-65	XP_232775.4
600	AU_Cv_EST_017D_H01	EH649034	unnamed protein product [Tetraodon nigroviridis]	Tetraodon nigroviridis	7e-48	CAF90819.1
601	AU_Cv_EST_011A_G11	EH646558	PREDICTED: similar to Small nuclear ribonucleoprotein F (snRNP-F) (Sm protein F) (Sm-F) (SmF) [Mus musculus]	Mus musculus	8e-36	XP_919276.2
602	AU_Cv_EST_011A_C06	EH646510	PREDICTED: hypothetical protein [Strongylocentrotus purpuratus] ref|XP_001183393.1| PREDICTED: hypothetical protein [Strongylocentrotus purpuratus]	Strongylocentrotus purpuratus	2e-27	XP_793342.2
603	AU_Cv_EST_010D_B12	EH646444	ENSANGP00000019328 [Anopheles gambiae str. PEST]	Anopheles gambiae	1e-106	EAA06480.3
604	Contig\403		apoptosis-linked gene 2 [Suberites domuncula]	Suberites domuncula	2e-76	CAF74916.1
605	AU_Cv_EST_006B_E01	EH644906	PREDICTED: similar to ciliary rootlet coiled-coil, rootletin [Canis familiaris]	Canis familiaris	2e-18	XP_544542.2
606	AU_Cv_EST_001C_A03	EH649260	hypothetical protein LOC407866 [Xenopus tropicalis] gb|AAH67921.1| Hypothetical protein MGC69492 [Xenopus tropicalis] emb|CAJ82231.1| chaperonin containing TCP1, subunit 6A (zeta 1) [Xenopus tropicalis]	Xenopus tropicalis	1e-88	NP_001001208.1
607	Contig\540		CG2852-PA, isoform A [Drosophila melanogaster] gb|AAF46873.1| CG2852-PA, isoform A [Drosophila melanogaster] gb|AAX33414.1| RE50843p [Drosophila melanogaster]	Drosophila melanogaster	1e-60	NP_611695.1
608	Contig\533		FKBP12 [Bombyx mori]	Bombyx mori	7e-45	ABK15648.1
609	Contig\345		84kDa heat shock protein [Haliotis tuberculata]	Haliotis tuberculata	7e-78	CAK95235.1
610	Contig\21		PREDICTED: similar to T-complex protein 1 subunit alpha (TCP-1-alpha) (CCT-alpha) isoform 1 [Apis mellifera]	Apis mellifera	8e-86	XP_392660.2
611	Contig\155		FK506 binding protein 4 [Danio rerio]	Danio rerio	4e-55	AAH71516.1
612	AU_Cv_EST_017C_H09	EH649006	Cctgamma CG8977-PA, isoform A [Drosophila melanogaster] ref|NP_732167.1| Cctgamma CG8977-PB, isoform B [Drosophila melanogaster] sp|P48605|TCPG_DROME T-complex protein 1 subunit gamma (TCP-1-gamma) (CCT-gamma) gb|AAF55350.1| CG8977-PA, isoform A [Drosophila melanogaster] gb|AAL90281.1| LD20933p [Drosophila melanogaster] gb|AAN13716.1| CG8977-PB, isoform B [Drosophila melanogaster]	Drosophila melanogaster	2e-42	NP_650572.2
613	AU_Cv_EST_017B_B07	EH648851	chaperonin containing TCP1, subunit 8 (theta) [Danio rerio]	Danio rerio	2e-74	AAQ91225.1
614	AU_Cv_EST_012A_C04	EH646988	heat shock protein HSP60 [Schistosoma mansoni]	Schistosoma mansoni	7e-13	AAM69406.1
615	AU_Cv_EST_010C_G09	EH646391	PREDICTED: hypothetical protein [Strongylocentrotus purpuratus] ref|XP_001182308.1| PREDICTED: hypothetical protein [Strongylocentrotus purpuratus]	Strongylocentrotus purpuratus	8e-35	XP_794448.1
616	AU_Cv_EST_009A_G06	EH645889	chaperonin subunit 6a zeta [Bombyx mori] gb|ABD36094.1| chaperonin subunit 6a zeta [Bombyx mori]	Bombyx mori	4e-44	NP_001040108.1
617	AU_Cv_EST_008D_E12	EH645791	SD06594p [Drosophila melanogaster]	Drosophila melanogaster	2e-74	AAQ23524.1
618	AU_Cv_EST_012A_B02	EH646979	GA19527-PA [Drosophila pseudoobscura]	Drosophila pseudoobscura	2e-23	EAL27327.1
619	Contig\397		PREDICTED: similar to Splicing factor 3A subunit 3 (Spliceosome-associated protein 61) (SAP 61) (SF3a60) [Apis mellifera]	Apis mellifera	1e-67	XP_397399.2
620	AU_Cv_EST_014A_A10	EH647765	PREDICTED: similar to scavenger receptor cysteine-rich protein type 12 precursor, partial [Strongylocentrotus purpuratus] ref|XP_001180320.1| PREDICTED: similar to scavenger receptor cysteine-rich protein type 12 precursor, partial [Strongylocentrotus purpuratus]	Strongylocentrotus purpuratus	8e-19	XP_791976.2
621	Contig\371		PREDICTED: similar to eukaryotic translation initiation factor 4A2 isoform 1 [Tribolium castaneum] ref|XP_975873.1| PREDICTED: similar to eukaryotic translation initiation factor 4A2 isoform 2 [Tribolium castaneum]	Tribolium castaneum	1e-71	XP_966500.1
622	AU_Cv_EST_015B_C03	EH648207	PREDICTED: similar to eukaryotic translation initiation factor 4 gamma 3 [Danio rerio]	Danio rerio	2e-47	XP_684072.1
623	AU_Cv_EST_011A_F05	EH646542	PREDICTED: similar to CG9177-PB, isoform B isoform 2 [Tribolium castaneum]	Tribolium castaneum	1e-35	XP_975724.1
624	AU_Cv_EST_005D_D02	EH644734	protein translation factor SUI1-like [Ixodes scapularis]	Ixodes scapularis	1e-38	AAY66832.1
625	AU_Cv_EST_005B_A07	EH644598	unnamed protein product [Tetraodon nigroviridis]	Tetraodon nigroviridis	9e-17	CAF99687.1
626	Contig\141		unnamed protein product [Mus musculus]	Mus musculus	4e-12	BAE39611.1
627	AU_Cv_EST_004B_B02	EH644243	peptidoglycan recognition protein [Biomphalaria glabrata]	Biomphalaria glabrata	4e-10	ABK76644.1
628	AU_Cv_EST_011B_D02	EH646585	PREDICTED: similar to Structural maintenance of chromosome 2-like 1 protein (Chromosome-associated protein E) (hCAP-E) (XCAP-E homolog) isoform 1 [Canis familiaris]	Canis familiaris	6e-20	XP_538759.2
629	AU_Cv_EST_007C_B03	EH645336	hypothetical protein DEHA0B13134g [Debaryomyces hansenii CBS767] sp|Q6BWA5|IPYR_DEBHA Inorganic pyrophosphatase (Pyrophosphate phospho-hydrolase) (PPase) emb|CAG85520.1| unnamed protein product [Debaryomyces hansenii CBS767]	Debaryomyces hansenii	6e-49	XP_457514.1
630	AU_Cv_EST_002D_D03	EH647638	unnamed protein product [Tetraodon nigroviridis]	Tetraodon nigroviridis	2e-34	CAF99617.1
631	Contig\631		MGC130901 protein [Xenopus laevis]	Xenopus laevis	7e-35	AAI10736.1
632	AU_Cv_EST_013A_E12	EH647330	Delta-aminolevulinic acid dehydratase (Porphobilinogen synthase) (ALADH)	Pongo pygmaeus	8e-39	Q5R971
633	AU_Cv_EST_011C_A05	EH646652	actin related protein 2/3 complex subunit 1A variant [Homo sapiens]	Homo sapiens	3e-64	BAD96735.1
634	AU_Cv_EST_003C_B06	EH644022	PREDICTED: hypothetical protein [Gallus gallus]	Gallus gallus	2e-25	XP_001233561.1
635	Contig\156		PREDICTED: similar to katanin p80 (WD40-containing) subunit B 1 [Apis mellifera]	Apis mellifera	2e-57	XP_393828.2
636	AU_Cv_EST_015A_B01	EH648105	hypothetical protein LOC449989 [Danio rerio] gb|AAH83480.1| Zgc:103754 [Danio rerio]	Danio rerio	5e-42	NP_001006010.1
637	AU_Cv_EST_007A_G09	EH645220	PREDICTED: similar to CG6796-PA isoform 2 [Bos taurus]	Bos taurus	2e-35	XP_876703.1
638	AU_Cv_EST_005D_D01	EH644733	LOC734179 protein [Xenopus laevis]	Xenopus laevis	2e-37	AAI10785.1
639	Contig\177		elongation factor 1 alpha [Mytilus galloprovincialis]	Mytilus galloprovincialis	3e-87	BAD35019.1
640	AU_Cv_EST_004D_H01	EH644415	translation elongation factor-1 gamma [Locusta migratoria]	Locusta migratoria	6e-64	AAL78751.1
641	AU_Cv_EST_004B_F06	EH644303	translation elongation factor-1 gamma [Locusta migratoria]	Locusta migratoria	3e-73	AAL78751.1
642	AU_Cv_EST_015C_D10	EH648325	eukaryotic translation initiation factor 2 beta [Ictalurus punctatus]	Ictalurus punctatus	5e-14	ABC75554.1
643	AU_Cv_EST_007C_A03	EH645326	PREDICTED: similar to CG8053-PA, isoform A [Tribolium castaneum]	Tribolium castaneum	1e-39	XP_967161.1
644	Contig\400		QM-like protein [Pinctada fucata] gb|AAN85578.1| QM protein [Pinctada fucata]	Pinctada fucata	7e-90	AAQ09228.1
645	Contig\38		PREDICTED: similar to translation initiation factor 2 gamma subunit [Strongylocentrotus purpuratus] ref|XP_787081.2| PREDICTED: similar to translation initiation factor 2 gamma subunit [Strongylocentrotus purpuratus]	Strongylocentrotus purpuratus	4e-65	XP_001178408.1
646	AU_Cv_EST_017D_B05	EH649046	ribosomal protein S19 [Chlamys farreri]	Chlamys farreri	2e-31	AAO11519.1
647	AU_Cv_EST_017C_H01	EH648999	putative ribosomal protein L12e [Acyrthosiphon pisum]	Acythosiphon pisum	4e-23	ABD76372.1
648	AU_Cv_EST_017B_D07	EH648874	S9e ribosomal protein [Meladema coriacea]	Meladema coriacea	7e-78	CAH04322.1
649	AU_Cv_EST_015D_H12	EH648426	ribosomal protein L35 [Mus musculus] ref|NP_997676.1| ribosomal protein L35 [Rattus norvegicus] sp|P17078|RL35_RAT 60S ribosomal protein L35 emb|CAA36001.1| unnamed protein product [Rattus norvegicus] dbj|BAB27082.1| unnamed protein product [Mus musculus] dbj|BAB28169.1| unnamed protein product [Mus musculus] gb|AAH58499.1| Ribosomal protein L35 [Rattus norvegicus] gb|AAH94634.1| Ribosomal protei…	Rattus norvegicus	1e-46	NP_079868.1
650	AU_Cv_EST_015D_F12	EH648405	ribosomal protein L22 [Argopecten irradians]	Argopecten irradians	1e-68	AAN05585.1
651	AU_Cv_EST_014C_D01	EH647962	unknown [Ixodes scapularis]	Ixodes scapularis	1e-43	AAY66860.1
652	AU_Cv_EST_014B_G05	EH647915	ribosomal protein L28 [Haliotis asinina]	Haliotis asinina	3e-42	AAX11340.1
653	AU_Cv_EST_014B_C06	EH647879	PREDICTED: similar to CG2099-PA [Tribolium castaneum]	Tribolium castaneum	1e-41	XP_969089.1
654	AU_Cv_EST_002C_H07	EH647617	ribosomal protein L23a [Argopecten irradians]	Argopecten irradians	2e-39	AAN05592.1
655	AU_Cv_EST_013A_H10	EH647360	eukaryotic translation initiation factor 3, subunit 6 [Danio rerio]	Danio rerio	9e-67	CAK04060.1
656	AU_Cv_EST_002B_G07	EH646954	SJCHGC01793 protein [Schistosoma japonicum]	Schistosoma japonicum	3e-09	AAW25036.1
657	AU_Cv_EST_011B_E09	EH646632	40S ribosomal protein [Perinereis aibuhitensis]	Peinereis aibuhitensis	3e-58	AAO43049.1
658	AU_Cv_EST_009D_E12	EH646127	ribosomal protein S7 [Argopecten irradians]	Argopecten irradians	4e-53	AAN05602.1
659	AU_Cv_EST_006B_A10	EH644921	ribosomal protein L17 [Ixodes scapularis]	Ixodes scapularis	9e-58	AAY66910.1
660	AU_Cv_EST_005D_F08	EH644792	ribosomal protein L24 [Crassostrea gigas]	Crassostrea gigas	4e-59	CAD91424.1
661	AU_Cv_EST_003A_H12	EH643938	PREDICTED: similar to eukaryotic translation initiation factor 2B, subunit 2 beta [Strongylocentrotus purpuratus]	Strongylocentrotus purpuratus	1e-52	XP_001181003.1
662	AU_Cv_EST_003A_G02	EH643911	unnamed protein product [Drosophila melanogaster]	Drosophila melanogaster	1e-32	CAA33804.1
Level	GO ID		Term	category	No. fo hits
2	GO:0016032		viral life cycle	biological_process	4
No.	EST	GenBank Accession no.	Putative match	Organism	E-value	Hit ID
1	AU_Cv_EST_016A_D05	EH648459	PREDICTED: similar to C-terminal-binding protein (CtBP protein) (dCtBP) isoform 1 [Apis mellifera]	Apis mellifera	1e-37	XP_392682.2
2	AU_Cv_EST_002A_C04	EH646835	PREDICTED: hypothetical protein [Strongylocentrotus purpuratus] ref|XP_001175971.1| PREDICTED: hypothetical protein [Strongylocentrotus purpuratus]	Strongylocentrotus purpuratus	1e-14	XP_783035.2
3	Contig\578		PREDICTED: similar to Der1-like domain family, member 1 [Strongylocentrotus purpuratus] ref|XP_001182674.1| PREDICTED: similar to Der1-like domain family, member 1 [Strongylocentrotus purpuratus]	Strongylocentrotus purpuratus	2e-70	XP_797383.1
4	AU_Cv_EST_013D_B09	EH647669	PREDICTED: similar to C-type lectin domain family 4, member D [Macaca mulatta]	Macaca mulatta	2e-13	XP_001113566.1
Level	GO ID		Term	category	No. fo hits
2	GO:0007275		development	biological_process	69
No.	EST	GenBank Accession no.	Putative match	Organism	E-value	Hit ID
1	AU_Cv_EST_011B_H05	EH646609	BMP type 1b receptor [Crassostrea gigas]	Crassostrea gigas	2e-66	CAE11917.1
2	AU_Cv_EST_016A_D12	EH648503	PREDICTED: similar to Serine/threonine-protein phosphatase 2A catalytic subunit beta isoform (PP2A-beta) [Tribolium castaneum]	Tribolium castaneum	4e-82	XP_973546.1
3	AU_Cv_EST_013D_F09	EH647698	PREDICTED: similar to alpha isoform of regulatory subunit A, protein phosphatase 2, partial [Strongylocentrotus purpuratus]	Strongylocentrotus purpuratus	2e-60	XP_001183610.1
4	AU_Cv_EST_001B_F04	EH649229	CG32169-PA [Drosophila melanogaster] gb|AAM52738.1| RE25373p [Drosophila melanogaster] gb|AAF49366.3| CG32169-PA [Drosophila melanogaster]	Drosophila melanogaster	3e-26	NP_730245.2
5	Contig\565		MGC82350 protein [Xenopus laevis]	Xenopus laevis	7e-41	AAH77996.1
6	Contig\519		stathmin 1/oncoprotein 18 [Gallus gallus] sp|P31395|STMN1_CHICK Stathmin emb|CAA48035.1| stathmin [Gallus gallus]	Gallus gallus	8e-12	NP_001001858.1
7	Contig\508		phytanoyl-CoA hydroxylase [Danio rerio] emb|CAI11762.1| novel protein similar to vertebrate phytanoyl-CoA hydroxylase (Refsum disease) (PHYH) [Danio rerio] gb|AAH92793.1| Zgc:110203 [Danio rerio]	Danio rerio	1e-64	NP_001017823.1
8	Contig\334		hypothetical protein LOC549920 [Xenopus tropicalis] emb|CAJ83184.1| NADH dehydrogenase (ubiquinone) flavoprotein 2 [Xenopus tropicalis]	Xenopus tropicalis	1e-76	NP_001017166.1
9	Contig\276		gi|119598464|gb|EAW78058.1| hairy and enhancer of split 1, (Dros 163 3e-39	Homo sapiens	3e-39	AAH39152.1
10	AU_Cv_EST_017D_C10	EH649057	hairy and enhancer of split 1, [Xenopus tropicalis] gb|AAH59761.1| Hairy and enhancer of split 1, (Drosophila) [Xenopus tropicalis] gb|AAZ04408.1| hairy2 [Xenopus tropicalis] emb|CAJ82465.1| Helix-loop-helix DNA-binding domain protein with Hairy Orange domain, similar to hes1 [Xenopus tropicalis]	Xenopus tropicalis	5e-37	NP_988870.1
11	AU_Cv_EST_014C_H06	EH648003	Sema5a protein [Mus musculus]	Mus musculus	7e-45	AAH65137.1
12	AU_Cv_EST_014C_E04	EH647974	ENSANGP00000007854 [Anopheles gambiae str. PEST]	Anopheles gambiae	4e-09	EAA01248.4
13	AU_Cv_EST_008C_G02	EH645721	delta isoform of regulatory subunit B56, protein phosphatase 2A [Danio rerio] gb|AAH64705.1| Zgc:77529 protein [Danio rerio] gb|AAH67382.1| Zgc:77529 [Danio rerio]	Danio rerio	3e-47	NP_998483.1
14	AU_Cv_EST_005C_C02	EH644673	MGC83128 protein [Xenopus laevis]	Xenopus laevis	7e-20	AAH80040.1
15	AU_Cv_EST_006B_C11	EH644940	PREDICTED: similar to Polycomb group RING finger protein 4 (Polycomb complex protein BMI-1) [Rattus norvegicus]	Rattus norvegicus	5e-46	XP_001073733.1
16	AU_Cv_EST_004A_B06	EH644169	polycystic kidney disease protein 2 [Strongylocentrotus purpuratus] gb|AAP35006.1| polycystic kidney disease protein 2 [Strongylocentrotus purpuratus]	Strongylocentrotus purpuratus	3e-26	NP_999827.1
17	Contig\7		B-cell translocation gene 1 [Danio rerio] gb|AAH56691.1| B-cell translocation gene 1 [Danio rerio] emb|CAH68953.1| B-cell translocation gene 1 [Danio rerio]	Danio rerio	5e-34	NP_956314.1
18	AU_Cv_EST_013D_B08	EH647668	PREDICTED: similar to C8orf1 protein [Pan troglodytes]	Pan troglodytes	9e-36	XP_528185.2
19	AU_Cv_EST_012C_F03	EH647175	hypothetical protein LOC540025 [Bos taurus] gb|AAI20135.1| Similar to RAS-like, estrogen-regulated, growth inhibitor [Bos taurus]	Bos taurus	6e-52	NP_001069666.1
20	AU_Cv_EST_005B_F08	EH644630	PREDICTED: similar to CG8519-PA [Apis mellifera]	Apis mellifera	5e-21	XP_001119889.1
21	AU_Cv_EST_010B_G11	EH646306	CCAAT/enhancer binding protein (C/EBP), gamma [Danio rerio] gb|AAL54867.1|AF306856_1 CCAAT/enhancer binding protein gamma [Danio rerio] gb|AAH49400.1| CCAAT/enhancer binding protein (C/EBP), gamma [Danio rerio] gb|AAH71296.1| CCAAT/enhancer binding protein (C/EBP), gamma [Danio rerio]	Danio rerio	2e-17	NP_571961.1
22	Contig\129		Fourteen-Three-Three family member (ftt-2) [Caenorhabditis elegans] emb|CAC42300.2| Hypothetical protein F52D10.3b [Caenorhabditis elegans]	Caenorhabditis elegans	2e-39	NP_509938.2
23	AU_Cv_EST_001D_A08	EH649337	Luc7l protein [Danio rerio]	Danio rerio	7e-25	AAH83270.1
24	AU_Cv_EST_014A_D09	EH647797	phosphatidylserine receptor long form [Danio rerio]	Danio rerio	4e-23	AAM90671.1
25	AU_Cv_EST_009C_A09	EH646000	carnitine deficiency-associated gene expressed in ventricle 1 [Danio rerio] gb|AAT39118.1| IFT81 [Danio rerio]	Danio rerio	2e-20	NP_001002313.1
26	Contig\464		PREDICTED: similar to RuvB-like protein 1 isoform 1 [Apis mellifera]	Apis mellifera	3e-97	XP_393051.1
27	AU_Cv_EST_009A_A10	EH645831	CDC42 [Phallusia mammilata]	Phallusia mammilata	8e-58	AAX89406.1
28	Contig\308		PREDICTED: similar to CG3322-PA [Tribolium castaneum]	Tribolium castaneum	1e-38	XP_968632.1
29	AU_Cv_EST_004B_E12	EH644302	Lamc1 protein [Mus musculus]	Mus musculus	7e-09	AAH56497.1
30	AU_Cv_EST_001D_C06	EH649355	Ostf1 protein [Danio rerio]	Danio rerio	3e-42	AAH71395.1
31	Contig\102		collagen type XII alpha-1 precursor	Mus musculus	4e-20	AAA99719.1
32	AU_Cv_EST_011C_H01	EH646723	procollagen, type XII, alpha 1 [Mus musculus]	Mus musculus	8e-18	NP_031756.2
33	AU_Cv_EST_010C_F08	EH646379	PREDICTED: similar to collagen, type XXII, alpha 1 [Canis familiaris]	Canis familiaris	6e-12	XP_539177.2
34	Contig\233		PREDICTED: similar to CG10679-PA [Tribolium castaneum]	Tribolium castaneum	7e-25	XP_972922.1
35	AU_Cv_EST_009C_G10	EH646055	PREDICTED: similar to Glypican-6 precursor [Rattus norvegicus]	Rattus norvegicus	2e-14	XP_001074682.1
36	AU_Cv_EST_008C_B04	EH645676	hypothetical protein LOC558182 [Danio rerio] gb|AAI24197.1| Zgc:152963 [Danio rerio]	Danio rerio	4e-19	NP_001070027.1
37	AU_Cv_EST_007C_G01	EH645385	PREDICTED: similar to glypican-6 [Gallus gallus]	Gallus gallus	3e-26	XP_416989.2
38	AU_Cv_EST_017D_D12	EH649065	LIM domain only 4 [Danio rerio] gb|AAK26166.1| LIM only 4 protein [Danio rerio] gb|AAH45835.1| LIM domain only 4 [Danio rerio]	Danio rerio	2e-17	NP_817093.1
39	AU_Cv_EST_014A_G05	EH647826	MGC97667 protein [Xenopus tropicalis] gb|AAH90104.1| MGC97667 protein [Xenopus tropicalis]	Xenopus tropicalis	3e-17	NP_001015822.1
40	Contig\2		PREDICTED: similar to dynein intermediate chain 3 [Strongylocentrotus purpuratus] ref|XP_001176714.1| PREDICTED: similar to dynein intermediate chain 3 [Strongylocentrotus purpuratus]	Strongylocentrotus purpuratus	1e-67	XP_796667.1
41	AU_Cv_EST_001B_B10	EH649195	6-pyruvoyl tetrahydrobiopterin synthase (PTPS) (PTP synthase) gb|AAK59697.1| 6-pyruvoyl tetrahydropterin synthase [Poecilia reticulata]	Poecilia reticulata	3e-52	Q90W95
42	AU_Cv_EST_002D_C04	EH647634	Sox8 [Xenopus laevis]	Xenopus laevis	1e-31	AAQ67212.1
43	AU_Cv_EST_004A_A12	EH644165	bax [Xenopus laevis] gb|AAR84081.1| Bax [Xenopus laevis]	Xenopus laevis	7e-27	AAK06406.1
44	AU_Cv_EST_002B_G05	EH646952	nonmuscle myosin II [Aplysia californica]	Aplysia californica	2e-18	AAZ40189.1
45	AU_Cv_EST_004D_C12	EH644441	myosin heavy chain, nonmuscle or smooth muscle [Aedes aegypti]	Aedes aegypti	4e-28	EAT47478.1
46	AU_Cv_EST_001B_C03	EH649198	unnamed protein product [Tetraodon nigroviridis]	Tetraodon nigroviridis	1e-15	CAF97226.1
47	Contig\453		MAX dimerization protein [Apis mellifera] gb|ABG29167.1| MAX dimerization protein [Apis mellifera]	Apis mellifera	3e-35	NP_001035923.1
48	AU_Cv_EST_017D_B01	EH649013	PREDICTED: similar to CG17484-PA.3 [Apis mellifera]	Apis mellifera	1e-38	XP_391862.3
49	AU_Cv_EST_017A_F10	EH648817	hypothetical protein LOC565041 [Danio rerio] gb|AAI00114.1| Zgc:113028 [Danio rerio]	Danio rerio	6e-10	NP_001030150.1
50	AU_Cv_EST_015D_G03	EH648408	cysteine-rich motor neuron 1 [Danio rerio] sp|Q7T3Q2|CRIM1_BRARE Cysteine-rich motor neuron 1 protein precursor (CRIM-1) gb|AAN72833.1| cysteine-rich motor neuron 1 [Danio rerio]	Danio rerio	2e-16	NP_997986.1
51	AU_Cv_EST_014D_A04	EH648011	spermatogonial stem-cell renewal factor [Anguilla japonica]	Anguilla japonica	6e-49	BAC82441.1
52	AU_Cv_EST_012C_F10	EH647180	PREDICTED: hypothetical protein [Strongylocentrotus purpuratus] ref|XP_001195446.1| PREDICTED: hypothetical protein [Strongylocentrotus purpuratus]	Strongylocentrotus purpuratus	7e-61	XP_790305.2
53	AU_Cv_EST_009B_B05	EH645932	PREDICTED: similar to Neurogenic locus Notch protein precursor [Apis mellifera]	Apis mellifera	1e-12	XP_396734.3
54	AU_Cv_EST_008A_G05	EH645559	PREDICTED: similar to XTimeless1 [Strongylocentrotus purpuratus] ref|XP_001191885.1| PREDICTED: similar to XTimeless1 [Strongylocentrotus purpuratus]	Strongylocentrotus purpuratus	2e-35	XP_784350.2
55	AU_Cv_EST_008A_D05	EH645527	leucine zipper and ICAT homologous domain protein [Danio rerio]	Danio rerio	2e-44	AAY67864.1
56	AU_Cv_EST_007B_E08	EH645301	PREDICTED: similar to frizzled 4 isoform 2 [Canis familiaris]	Canis familiaris	3e-10	XP_848753.1
57	AU_Cv_EST_003D_G01	EH644140	jnk stimulatory phosphatase (jsp1) [Aedes aegypti]	Aedes aegypti	2e-25	EAT47801.1
58	AU_Cv_EST_010D_E10	EH646464	ribosomal protein S19 [Crassostrea gigas]	Crassostrea gigas	2e-37	CAD91429.1
59	AU_Cv_EST_006D_A09	EH645099	Yamaguchi sarcoma viral (v-yes-1) oncogene homolog [Xenopus tropicalis] emb|CAJ83326.1| Yamaguchi sarcoma viral (v-yes-1) oncogene homolog [Xenopus tropicalis]	Xenopus tropicalis	8e-34	NP_001017235.1
60	AU_Cv_EST_004C_H12	EH644402	PREDICTED: hypothetical protein [Strongylocentrotus purpuratus] ref|XP_001178266.1| PREDICTED: hypothetical protein [Strongylocentrotus purpuratus]	Strongylocentrotus purpuratus	2e-48	XP_788121.2
61	AU_Cv_EST_005D_F09	EH644793	HIV-1 Tat interactive protein 2 [Danio rerio] gb|AAK60127.1|AF329850_1 Tat-interacting protein Tip30 [Danio rerio] gb|AAH97086.1| Htatip2 protein [Danio rerio]	Danio rerio	2e-10	NP_571756.1
62	AU_Cv_EST_008A_F02	EH645547	PREDICTED: similar to Nuclear receptor coactivator 6 (Amplified in breast cancer protein 3) (Cancer-amplified transcriptional coactivator ASC-2) (Activating signal cointegrator 2) (ASC-2) (Peroxisome proliferator-activated receptor-interacting protein) (PPAR-... [Apis mellifera]	Apis mellifera	2e-24	XP_001121523.1
63	AU_Cv_EST_013B_B09	EH647389	PREDICTED: similar to Structural maintenance of chromosomes 3 [Strongylocentrotus purpuratus] ref|XP_001176233.1| PREDICTED: similar to Structural maintenance of chromosomes 3 [Strongylocentrotus purpuratus]	Strongylocentrotus purpuratus	3e-47	XP_001176817.1
64	AU_Cv_EST_010B_H11	EH646317	transcription factor protein [Ciona intestinalis] dbj|BAE06379.1| transcription factor protein [Ciona intestinalis]	Ciona intestinalis	2e-26	NP_001071680.1
65	AU_Cv_EST_014A_A10	EH647765	PREDICTED: similar to scavenger receptor cysteine-rich protein type 12 precursor, partial [Strongylocentrotus purpuratus] ref|XP_001180320.1| PREDICTED: similar to scavenger receptor cysteine-rich protein type 12 precursor, partial [Strongylocentrotus purpuratus]	Strongylocentrotus purpuratus	8e-19	XP_791976.2
66	AU_Cv_EST_010C_D11	EH646361	Six2 protein [Platynereis dumerilii]	Platynereis dumerilii	1e-32	CAC86663.1
67	AU_Cv_EST_004C_A02	EH644323	PREDICTED: integrin, alpha 11 [Pan troglodytes]	Pan troglodytes	3e-06	XP_510503.2
68	Contig\413		T-box protein Tbx1 [Achaearanea tepidariorum]	Achaeranea tepidariorum	7e-17	BAD16723.1
69	AU_Cv_EST_005B_A12	EH644600	PREDICTED: similar to Mig-2-like CG5588-PB, isoform B [Apis mellifera]	Apis mellifera	4e-59	XP_624520.1
Level	GO ID		Term	category	No. fo hits
2	GO:0040007		growth	biological_process	8
No.	EST	GenBank Accession no.	Putative match	Organism	E-value	Hit ID
1	Contig\7		B-cell translocation gene 1 [Danio rerio] gb|AAH56691.1| B-cell translocation gene 1 [Danio rerio] emb|CAH68953.1| B-cell translocation gene 1 [Danio rerio]	Danio rerio	5e-34	NP_956314.1
2	AU_Cv_EST_016A_D12	EH648503	PREDICTED: similar to Serine/threonine-protein phosphatase 2A catalytic subunit beta isoform (PP2A-beta) [Tribolium castaneum]	Tribolium castaneum	4e-82	XP_973546.1
3	AU_Cv_EST_013D_F09	EH647698	PREDICTED: similar to alpha isoform of regulatory subunit A, protein phosphatase 2, partial [Strongylocentrotus purpuratus]	Strongylocentrotus purpuratus	2e-60	XP_001183610.1
4	AU_Cv_EST_013D_B08	EH647668	PREDICTED: similar to C8orf1 protein [Pan troglodytes]	Pan troglodytes	9e-36	XP_528185.2
5	AU_Cv_EST_012C_F03	EH647175	hypothetical protein LOC540025 [Bos taurus] gb|AAI20135.1| Similar to RAS-like, estrogen-regulated, growth inhibitor [Bos taurus]	Bos taurus	6e-52	NP_001069666.1
6	AU_Cv_EST_005B_F08	EH644630	PREDICTED: similar to CG8519-PA [Apis mellifera]	Apis mellifera	5e-21	XP_001119889.1
7	Contig\464		PREDICTED: similar to RuvB-like protein 1 isoform 1 [Apis mellifera]	Apis mellifera	3e-97	XP_393051.1
8	AU_Cv_EST_016D_B11	EH648695	transketolase [Aedes aegypti]	Aedes aegypti	1e-37	EAT44192.1
Level	GO ID		Term	category	No. fo hits
2	GO:0051704		interaction between organisms	biological_process	5
No.	EST	GenBank Accession no.	Putative match	Organism	E-value	Hit ID
1	Contig\578		PREDICTED: similar to Der1-like domain family, member 1 [Strongylocentrotus purpuratus] ref|XP_001182674.1| PREDICTED: similar to Der1-like domain family, member 1 [Strongylocentrotus purpuratus]	Strongylocentrotus purpuratus	2e-70	XP_797383.1
2	AU_Cv_EST_014B_E09	EH647901	transcription factor CP2B, putative [Aedes aegypti]	Aedes aegypti	6e-35	EAT47107.1
3	AU_Cv_EST_003B_G01	EH643992	PREDICTED: oviductal glycoprotein 1 isoform 4 [Pan troglodytes]	Pan troglodytes	3e-12	XP_001159401.1
4	AU_Cv_EST_013B_B09	EH647389	PREDICTED: similar to Structural maintenance of chromosomes 3 [Strongylocentrotus purpuratus] ref|XP_001176233.1| PREDICTED: similar to Structural maintenance of chromosomes 3 [Strongylocentrotus purpuratus]	Strongylocentrotus purpuratus	3e-47	XP_001176817.1
5	AU_Cv_EST_013D_B09	EH647669	PREDICTED: similar to C-type lectin domain family 4, member D [Macaca mulatta]	Macaca mulatta	2e-13	XP_001113566.1
Level	GO ID		Term	category	No. fo hits
2	GO:0050789		regulation of biological process	biological_process	147
No.	EST	GenBank Accession no.	Putative match	Organism	E-value	Hit ID
1	AU_Cv_EST_001D_A07	EH649336	MGC69167 protein [Xenopus laevis]	Xenopus laevis	2e-51	AAH59348.1
2	AU_Cv_EST_009D_E08	EH646124	Cullin 3 [Danio rerio]	Danio rerio	2e-23	AAH65357.1
3	AU_Cv_EST_014D_C01	EH648015	unnamed protein product [Tetraodon nigroviridis]	Tetraodon nigroviridis	5e-19	CAG08066.1
4	AU_Cv_EST_009B_B05	EH645932	PREDICTED: similar to Neurogenic locus Notch protein precursor [Apis mellifera]	Apis mellifera	1e-12	XP_396734.3
5	AU_Cv_EST_010A_E07	EH646205	PREDICTED: hypothetical protein [Strongylocentrotus purpuratus] ref|XP_001188299.1| PREDICTED: hypothetical protein [Strongylocentrotus purpuratus]	Strongylocentrotus purpuratus	1e-33	XP_789433.1
6	AU_Cv_EST_011B_H05	EH646609	BMP type 1b receptor [Crassostrea gigas]	Crassostrea gigas	2e-66	CAE11917.1
7	AU_Cv_EST_016A_D12	EH648503	PREDICTED: similar to Serine/threonine-protein phosphatase 2A catalytic subunit beta isoform (PP2A-beta) [Tribolium castaneum]	Tribolium castaneum	4e-82	XP_973546.1
8	AU_Cv_EST_013D_F09	EH647698	PREDICTED: similar to alpha isoform of regulatory subunit A, protein phosphatase 2, partial [Strongylocentrotus purpuratus]	Strongylocentrotus purpuratus	2e-60	XP_001183610.1
9	Contig\129		Fourteen-Three-Three family member (ftt-2) [Caenorhabditis elegans] emb|CAC42300.2| Hypothetical protein F52D10.3b [Caenorhabditis elegans]	Caenorhabditis elegans	2e-39	NP_509938.2
10	AU_Cv_EST_017A_F10	EH648817	hypothetical protein LOC565041 [Danio rerio] gb|AAI00114.1| Zgc:113028 [Danio rerio]	Danio rerio	6e-10	NP_001030150.1
11	AU_Cv_EST_015A_C07	EH648120	PREDICTED: similar to cyclin dependent kinase 2 [Strongylocentrotus purpuratus] ref|XP_001178731.1| PREDICTED: similar to cyclin dependent kinase 2 [Strongylocentrotus purpuratus]	Strongylocentrotus purpuratus	1e-76	XP_790847.2
12	AU_Cv_EST_010B_G11	EH646306	CCAAT/enhancer binding protein (C/EBP), gamma [Danio rerio] gb|AAL54867.1|AF306856_1 CCAAT/enhancer binding protein gamma [Danio rerio] gb|AAH49400.1| CCAAT/enhancer binding protein (C/EBP), gamma [Danio rerio] gb|AAH71296.1| CCAAT/enhancer binding protein (C/EBP), gamma [Danio rerio]	Danio rerio	2e-17	NP_571961.1
13	AU_Cv_EST_004C_H12	EH644402	PREDICTED: hypothetical protein [Strongylocentrotus purpuratus] ref|XP_001178266.1| PREDICTED: hypothetical protein [Strongylocentrotus purpuratus]	Strongylocentrotus purpuratus	2e-48	XP_788121.2
14	Contig\7		B-cell translocation gene 1 [Danio rerio] gb|AAH56691.1| B-cell translocation gene 1 [Danio rerio] emb|CAH68953.1| B-cell translocation gene 1 [Danio rerio]	Danio rerio	5e-34	NP_956314.1
15	AU_Cv_EST_013D_B08	EH647668	PREDICTED: similar to C8orf1 protein [Pan troglodytes]	Pan troglodytes	9e-36	XP_528185.2
16	AU_Cv_EST_012C_F03	EH647175	hypothetical protein LOC540025 [Bos taurus] gb|AAI20135.1| Similar to RAS-like, estrogen-regulated, growth inhibitor [Bos taurus]	Bos taurus	6e-52	NP_001069666.1
17	AU_Cv_EST_005B_F08	EH644630	PREDICTED: similar to CG8519-PA [Apis mellifera]	Apis mellifera	5e-21	XP_001119889.1
18	Contig\310		Homo sapiens ubiquitin-conjugating enzyme E2N (UBC13 homolog, yeast) [synthetic construct] gb|AAX43336.1| ubiquitin-conjugating enzyme E2N [synthetic construct]	synthetic construct	2e-69	AAP36228.1
19	AU_Cv_EST_001A_G02	EH649158	GTP-binding nuclear protein Ran [Bombyx mori] gb|ABD36346.1| GTP-binding nuclear protein Ran [Bombyx mori]	Bombyx mori	1e-76	NP_001040274.1
20	AU_Cv_EST_011C_F03	EH646703	PREDICTED: similar to SWI/SNF-related matrix-associated actin-dependent regulator of chromatin c2 isoform a, partial [Danio rerio]	Danio rerio	3e-45	XP_695864.1
21	AU_Cv_EST_007B_F04	EH645265	PREDICTED: hypothetical protein [Strongylocentrotus purpuratus]	Strongylocentrotus purpuratus	6e-37	XP_001189673.1
22	Contig\136		PREDICTED: similar to PHD finger protein 12 (PHD factor 1) (Pf1) [Gallus gallus]	Gallus gallus	2e-56	XP_415826.2
23	AU_Cv_EST_015B_B04	EH648199	CIR protein [Ciona intestinalis] dbj|BAE06344.1| Ci-CIR [Ciona intestinalis]	Ciona intestinalis	1e-47	NP_001071668.1
24	AU_Cv_EST_014C_C03	EH647952	leucine-rich protein [Xenopus laevis]	Xenopus laevis	6e-15	AAM73680.1
25	AU_Cv_EST_011A_E05	EH646531	putative ribosomal protein S14e [Diaphorina citri]	Diaphorina citri	3e-65	ABG81984.1
26	AU_Cv_EST_003D_G01	EH644140	jnk stimulatory phosphatase (jsp1) [Aedes aegypti]	Aedes aegypti	2e-25	EAT47801.1
27	AU_Cv_EST_010C_B09	EH646336	growth arrest and DNA damage 45 gamma like [Danio rerio] gb|AAH68413.1| Zgc:85869 [Danio rerio]	Danio rerio	7e-10	NP_998391.1
28	AU_Cv_EST_014A_E10	EH647809	PREDICTED: similar to LPS-induced TN factor [Canis familiaris]	Canis familiaris	2e-19	XP_547124.2
29	AU_Cv_EST_016A_H06	EH648493	GA11107-PA [Drosophila pseudoobscura]	Drosophila pseudoobscura	9e-48	EAL34336.1
30	Contig\605		beta-tubulin [Crassostrea gigas]	Crassostrea gigas	2e-86	AAU93877.1
31	Contig\488		beta-tubulin [Halocynthia roretzi]	Halocynthia roretzi	2e-80	BAA22382.1
32	Contig\632		PREDICTED: similar to B-cell receptor-associated protein 37 [Tribolium castaneum]	Tribolium castaneum	2e-77	XP_974101.1
33	AU_Cv_EST_008A_G05	EH645559	PREDICTED: similar to XTimeless1 [Strongylocentrotus purpuratus] ref|XP_001191885.1| PREDICTED: similar to XTimeless1 [Strongylocentrotus purpuratus]	Strongylocentrotus purpuratus	2e-35	XP_784350.2
34	AU_Cv_EST_015C_C07	EH648276	unnamed protein product [Tetraodon nigroviridis]	Tetraodon nigroviridis	3e-22	CAG05222.1
35	AU_Cv_EST_011A_H01	EH646560	PREDICTED: similar to RasGEF domain family, member 1B isoform 2 [Apis mellifera]	Apis mellifera	3e-54	XP_396254.3
36	AU_Cv_EST_008D_H09	EH645822	CG3402-PA [Drosophila melanogaster] gb|AAF47399.1| CG3402-PA [Drosophila melanogaster] gb|AAL39504.1| LD06317p [Drosophila melanogaster] gb|EAL30305.1| GA17428-PA [Drosophila pseudoobscura]	Drosophila pseudoobscura	1e-36	NP_612045.1
37	AU_Cv_EST_016A_D05	EH648459	PREDICTED: similar to C-terminal-binding protein (CtBP protein) (dCtBP) isoform 1 [Apis mellifera]	Apis mellifera	1e-37	XP_392682.2
38	AU_Cv_EST_015B_G10	EH648248	ENSANGP00000011253 [Anopheles gambiae str. PEST]	Anopheles gambiae	4e-59	EAA04524.3
39	AU_Cv_EST_009D_C05	EH646100	PREDICTED: similar to somatostatin receptor type 1 subtype A [Danio rerio]	Danio rerio	7e-18	XP_699146.1
40	AU_Cv_EST_015C_E01	EH648284	gi|47224128|emb|CAG13048.1| unnamed protein product [Tetraodon n 183 3e-45	Tetraodon nigroviridis	3e-45	NP_001005841.1
41	AU_Cv_EST_006D_A09	EH645099	Yamaguchi sarcoma viral (v-yes-1) oncogene homolog [Xenopus tropicalis] emb|CAJ83326.1| Yamaguchi sarcoma viral (v-yes-1) oncogene homolog [Xenopus tropicalis]	Xenopus tropicalis	8e-34	NP_001017235.1
42	Contig\240		PREDICTED: similar to CG5446-PA [Tribolium castaneum]	Tribolium castaneum	7e-22	XP_967173.1
43	AU_Cv_EST_014C_B10	EH647948	PREDICTED: similar to Blimp-1 CG5249-PA [Apis mellifera]	Apis mellifera	2e-17	XP_391847.3
44	AU_Cv_EST_017D_E06	EH649067	PREDICTED: similar to G protein-coupled receptor kinase interactor 1, partial [Strongylocentrotus purpuratus] ref|XP_001184660.1| PREDICTED: similar to G protein-coupled receptor kinase interactor 1, partial [Strongylocentrotus purpuratus]	Strongylocentrotus purpuratus	6e-11	XP_784412.2
45	AU_Cv_EST_011D_F04	EH646753	trimeric G-protein gamma subunit [Schistosoma mansoni]	Schistosoma mansoni	3e-13	AAN59791.1
46	Contig\418		PREDICTED: similar to General receptor for phosphoinositides 1 CG11628-PA [Apis mellifera]	Apis mellifera	3e-23	XP_001122707.1
47	Contig\464		PREDICTED: similar to RuvB-like protein 1 isoform 1 [Apis mellifera]	Apis mellifera	3e-97	XP_393051.1
48	AU_Cv_EST_017B_E12	EH648890	PREDICTED: similar to CG5731-PA [Tribolium castaneum]	Tribolium castaneum	4e-66	XP_973339.1
49	AU_Cv_EST_016B_C07	EH648535	Zgc:153458 [Danio rerio]	Danio rerio	1e-26	AAI24360.1
50	AU_Cv_EST_013D_C07	EH647672	Rho-GDI related protein [Crassostrea gigas]	Crassostrea gigas	6e-54	AAQ13468.1
51	AU_Cv_EST_016D_B11	EH648695	transketolase [Aedes aegypti]	Aedes aegypti	1e-37	EAT44192.1
52	Contig\548		RAS-like GTP-binding protein RHO gb|AAA27776.1| rho protein	Aplysia californica	6e-76	P01122
53	AU_Cv_EST_014D_E11	EH648071	PREDICTED: similar to Tetraspanin-7 (Tspan-7) (Transmembrane 4 superfamily member 2) (Cell surface glycoprotein A15) (PE31) (TALLA homolog) [Tribolium castaneum]	Tribolium castaneum	1e-31	XP_974699.1
54	AU_Cv_EST_002B_E09	EH646934	PREDICTED: hypothetical protein [Strongylocentrotus purpuratus] ref|XP_001184351.1| PREDICTED: hypothetical protein [Strongylocentrotus purpuratus]	Strongylocentrotus purpuratus	3e-18	XP_001175609.1
55	Contig\578		PREDICTED: similar to Der1-like domain family, member 1 [Strongylocentrotus purpuratus] ref|XP_001182674.1| PREDICTED: similar to Der1-like domain family, member 1 [Strongylocentrotus purpuratus]	Strongylocentrotus purpuratus	2e-70	XP_797383.1
56	Contig\413		T-box protein Tbx1 [Achaearanea tepidariorum]	Achaeranea tepidariorum	7e-17	BAD16723.1
57	AU_Cv_EST_017C_B12	EH648944	Protein BUD31 homolog (Protein G10 homolog) gb|AAK81863.1|AF395865_1 G10 protein [Branchiostoma belcheri]	Branchiostoma belcheri	4e-72	Q962X9
58	AU_Cv_EST_014B_E09	EH647901	transcription factor CP2B, putative [Aedes aegypti]	Aedes aegypti	6e-35	EAT47107.1
59	AU_Cv_EST_002D_C04	EH647634	Sox8 [Xenopus laevis]	Xenopus laevis	1e-31	AAQ67212.1
60	AU_Cv_EST_011B_H04	EH646608	Mn superoxide dismutase [Biomphalaria glabrata] gb|AAS83981.1| Mn superoxide dismutase [Biomphalaria glabrata]	Biomphalaria glabrata	3e-49	AAS83980.1
61	AU_Cv_EST_001B_F09	EH649234	Homo sapiens mel transforming oncogene (derived from cell line NK14)- RAB8 homolog [synthetic construct] gb|AAX43969.1| RAB8A member RAS oncogene family [synthetic construct] gb|AAX43970.1| RAB8A member RAS oncogene family [synthetic construct]	synthetic construct	1e-91	AAP36967.1
62	AU_Cv_EST_001B_E07	EH649222	hypothetical protein LOC436839 [Danio rerio] gb|AAH76234.1| Zgc:92757 [Danio rerio]	Danio rerio	2e-55	NP_001002566.1
63	Contig\477		putative HMG-like protein [Dermacentor variabilis]	Dermacentor variabilis	4e-53	AAO92280.1
64	Contig\435		Ras-related protein Rab-1A emb|CAA51233.1| RAB1 [Lymnaea stagnalis]	Lymnaea stagnalis	8e-86	Q05974
65	Contig\293		PREDICTED: similar to TEA domain family member 1 [Tribolium castaneum]	Tribolium castaneum	4e-58	XP_970363.1
66	Contig\131		mKIAA1028 protein [Mus musculus]	Mus musculus	5e-90	BAC65703.1
67	Contig\115		PREDICTED: similar to Putative transcription factor SOX-14 [Tribolium castaneum]	Tribolium castaneum	2e-42	XP_973116.1
68	AU_Cv_EST_017D_F10	EH649079	TATA-binding protein [Petromyzon marinus]	Petromyzon marinus	7e-18	AAO34515.1
69	AU_Cv_EST_017D_C10	EH649057	hairy and enhancer of split 1, [Xenopus tropicalis] gb|AAH59761.1| Hairy and enhancer of split 1, (Drosophila) [Xenopus tropicalis] gb|AAZ04408.1| hairy2 [Xenopus tropicalis] emb|CAJ82465.1| Helix-loop-helix DNA-binding domain protein with Hairy Orange domain, similar to hes1 [Xenopus tropicalis]	Xenopus tropicalis	5e-37	NP_988870.1
70	AU_Cv_EST_016B_A02	EH648510	PREDICTED: similar to MGC64378 protein [Gallus gallus]	Gallus gallus	1e-65	XP_417879.2
71	AU_Cv_EST_015D_C10	EH648374	hypothetical protein LOC539357 [Bos taurus] gb|AAI19837.1| Similar to vacuolar protein sorting factor 4B [Bos taurus]	Bos taurus	2e-75	NP_001069624.1
72	AU_Cv_EST_015D_B07	EH648359	PREDICTED: similar to forkhead transcription factor N2/3 [Strongylocentrotus purpuratus] ref|XP_001182399.1| PREDICTED: similar to forkhead transcription factor N2/3 [Strongylocentrotus purpuratus]	Strongylocentrotus purpuratus	1e-29	XP_795496.2
73	AU_Cv_EST_014C_A04	EH647933	PREDICTED: similar to RAB, member of RAS oncogene family-like 3 [Apis mellifera]	Apis mellifera	2e-48	XP_624424.1
74	AU_Cv_EST_014B_F07	EH647908	Hypothetical protein CBG16139 [Caenorhabditis briggsae]	Caenorhabditis briggsae	3e-43	CAE69821.1
75	AU_Cv_EST_014A_G05	EH647826	MGC97667 protein [Xenopus tropicalis] gb|AAH90104.1| MGC97667 protein [Xenopus tropicalis]	Xenopus tropicalis	3e-17	NP_001015822.1
76	AU_Cv_EST_013A_D03	EH647311	PREDICTED: similar to Transcription factor HNF-4 homolog (dHNF4) [Tribolium castaneum]	Tribolium castaneum	3e-42	XP_968613.1
77	AU_Cv_EST_012D_B08	EH647222	ENSANGP00000025039 [Anopheles gambiae str. PEST]	Anopheles gambiae	2e-49	EAA43610.2
78	AU_Cv_EST_011B_F10	EH646637	PREDICTED: similar to NAD-dependent deacetylase sirtuin 2 homolog [Strongylocentrotus purpuratus] ref|XP_790234.2| PREDICTED: similar to NAD-dependent deacetylase sirtuin 2 homolog [Strongylocentrotus purpuratus]	Strongylocentrotus purpuratus	4e-40	XP_001195952.1
79	AU_Cv_EST_011A_B07	EH646501	PREDICTED: similar to Hormone receptor-like in 46 CG33183-PA, isoform A [Apis mellifera]	Apis mellifera	9e-21	XP_392128.3
80	AU_Cv_EST_010D_G03	EH646428	PREDICTED: similar to Max protein [Apis mellifera]	Apis mellifera	4e-38	XP_623530.1
81	AU_Cv_EST_010C_D11	EH646361	Six2 protein [Platynereis dumerilii]	Platynereis dumerilii	1e-32	CAC86663.1
82	AU_Cv_EST_010B_H11	EH646317	transcription factor protein [Ciona intestinalis] dbj|BAE06379.1| transcription factor protein [Ciona intestinalis]	Ciona intestinalis	2e-26	NP_001071680.1
83	AU_Cv_EST_010B_F03	EH646291	PREDICTED: hypothetical protein [Strongylocentrotus purpuratus] ref|XP_001197926.1| PREDICTED: hypothetical protein [Strongylocentrotus purpuratus]	Strongylocentrotus purpuratus	3e-26	XP_798535.2
84	AU_Cv_EST_009B_D10	EH645954	Taf12 protein [Danio rerio]	Danio rerio	6e-38	AAH50160.1
85	AU_Cv_EST_008D_C01	EH645763	E3 ubiquitin-protein ligase RING2-A (RING finger protein 2-A) (RING finger protein 1B-A) (RING1b-A) gb|AAH81039.1| MGC81738 protein [Xenopus laevis]	Xenopus laevis	1e-74	Q66J69
86	AU_Cv_EST_008B_H12	EH645663	PREDICTED: E1A binding protein p300 isoform 2 [Pan troglodytes]	Pan troglodytes	6e-31	XP_001168473.1
87	AU_Cv_EST_006B_C11	EH644940	PREDICTED: similar to Polycomb group RING finger protein 4 (Polycomb complex protein BMI-1) [Rattus norvegicus]	Rattus norvegicus	5e-46	XP_001073733.1
88	AU_Cv_EST_005C_F08	EH644704	PREDICTED: similar to Alpha-fetoprotein enhancer-binding protein (AT motif-binding factor) (AT-binding transcription factor 1) [Tribolium castaneum]	Tribolium castaneum	3e-43	XP_969252.1
89	AU_Cv_EST_005B_C08	EH644611	PREDICTED: similar to Jumonji/ARID domain-containing protein 1C (SmcX protein) (Xe169 protein) isoform 4 [Danio rerio]	Danio rerio	2e-53	XP_709781.1
90	AU_Cv_EST_003B_B02	EH643947	estrogen receptor [Aplysia californica]	Aplysia californica	7e-70	AAQ95045.1
91	AU_Cv_EST_010D_D09	EH646456	unnamed protein product [Tetraodon nigroviridis]	Tetraodon nigroviridis	5e-57	CAG07749.1
92	Contig\502		PREDICTED: similar to eukaryotic initiation factor 4E binding protein [Strongylocentrotus purpuratus] ref|XP_001175559.1| PREDICTED: similar to eukaryotic initiation factor 4E binding protein [Strongylocentrotus purpuratus]	Strongylocentrotus purpuratus	3e-25	XP_001176376.1
93	AU_Cv_EST_017B_C03	EH648858	PREDICTED: similar to oxidative stress protein, partial [Strongylocentrotus purpuratus]	Strongylocentrotus purpuratus	1e-12	XP_001178682.1
94	AU_Cv_EST_002B_F01	EH646938	PREDICTED: similar to RNA polymerase transcriptional regulation mediator, subunit 6 homolog (Activator-recruited cofactor 33 kDa component) (ARC33) (NY-REN-28 antigen) [Apis mellifera]	Apis mellifera	4e-59	XP_624826.2
95	AU_Cv_EST_008A_F02	EH645547	PREDICTED: similar to Nuclear receptor coactivator 6 (Amplified in breast cancer protein 3) (Cancer-amplified transcriptional coactivator ASC-2) (Activating signal cointegrator 2) (ASC-2) (Peroxisome proliferator-activated receptor-interacting protein) (PPAR-... [Apis mellifera]	Apis mellifera	2e-24	XP_001121523.1
96	AU_Cv_EST_010D_H10	EH646484	PREDICTED: similar to tricornered CG8637-PA [Apis mellifera]	Apis mellifera	3e-56	XP_001120829.1
97	AU_Cv_EST_014D_F06	EH648073	hypothetical protein LOC553261 [Danio rerio] gb|AAH96955.1| Zgc:113841 [Danio rerio]	Danio rerio	1e-16	NP_001020094.1
98	AU_Cv_EST_009A_A01	EH645823	growth factor receptor-bound protein 2 [Danio rerio] gb|AAH59450.1| Growth factor receptor-bound protein 2 [Danio rerio]	Danio rerio	1e-32	NP_998200.1
99	Contig\453		MAX dimerization protein [Apis mellifera] gb|ABG29167.1| MAX dimerization protein [Apis mellifera]	Apis mellifera	3e-35	NP_001035923.1
100	Contig\276		gi|119598464|gb|EAW78058.1| hairy and enhancer of split 1, (Dros 163 3e-39	Homo sapiens	3e-39	AAH39152.1
101	AU_Cv_EST_008C_C10	EH645690	transcription factor Tal [Crassostrea gigas]	Crassostrea gigas	2e-23	AAK72692.1
102	AU_Cv_EST_008B_G04	EH645648	PREDICTED: similar to bHLHZip transcription factor BIGMAX beta [Strongylocentrotus purpuratus] ref|XP_001176554.1| PREDICTED: similar to bHLHZip transcription factor BIGMAX beta [Strongylocentrotus purpuratus]	Strongylocentrotus purpuratus	8e-49	XP_793306.1
103	AU_Cv_EST_015D_C01	EH648365	PREDICTED: hypothetical protein [Strongylocentrotus purpuratus] ref|XP_001191235.1| PREDICTED: hypothetical protein [Strongylocentrotus purpuratus]	Strongylocentrotus purpuratus	3e-38	XP_783096.2
104	AU_Cv_EST_013B_A05	EH647376	baculoviral IAP repeat-containing 2 [Gallus gallus] gb|AAB88044.1| IAP homolog [Gallus gallus]	Gallus gallus	7e-07	NP_001007823.1
105	AU_Cv_EST_005D_F09	EH644793	HIV-1 Tat interactive protein 2 [Danio rerio] gb|AAK60127.1|AF329850_1 Tat-interacting protein Tip30 [Danio rerio] gb|AAH97086.1| Htatip2 protein [Danio rerio]	Danio rerio	2e-10	NP_571756.1
106	Contig\345		84kDa heat shock protein [Haliotis tuberculata]	Haliotis tuberculata	7e-78	CAK95235.1
107	Contig\565		MGC82350 protein [Xenopus laevis]	Xenopus laevis	7e-41	AAH77996.1
108	AU_Cv_EST_002D_E07	EH647739	MGC80742 protein [Xenopus laevis]	Xenopus laevis	1e-60	AAH77900.1
109	AU_Cv_EST_001D_D07	EH649368	cyclin G1 [Xenopus tropicalis] gb|AAH75404.1| Cyclin G1 [Xenopus tropicalis] emb|CAJ83933.1| cyclin G1 [Xenopus tropicalis]	Xenopus tropicalis	9e-15	NP_001006698.1
110	Contig\64		ras [Mytilus galloprovincialis]	Mytilus galloprovincialis	8e-81	ABC46896.1
111	Contig\205		PREDICTED: similar to CG7033-PA, isoform A [Tribolium castaneum]	Tribolium castaneum	5e-57	XP_970646.1
112	AU_Cv_EST_011C_A01	EH646649	PREDICTED: similar to COP9 constitutive photomorphogenic homolog subunit 5 [Strongylocentrotus purpuratus]	Strongylocentrotus purpuratus	5e-50	XP_001190460.1
113	AU_Cv_EST_010B_G12	EH646307	PREDICTED: similar to Nhp2 non-histone chromosome protein 2-like 1 [Apis mellifera]	Apis mellifera	1e-46	XP_396907.2
114	AU_Cv_EST_006C_H09	EH645064	anaphase promoting complex subunit 1 [Xenopus tropicalis] gb|AAI23938.1| Anaphase promoting complex subunit 1 [Xenopus tropicalis]	Xenopus tropicalis	2e-56	NP_001072866.1
115	AU_Cv_EST_005B_H02	EH644593	PREDICTED: similar to enhancer of rudimentary CG1871-PA, isoform A [Apis mellifera]	Apis mellifera	2e-33	XP_001119900.1
116	AU_Cv_EST_003A_D09	EH643899	PREDICTED: similar to acid phosphatase, prostate isoform 1 [Canis familiaris]	Canis familiaris	3e-07	XP_542782.2
117	AU_Cv_EST_009A_H10	EH645903	PREDICTED: similar to pleckstrin homology domain containing, family K member 1 [Apis mellifera]	Apis mellifera	1e-40	XP_393113.2
118	Contig\308		PREDICTED: similar to CG3322-PA [Tribolium castaneum]	Tribolium castaneum	1e-38	XP_968632.1
119	AU_Cv_EST_004B_E12	EH644302	Lamc1 protein [Mus musculus]	Mus musculus	7e-09	AAH56497.1
120	AU_Cv_EST_001C_G06	EH649313	PREDICTED: similar to diacylglycerol kinase, zeta 104kDa, partial [Strongylocentrotus purpuratus] ref|XP_001180125.1| PREDICTED: similar to diacylglycerol kinase, zeta 104kDa, partial [Strongylocentrotus purpuratus]	Strongylocentrotus purpuratus	2e-11	XP_787843.2
121	AU_Cv_EST_012C_H03	EH647195	estrogen-related receptor beta like 1 [Xenopus tropicalis]	Xenopus tropicalis	5e-22	NP_001016561.1
122	AU_Cv_EST_016B_B04	EH648522	ribosomal protein S3a [Crassostrea gigas]	Crassostrea gigas	2e-80	CAD91420.1
123	AU_Cv_EST_014C_H10	EH648006	PREDICTED: similar to PDCD-5 CG13072-PA [Apis mellifera]	Apis mellifera	1e-31	XP_623981.1
124	AU_Cv_EST_008A_A01	EH645489	caspase 8 [Ictalurus punctatus]	Ictalurus punctatus	7e-09	AAT37512.1
125	AU_Cv_EST_004B_B11	EH644280	Calcium-independent protein kinase C (APL II) gb|AAA27771.1| protein kinase C [Aplysia californica] prf||1716374B protein kinase C II	Aplysia californica	8e-44	Q16975
126	AU_Cv_EST_010D_F03	EH646424	ring finger protein 7 [Gallus gallus] emb|CAG32193.1| hypothetical protein [Gallus gallus]	Gallus gallus	8e-47	NP_001026478.1
127	AU_Cv_EST_010A_B12	EH646177	PREDICTED: similar to CG1837-PA [Tribolium castaneum]	Tribolium castaneum	1e-16	XP_971669.1
128	AU_Cv_EST_015C_H03	EH648307	PREDICTED: similar to cap binding protein 20 CG12357-PA [Apis mellifera]	Apis mellifera	9e-67	XP_397316.1
129	AU_Cv_EST_004A_A12	EH644165	bax [Xenopus laevis] gb|AAR84081.1| Bax [Xenopus laevis]	Xenopus laevis	7e-27	AAK06406.1
130	AU_Cv_EST_015C_F02	EH648293	Unknown (protein for MGC:107768) [Xenopus tropicalis]	Xenopus tropicalis	6e-33	AAH89240.1
131	Contig\403		apoptosis-linked gene 2 [Suberites domuncula]	Suberites domuncula	2e-76	CAF74916.1
132	AU_Cv_EST_012A_B02	EH646979	GA19527-PA [Drosophila pseudoobscura]	Drosophila pseudoobscura	2e-23	EAL27327.1
133	AU_Cv_EST_013B_C05	EH647395	PREDICTED: similar to mitotic feedback control protein Madp2 homolog isoform 2 [Gallus gallus]	Gallus gallus	2e-72	XP_420629.1
134	Contig\371		PREDICTED: similar to eukaryotic translation initiation factor 4A2 isoform 1 [Tribolium castaneum] ref|XP_975873.1| PREDICTED: similar to eukaryotic translation initiation factor 4A2 isoform 2 [Tribolium castaneum]	Tribolium castaneum	1e-71	XP_966500.1
135	AU_Cv_EST_015B_C03	EH648207	PREDICTED: similar to eukaryotic translation initiation factor 4 gamma 3 [Danio rerio]	Danio rerio	2e-47	XP_684072.1
136	AU_Cv_EST_012C_F10	EH647180	PREDICTED: hypothetical protein [Strongylocentrotus purpuratus] ref|XP_001195446.1| PREDICTED: hypothetical protein [Strongylocentrotus purpuratus]	Strongylocentrotus purpuratus	7e-61	XP_790305.2
137	AU_Cv_EST_011A_F05	EH646542	PREDICTED: similar to CG9177-PB, isoform B isoform 2 [Tribolium castaneum]	Tribolium castaneum	1e-35	XP_975724.1
138	AU_Cv_EST_005D_D02	EH644734	protein translation factor SUI1-like [Ixodes scapularis]	Ixodes scapularis	1e-38	AAY66832.1
139	AU_Cv_EST_005B_A07	EH644598	unnamed protein product [Tetraodon nigroviridis]	Tetraodon nigroviridis	9e-17	CAF99687.1
140	Contig\141		unnamed protein product [Mus musculus]	Mus musculus	4e-12	BAE39611.1
141	AU_Cv_EST_016C_C03	EH648611	PREDICTED: similar to Importin alpha-7 subunit (Karyopherin alpha-6 subunit) (Importin alpha S2) isoform 1 [Apis mellifera]	Apis mellifera	7e-76	XP_393050.2
142	AU_Cv_EST_010D_E10	EH646464	ribosomal protein S19 [Crassostrea gigas]	Crassostrea gigas	2e-37	CAD91429.1
143	Contig\36		actin related protein 2/3 complex, 21 kDa subunit [Crassostrea gigas]	Crassostrea gigas	2e-96	CAD91425.1
144	Contig\156		PREDICTED: similar to katanin p80 (WD40-containing) subunit B 1 [Apis mellifera]	Apis mellifera	2e-57	XP_393828.2
145	Contig\252		PREDICTED: similar to CG8243-PA [Tribolium castaneum]	Tribolium castaneum	5e-55	XP_974103.1
146	Contig\221		rab gdp-dissociation inhibitor [Aedes aegypti]	Aedes aegypti	2e-68	EAT34894.1
147	AU_Cv_EST_012A_C06	EH646989	PREDICTED: similar to nicastrin [Strongylocentrotus purpuratus] ref|XP_001182627.1| PREDICTED: similar to nicastrin [Strongylocentrotus purpuratus]	Strongylocentrotus purpuratus	2e-34	XP_788243.2
Level	GO ID		Term	category	No. fo hits
2	GO:0007582		physiological process	biological_process	678
No.	EST	GenBank Accession no.	Putative match	Organism	E-value	Hit ID
1	AU_Cv_EST_001D_A07	EH649336	MGC69167 protein [Xenopus laevis]	Xenopus laevis	2e-51	AAH59348.1
2	AU_Cv_EST_009D_E08	EH646124	Cullin 3 [Danio rerio]	Danio rerio	2e-23	AAH65357.1
3	AU_Cv_EST_014D_C01	EH648015	unnamed protein product [Tetraodon nigroviridis]	Tetraodon nigroviridis	5e-19	CAG08066.1
4	AU_Cv_EST_009B_B05	EH645932	PREDICTED: similar to Neurogenic locus Notch protein precursor [Apis mellifera]	Apis mellifera	1e-12	XP_396734.3
5	AU_Cv_EST_015C_H03	EH648307	PREDICTED: similar to cap binding protein 20 CG12357-PA [Apis mellifera]	Apis mellifera	9e-67	XP_397316.1
6	AU_Cv_EST_010D_F04	EH646425	HLA-B associated transcript 1 variant [Homo sapiens]	Homo sapiens	7e-57	BAD96632.1
7	AU_Cv_EST_010A_E07	EH646205	PREDICTED: hypothetical protein [Strongylocentrotus purpuratus] ref|XP_001188299.1| PREDICTED: hypothetical protein [Strongylocentrotus purpuratus]	Strongylocentrotus purpuratus	1e-33	XP_789433.1
8	AU_Cv_EST_001A_G02	EH649158	GTP-binding nuclear protein Ran [Bombyx mori] gb|ABD36346.1| GTP-binding nuclear protein Ran [Bombyx mori]	Bombyx mori	1e-76	NP_001040274.1
9	AU_Cv_EST_012B_D10	EH647079	Sjogren syndrome antigen B (autoantigen La) [Danio rerio] gb|AAH45392.1| Sjogren syndrome antigen B (autoantigen La) [Danio rerio]	Danio rerio	2e-26	NP_955841.1
10	AU_Cv_EST_004B_E07	EH644298	MGC81128 protein [Xenopus laevis]	Xenopus laevis	2e-57	AAH68703.1
11	AU_Cv_EST_001A_F05	EH649150	hypothetical protein LOC503766 [Danio rerio] sp|Q5D016|PFD1_BRARE Prefoldin subunit 1 gb|AAH90278.1| Zgc:110742 [Danio rerio]	Danio rerio	1e-20	NP_001013362.1
12	Contig\4		PREDICTED: septin 11 [Pan troglodytes]	Pan troglodytes	8e-65	XP_517208.2
13	AU_Cv_EST_017C_D08	EH648963	hypothetical protein LOC393431 [Danio rerio] gb|AAH55151.1| Zgc:63587 [Danio rerio]	Danio rerio	7e-32	NP_956753.1
14	AU_Cv_EST_015D_B07	EH648359	PREDICTED: similar to forkhead transcription factor N2/3 [Strongylocentrotus purpuratus] ref|XP_001182399.1| PREDICTED: similar to forkhead transcription factor N2/3 [Strongylocentrotus purpuratus]	Strongylocentrotus purpuratus	1e-29	XP_795496.2
15	AU_Cv_EST_009A_C10	EH645852	gi|119913874|ref|XP_594528.3| PREDICTED: similar to Striatin-... 62.0 9e-09	Bos taurus	9e-09	XP_509887.2
16	AU_Cv_EST_008B_G07	EH645651	PREDICTED: similar to KIAA0445 protein [Strongylocentrotus purpuratus] ref|XP_786339.2| PREDICTED: similar to KIAA0445 protein [Strongylocentrotus purpuratus]	Strongylocentrotus purpuratus	3e-29	XP_001187086.1
17	AU_Cv_EST_005A_G04	EH644549	PREDICTED: similar to Serine/threonine-protein phosphatase alpha-1 isoform [Tribolium castaneum]	Tribolium castaneum	5e-69	XP_972528.1
18	AU_Cv_EST_015D_E08	EH648392	unnamed protein product [Tetraodon nigroviridis]	Tetraodon nigroviridis	1e-74	CAF97141.1
19	AU_Cv_EST_012C_F10	EH647180	PREDICTED: hypothetical protein [Strongylocentrotus purpuratus] ref|XP_001195446.1| PREDICTED: hypothetical protein [Strongylocentrotus purpuratus]	Strongylocentrotus purpuratus	7e-61	XP_790305.2
20	AU_Cv_EST_008B_D02	EH645584	GTP binding protein 4 [Gallus gallus] emb|CAG31225.1| hypothetical protein [Gallus gallus]	Gallus gallus	1e-91	NP_001006354.1
21	AU_Cv_EST_010C_E05	EH646366	PREDICTED: similar to arylsulfatase B [Strongylocentrotus purpuratus] ref|XP_001183773.1| PREDICTED: similar to arylsulfatase B [Strongylocentrotus purpuratus]	Strongylocentrotus purpuratus	2e-48	XP_791089.1
22	Contig\129		Fourteen-Three-Three family member (ftt-2) [Caenorhabditis elegans] emb|CAC42300.2| Hypothetical protein F52D10.3b [Caenorhabditis elegans]	Caenorhabditis elegans	2e-39	NP_509938.2
23	AU_Cv_EST_017A_F10	EH648817	hypothetical protein LOC565041 [Danio rerio] gb|AAI00114.1| Zgc:113028 [Danio rerio]	Danio rerio	6e-10	NP_001030150.1
24	AU_Cv_EST_015D_C10	EH648374	hypothetical protein LOC539357 [Bos taurus] gb|AAI19837.1| Similar to vacuolar protein sorting factor 4B [Bos taurus]	Bos taurus	2e-75	NP_001069624.1
25	AU_Cv_EST_016B_F08	EH648564	NADH dehydrogenase subunit 4 [Crassostrea virginica] gb|AAW69400.1| NADH dehydrogenase subunit 4 [Crassostrea virginica]	Crassostrea virginica	6e-55	YP_254655.1
26	AU_Cv_EST_017B_C03	EH648858	PREDICTED: similar to oxidative stress protein, partial [Strongylocentrotus purpuratus]	Strongylocentrotus purpuratus	1e-12	XP_001178682.1
27	AU_Cv_EST_009A_A10	EH645831	CDC42 [Phallusia mammilata]	Phallusia mammilata	8e-58	AAX89406.1
28	Contig\513		PREDICTED: similar to Neurocalcin homolog (DrosNCa) [Apis mellifera]	Apis mellifera	5e-50	XP_392256.2
29	Contig\466		skd/vacuolar sorting [Aedes aegypti] gb|EAT45824.1| skd/vacuolar sorting [Aedes aegypti]	Aedes aegypti	6e-50	EAT45823.1
30	Contig\44		hypothetical protein LOC445498 [Danio rerio] sp|Q68EK7|RAB4B_BRARE Ras-related protein Rab-4B gb|AAH80219.1| Zgc:101015 [Danio rerio]	Danio rerio	7e-85	NP_001004002.1
31	Contig\418		PREDICTED: similar to General receptor for phosphoinositides 1 CG11628-PA [Apis mellifera]	Apis mellifera	3e-23	XP_001122707.1
32	AU_Cv_EST_017B_C06	EH648861	cpne3 protein [Xenopus tropicalis] gb|AAH80879.1| Cpne3 protein [Xenopus tropicalis]	Xenopus tropicalis	6e-32	NP_001008001.1
33	AU_Cv_EST_008D_G08	EH645810	PREDICTED: sorting nexin 17 [Pan troglodytes]	Pan troglodytes	1e-42	XP_515357.2
34	AU_Cv_EST_007A_G05	EH645216	synaptobrevin-like 1 [Gallus gallus] emb|CAG31519.1| hypothetical protein [Gallus gallus]	Gallus gallus	1e-59	NP_001026292.1
35	AU_Cv_EST_006C_D09	EH645024	PREDICTED: similar to Copine-3 (Copine III) [Bos taurus]	Bos taurus	2e-30	XP_608625.2
36	AU_Cv_EST_006A_B02	EH644825	vesicle docking protein p115 [Bos taurus] gb|AAI08113.1| Vesicle docking protein p115 [Bos taurus]	Bos taurus	3e-56	NP_777270.2
37	AU_Cv_EST_004C_H09	EH644399	PREDICTED: hypothetical protein [Strongylocentrotus purpuratus] ref|XP_001177063.1| PREDICTED: hypothetical protein [Strongylocentrotus purpuratus]	Strongylocentrotus purpuratus	2e-30	XP_784318.2
38	AU_Cv_EST_006C_D04	EH645019	Tcp1-A-prov protein [Xenopus laevis]	Xenopus laevis	2e-70	AAH68901.1
39	AU_Cv_EST_014C_C03	EH647952	leucine-rich protein [Xenopus laevis]	Xenopus laevis	6e-15	AAM73680.1
40	AU_Cv_EST_002C_F03	EH647596	Minute (2) 21AB CG2674-PB, isoform B [Drosophila melanogaster] gb|AAF51558.1| CG2674-PB, isoform B [Drosophila melanogaster]	Drosophila melanogaster	8e-15	NP_722599.1
41	AU_Cv_EST_005D_G08	EH644800	methionine adenosyltransferase [Modiolus americanus]	Modiolus americanus	1e-75	AAT06208.1
42	AU_Cv_EST_012C_C04	EH647144	glutamic acid decarboxylase [Ciona intestinalis] dbj|BAB88854.1| glutamic acid decarboxylase [Ciona intestinalis]	Ciona intestinalis	3e-51	NP_001027785.1
43	Contig\519		stathmin 1/oncoprotein 18 [Gallus gallus] sp|P31395|STMN1_CHICK Stathmin emb|CAA48035.1| stathmin [Gallus gallus]	Gallus gallus	8e-12	NP_001001858.1
44	AU_Cv_EST_011B_H04	EH646608	Mn superoxide dismutase [Biomphalaria glabrata] gb|AAS83981.1| Mn superoxide dismutase [Biomphalaria glabrata]	Biomphalaria glabrata	3e-49	AAS83980.1
45	Contig\605		beta-tubulin [Crassostrea gigas]	Crassostrea gigas	2e-86	AAU93877.1
46	Contig\488		beta-tubulin [Halocynthia roretzi]	Halocynthia roretzi	2e-80	BAA22382.1
47	Contig\430		dynein, axonemal, light chain 4 [Mus musculus] dbj|BAA24153.1| outer arm dynein light chain 4 [Mus musculus]	Mus musculus	3e-36	NP_059498.1
48	AU_Cv_EST_017C_A07	EH648928	axonemal dynein heavy chain 8 long form [Mus musculus]	Mus musculus	6e-40	AAK60621.1
49	AU_Cv_EST_017A_F09	EH648816	PREDICTED: kinesin-like motor protein C20orf23 [Pan troglodytes]	Pan troglodytes	3e-12	XP_514522.2
50	AU_Cv_EST_017A_D07	EH648793	dynein heavy chain isotype 4	Tripneustes gratilla	1e-47	AAA63587.1
51	AU_Cv_EST_014A_C05	EH647783	PREDICTED: similar to axonemal dynein heavy chain DNAH5 [Gallus gallus]	Gallus gallus	8e-28	XP_419006.2
52	AU_Cv_EST_016D_E02	EH648718	Chain A, Localisation Of Dynein Light Chains 1 And 2 And Their Pro- Apoptotic Ligands pdb|1RE6|B Chain B, Localisation Of Dynein Light Chains 1 And 2 And Their Pro- Apoptotic Ligands	Mus musculus	2e-45	1RE6
53	AU_Cv_EST_011A_G05	EH646552	Pipox-prov protein [Xenopus tropicalis]	Xenopus tropicalis	1e-28	AAH89750.1
54	AU_Cv_EST_001D_F06	EH649388	PREDICTED: similar to Dihydropteridine reductase CG4665-PA, isoform A [Apis mellifera]	Apis mellifera	7e-46	XP_392684.2
55	AU_Cv_EST_001B_B10	EH649195	6-pyruvoyl tetrahydrobiopterin synthase (PTPS) (PTP synthase) gb|AAK59697.1| 6-pyruvoyl tetrahydropterin synthase [Poecilia reticulata]	Poecilia reticulata	3e-52	Q90W95
56	AU_Cv_EST_015C_D03	EH648279	PREDICTED: similar to Ring canal kelch protein [Tribolium castaneum]	Tribolium castaneum	1e-16	XP_974425.1
57	AU_Cv_EST_008A_A04	EH645492	PREDICTED: similar to thymosin beta 4 peptide [Gallus gallus]	Gallus gallus	6e-13	XP_001234312.1
58	AU_Cv_EST_004C_H10	EH644400	PREDICTED: similar to CG8948-PA, isoform A, partial [Tribolium castaneum]	Tribolium castaneum	7e-21	XP_970279.1
59	AU_Cv_EST_011C_C10	EH646678	PREDICTED: similar to Chain A, Crystal Structure Of Human Protein Farnesyltransferase Complexed With Farnesyl Diphosphate And The Peptidomimetic Inhibitor L-739,750 isoform 4 [Pan troglodytes]	Pan troglodytes	4e-77	XP_001145933.1
60	AU_Cv_EST_017D_B03	EH649015	unnamed protein product [Tetraodon nigroviridis]	Tetraodon nigroviridis	2e-45	CAG09215.1
61	AU_Cv_EST_007C_B07	EH645340	Flap endonuclease 1-B (Flap structure-specific endonuclease 1-B) (FEN-1-B) (xFEN-1b) gb|AAB08478.1| XFEN1b [Xenopus laevis]	Xenopus laevis	2e-72	P70054
62	AU_Cv_EST_011B_G05	EH646603	PREDICTED: similar to GTP-binding-protein CG5519-PA [Apis mellifera]	Apis mellifera	6e-61	XP_392284.2
63	AU_Cv_EST_007B_B11	EH645286	PREDICTED: similar to cryptochrome 1 (photolyase-like) [Tribolium castaneum]	Tribolium castaneum	1e-39	XP_972654.1
64	Contig\105		PREDICTED: hypothetical protein [Strongylocentrotus purpuratus] ref|XP_001185477.1| PREDICTED: hypothetical protein [Strongylocentrotus purpuratus]	Strongylocentrotus purpuratus	1e-52	XP_794920.2
65	AU_Cv_EST_004C_H04	EH644396	telomere end-binding protein [Xenopus tropicalis] gb|AAS45841.1| telomere end-binding protein [Xenopus tropicalis] emb|CAJ81757.1| protection of telomeres 1 [Xenopus tropicalis]	Xenopus tropicalis	7e-20	NP_998876.1
66	AU_Cv_EST_013B_B09	EH647389	PREDICTED: similar to Structural maintenance of chromosomes 3 [Strongylocentrotus purpuratus] ref|XP_001176233.1| PREDICTED: similar to Structural maintenance of chromosomes 3 [Strongylocentrotus purpuratus]	Strongylocentrotus purpuratus	3e-47	XP_001176817.1
67	AU_Cv_EST_008A_F03	EH645548	histone H1 [Mytilus galloprovincialis]	Mytilus galloprovincialis	4e-18	AAP94647.1
68	AU_Cv_EST_016A_D12	EH648503	PREDICTED: similar to Serine/threonine-protein phosphatase 2A catalytic subunit beta isoform (PP2A-beta) [Tribolium castaneum]	Tribolium castaneum	4e-82	XP_973546.1
69	AU_Cv_EST_015A_C07	EH648120	PREDICTED: similar to cyclin dependent kinase 2 [Strongylocentrotus purpuratus] ref|XP_001178731.1| PREDICTED: similar to cyclin dependent kinase 2 [Strongylocentrotus purpuratus]	Strongylocentrotus purpuratus	1e-76	XP_790847.2
70	AU_Cv_EST_013D_F09	EH647698	PREDICTED: similar to alpha isoform of regulatory subunit A, protein phosphatase 2, partial [Strongylocentrotus purpuratus]	Strongylocentrotus purpuratus	2e-60	XP_001183610.1
71	Contig\330		PREDICTED: hypothetical protein [Gallus gallus]	Gallus gallus	6e-34	XP_422152.2
72	AU_Cv_EST_004D_D12	EH644449	PREDICTED: hypothetical protein, partial [Strongylocentrotus purpuratus]	Strongylocentrotus purpuratus	4e-33	XP_001184572.1
73	AU_Cv_EST_004D_F02	EH644412	origin recognition complex subunit 5 [Gallus gallus] emb|CAH65305.1| hypothetical protein [Gallus gallus]	Gallus gallus	6e-30	NP_001025900.1
74	AU_Cv_EST_004B_A08	EH644271	acireductone dioxygenase 1 [Mus musculus] sp|Q99JT9|MTND_MOUSE 1,2-dihydroxy-3-keto-5-methylthiopentene dioxygenase (Aci-reductone dioxygenase) (ARD) gb|AAH05695.1| Adi1 protein [Mus musculus] dbj|BAE26682.1| unnamed protein product [Mus musculus]	Mus musculus	4e-61	NP_598813.1
75	AU_Cv_EST_016B_A02	EH648510	PREDICTED: similar to MGC64378 protein [Gallus gallus]	Gallus gallus	1e-65	XP_417879.2
76	AU_Cv_EST_011B_H05	EH646609	BMP type 1b receptor [Crassostrea gigas]	Crassostrea gigas	2e-66	CAE11917.1
77	AU_Cv_EST_007B_F04	EH645265	PREDICTED: hypothetical protein [Strongylocentrotus purpuratus]	Strongylocentrotus purpuratus	6e-37	XP_001189673.1
78	AU_Cv_EST_006C_D10	EH645025	tumor rejection antigen-like protein [Lymnaea stagnalis]	Lymnaea stagnalis	2e-17	AAT97075.1
79	AU_Cv_EST_014D_A04	EH648011	spermatogonial stem-cell renewal factor [Anguilla japonica]	Anguilla japonica	6e-49	BAC82441.1
80	AU_Cv_EST_014A_G07	EH647828	Pold2 protein [Danio rerio]	Danio rerio	4e-42	AAH45410.1
81	AU_Cv_EST_002A_B10	EH646831	SJCHGC08481 protein [Schistosoma japonicum]	Schistosoma japonicum	5e-34	AAX26239.2
82	AU_Cv_EST_010D_D07	EH646455	putative origin recognition complex subunit 3 protein [Platynereis dumerilii]	Platynereis dumerilii	4e-36	CAJ38812.1
83	AU_Cv_EST_008D_A03	EH645743	ribonucleoside-diphosphate reductase M1 chain [Gallus gallus] emb|CAG31174.1| hypothetical protein [Gallus gallus]	Gallus gallus	2e-75	NP_001026008.1
84	Contig\635		alpha-amylase [Corbicula fluminea]	Corbicula fluminea	9e-61	AAO17927.2
85	Contig\364		PREDICTED: hypothetical protein [Strongylocentrotus purpuratus] ref|XP_001188978.1| PREDICTED: hypothetical protein [Strongylocentrotus purpuratus]	Strongylocentrotus purpuratus	4e-16	XP_791905.1
86	AU_Cv_EST_017B_B09	EH648853	PREDICTED: similar to Mannosidase II CG18802-PA [Apis mellifera]	Apis mellifera	8e-07	XP_624759.2
87	AU_Cv_EST_016D_D03	EH648711	alpha-amylase [Corbicula fluminea]	Corbicula fluminea	2e-28	AAO17927.2
88	AU_Cv_EST_016D_A04	EH648680	hypothetical protein LOC445487 [Danio rerio] gb|AAH80244.1| Zgc:92013 [Danio rerio]	Danio rerio	3e-49	NP_001004115.1
89	AU_Cv_EST_016B_H06	EH648584	alpha amylase A [Crassostrea gigas]	Crassostrea gigas	5e-92	AAL37183.1
90	AU_Cv_EST_016A_F01	EH648473	PREDICTED: similar to Beta-hexosaminidase beta chain precursor (N-acetyl-beta-glucosaminidase) (Beta-N-acetylhexosaminidase) (Hexosaminidase B) [Apis mellifera]	Apis mellifera	6e-10	XP_001122538.1
91	AU_Cv_EST_015A_G11	EH648165	PREDICTED: hypothetical protein [Strongylocentrotus purpuratus] ref|XP_001194588.1| PREDICTED: hypothetical protein [Strongylocentrotus purpuratus]	Strongylocentrotus purpuratus	9e-74	XP_796773.2
92	AU_Cv_EST_012D_C03	EH647228	PREDICTED: similar to dicarbonyl L-xylulose reductase isoform 2 [Danio rerio]	Danio rerio	2e-13	XP_706957.1
93	AU_Cv_EST_009D_B01	EH646087	sodium/glucose cotransporter [Crassostrea gigas]	Crassostrea gigas	5e-75	AAT44356.1
94	AU_Cv_EST_007D_C06	EH645438	PREDICTED: hypothetical protein [Strongylocentrotus purpuratus] ref|XP_001194588.1| PREDICTED: hypothetical protein [Strongylocentrotus purpuratus]	Strongylocentrotus purpuratus	2e-73	XP_796773.2
95	AU_Cv_EST_006D_G09	EH645139	endo-beta-1,4-glucanase [Ampullaria crossean]	Ampullaria crossean	1e-14	ABD24274.1
96	AU_Cv_EST_005A_C06	EH644513	unnamed protein product [Tetraodon nigroviridis]	Tetraodon nigroviridis	2e-52	CAG13212.1
97	AU_Cv_EST_003C_B06	EH644022	PREDICTED: hypothetical protein [Gallus gallus]	Gallus gallus	2e-25	XP_001233561.1
98	Contig\7		B-cell translocation gene 1 [Danio rerio] gb|AAH56691.1| B-cell translocation gene 1 [Danio rerio] emb|CAH68953.1| B-cell translocation gene 1 [Danio rerio]	Danio rerio	5e-34	NP_956314.1
99	AU_Cv_EST_013D_B08	EH647668	PREDICTED: similar to C8orf1 protein [Pan troglodytes]	Pan troglodytes	9e-36	XP_528185.2
100	AU_Cv_EST_012C_F03	EH647175	hypothetical protein LOC540025 [Bos taurus] gb|AAI20135.1| Similar to RAS-like, estrogen-regulated, growth inhibitor [Bos taurus]	Bos taurus	6e-52	NP_001069666.1
101	AU_Cv_EST_005B_F08	EH644630	PREDICTED: similar to CG8519-PA [Apis mellifera]	Apis mellifera	5e-21	XP_001119889.1
102	Contig\253		deoxyribonuclease II beta [Xenopus tropicalis] gb|AAH88028.1| Deoxyribonuclease II beta [Xenopus tropicalis]	Xenopus tropicalis	4e-33	NP_001011305.1
103	AU_Cv_EST_008A_F02	EH645547	PREDICTED: similar to Nuclear receptor coactivator 6 (Amplified in breast cancer protein 3) (Cancer-amplified transcriptional coactivator ASC-2) (Activating signal cointegrator 2) (ASC-2) (Peroxisome proliferator-activated receptor-interacting protein) (PPAR-... [Apis mellifera]	Apis mellifera	2e-24	XP_001121523.1
104	Contig\310		Homo sapiens ubiquitin-conjugating enzyme E2N (UBC13 homolog, yeast) [synthetic construct] gb|AAX43336.1| ubiquitin-conjugating enzyme E2N [synthetic construct]	synthetic construct	2e-69	AAP36228.1
105	AU_Cv_EST_010B_G11	EH646306	CCAAT/enhancer binding protein (C/EBP), gamma [Danio rerio] gb|AAL54867.1|AF306856_1 CCAAT/enhancer binding protein gamma [Danio rerio] gb|AAH49400.1| CCAAT/enhancer binding protein (C/EBP), gamma [Danio rerio] gb|AAH71296.1| CCAAT/enhancer binding protein (C/EBP), gamma [Danio rerio]	Danio rerio	2e-17	NP_571961.1
106	AU_Cv_EST_011C_F03	EH646703	PREDICTED: similar to SWI/SNF-related matrix-associated actin-dependent regulator of chromatin c2 isoform a, partial [Danio rerio]	Danio rerio	3e-45	XP_695864.1
107	Contig\136		PREDICTED: similar to PHD finger protein 12 (PHD factor 1) (Pf1) [Gallus gallus]	Gallus gallus	2e-56	XP_415826.2
108	AU_Cv_EST_015B_B04	EH648199	CIR protein [Ciona intestinalis] dbj|BAE06344.1| Ci-CIR [Ciona intestinalis]	Ciona intestinalis	1e-47	NP_001071668.1
109	AU_Cv_EST_011A_E05	EH646531	putative ribosomal protein S14e [Diaphorina citri]	Diaphorina citri	3e-65	ABG81984.1
110	AU_Cv_EST_004D_G05	EH644471	PREDICTED: hypothetical protein [Strongylocentrotus purpuratus]	Strongylocentrotus purpuratus	1e-11	XP_796792.2
111	AU_Cv_EST_002C_B06	EH647566	Shmt1 protein [Xenopus laevis]	Xenopus laevis	2e-25	AAH42276.1
112	AU_Cv_EST_014C_E07	EH647977	CG6293-PA [Drosophila melanogaster] gb|AAF54519.1| CG6293-PA [Drosophila melanogaster] gb|AAL39715.1| LD30822p [Drosophila melanogaster]	Drosophila melanogaster	7e-16	NP_649994.1
113	AU_Cv_EST_009C_B12	EH646065	ENSANGP00000011457 [Anopheles gambiae str. PEST] gb|EAA10486.2| ENSANGP00000011457 [Anopheles gambiae str. PEST]	Anopheles gambiae	4e-30	XP_315090.2
114	AU_Cv_EST_015B_G10	EH648248	ENSANGP00000011253 [Anopheles gambiae str. PEST]	Anopheles gambiae	4e-59	EAA04524.3
115	Contig\536		hypothetical protein LOC431743 [Danio rerio] gb|AAH74036.1| Zgc:91853 [Danio rerio]	Danio rerio	2e-82	NP_001002196.1
116	Contig\327		PREDICTED: similar to Aspartate aminotransferase, mitochondrial precursor (Transaminase A) (Glutamate oxaloacetate transaminase 2) [Tribolium castaneum]	Tribolium castaneum	2e-64	XP_967224.1
117	AU_Cv_EST_007C_D06	EH645358	Alanine aminotransferase 2 (ALT2) (Glutamic--pyruvic transaminase 2) (GPT 2) (Glutamic--alanine transaminase 2) gb|AAH74194.1| Gpt2 protein [Xenopus laevis]	Xenopus laevis	3e-71	Q6GM82
118	AU_Cv_EST_006D_A01	EH645068	PREDICTED: similar to Folylpolyglutamate synthase [Strongylocentrotus purpuratus] ref|XP_001180391.1| PREDICTED: similar to Folylpolyglutamate synthase [Strongylocentrotus purpuratus]	Strongylocentrotus purpuratus	2e-43	XP_796835.2
119	AU_Cv_EST_014A_A10	EH647765	PREDICTED: similar to scavenger receptor cysteine-rich protein type 12 precursor, partial [Strongylocentrotus purpuratus] ref|XP_001180320.1| PREDICTED: similar to scavenger receptor cysteine-rich protein type 12 precursor, partial [Strongylocentrotus purpuratus]	Strongylocentrotus purpuratus	8e-19	XP_791976.2
120	AU_Cv_EST_006C_H10	EH645065	PREDICTED: similar to collectin sub-family member 12 isoform II [Macaca mulatta]	Macaca mulatta	6e-10	XP_001088438.1
121	AU_Cv_EST_004B_B02	EH644243	peptidoglycan recognition protein [Biomphalaria glabrata]	Biomphalaria glabrata	4e-10	ABK76644.1
122	AU_Cv_EST_007D_G02	EH645419	MGC68486 protein [Xenopus laevis]	Xenopus laevis	1e-70	AAH59958.1
123	Contig\170		ornithine decarboxylase [Crassostrea gigas]	Crassostrea gigas	1e-42	CAD91418.1
124	AU_Cv_EST_013A_G04	EH647342	PREDICTED: similar to S-adenosylmethionine decarboxylase CG5029-PA, isoform A, partial [Apis mellifera]	Apis mellifera	1e-40	XP_624115.1
125	AU_Cv_EST_002A_E09	EH646861	PREDICTED: similar to dsRNA adenosine deaminase [Strongylocentrotus purpuratus]	Strongylocentrotus purpuratus	3e-16	XP_001183590.1
126	AU_Cv_EST_006D_H09	EH645147	C-type lectin 2 [Anguilla japonica]	Anguilla japonica	5e-19	BAC54021.1
127	AU_Cv_EST_012A_C06	EH646989	PREDICTED: similar to nicastrin [Strongylocentrotus purpuratus] ref|XP_001182627.1| PREDICTED: similar to nicastrin [Strongylocentrotus purpuratus]	Strongylocentrotus purpuratus	2e-34	XP_788243.2
128	Contig\632		PREDICTED: similar to B-cell receptor-associated protein 37 [Tribolium castaneum]	Tribolium castaneum	2e-77	XP_974101.1
129	AU_Cv_EST_008A_G05	EH645559	PREDICTED: similar to XTimeless1 [Strongylocentrotus purpuratus] ref|XP_001191885.1| PREDICTED: similar to XTimeless1 [Strongylocentrotus purpuratus]	Strongylocentrotus purpuratus	2e-35	XP_784350.2
130	AU_Cv_EST_001C_C07	EH649280	Vps35-prov protein [Xenopus laevis]	Xenopus laevis	2e-86	AAH75144.1
131	AU_Cv_EST_001B_F09	EH649234	Homo sapiens mel transforming oncogene (derived from cell line NK14)- RAB8 homolog [synthetic construct] gb|AAX43969.1| RAB8A member RAS oncogene family [synthetic construct] gb|AAX43970.1| RAB8A member RAS oncogene family [synthetic construct]	synthetic construct	1e-91	AAP36967.1
132	AU_Cv_EST_001B_E07	EH649222	hypothetical protein LOC436839 [Danio rerio] gb|AAH76234.1| Zgc:92757 [Danio rerio]	Danio rerio	2e-55	NP_001002566.1
133	Contig\65		PREDICTED: similar to RAB14, member RAS oncogene family, partial [Strongylocentrotus purpuratus]	Strongylocentrotus purpuratus	1e-90	XP_001183967.1
134	Contig\543		PREDICTED: similar to MGC82152 protein [Strongylocentrotus purpuratus] ref|XP_001178977.1| PREDICTED: similar to MGC82152 protein [Strongylocentrotus purpuratus]	Strongylocentrotus purpuratus	1e-13	XP_791019.1
135	Contig\446		PREDICTED: similar to CG9779-PA [Apis mellifera]	Apis mellifera	1e-55	XP_394085.2
136	Contig\439		PREDICTED: similar to RAB22A, member RAS oncogene family [Strongylocentrotus purpuratus] ref|XP_001176279.1| PREDICTED: similar to RAB22A, member RAS oncogene family [Strongylocentrotus purpuratus]	Strongylocentrotus purpuratus	4e-56	XP_790094.2
137	Contig\435		Ras-related protein Rab-1A emb|CAA51233.1| RAB1 [Lymnaea stagnalis]	Lymnaea stagnalis	8e-86	Q05974
138	Contig\416		SEH1-like (S. cerevisiae) [Danio rerio]	Danio rerio	3e-79	CAK10890.1
139	Contig\395		chromatin modifying protein 5 [Danio rerio] sp|Q7T339|CHMP5_BRARE Charged multivesicular body protein 5 (Chromatin-modifying protein 5) gb|AAH53265.1| Chromatin modifying protein 5 [Danio rerio]	Danio rerio	3e-66	NP_956674.1
140	Contig\221		rab gdp-dissociation inhibitor [Aedes aegypti]	Aedes aegypti	2e-68	EAT34894.1
141	AU_Cv_EST_017A_D05	EH648791	CG4538-PA [Drosophila erecta]	Drosophila erecta	8e-18	AAO00979.1
142	AU_Cv_EST_014D_H12	EH648092	suppressor of ypt1 [Danio rerio] emb|CAD58746.1| suppressor of ypt1 [Danio rerio] gb|AAN87034.1| Sly1 [Danio rerio] emb|CAD61086.1| novel vesicle-transport related protein [Danio rerio]	Danio rerio	2e-68	NP_878281.1
143	AU_Cv_EST_011C_E07	EH646695	PREDICTED: similar to Snx27 protein [Strongylocentrotus purpuratus] ref|XP_001188864.1| PREDICTED: similar to Snx27 protein [Strongylocentrotus purpuratus]	Strongylocentrotus purpuratus	8e-23	XP_780387.2
144	AU_Cv_EST_010B_E07	EH646284	PREDICTED: similar to peroxisomal membrane anchor protein [Strongylocentrotus purpuratus] ref|XP_001187181.1| PREDICTED: similar to peroxisomal membrane anchor protein [Strongylocentrotus purpuratus]	Strongylocentrotus purpuratus	8e-12	XP_798480.1
145	AU_Cv_EST_010A_G07	EH646222	PREDICTED: hypothetical protein [Strongylocentrotus purpuratus] ref|XP_001203327.1| PREDICTED: hypothetical protein [Strongylocentrotus purpuratus]	Strongylocentrotus purpuratus	7e-24	XP_782831.1
146	AU_Cv_EST_010A_A05	EH646161	hypothetical protein LOC393695 [Danio rerio] gb|AAH59487.1| Zgc:73124 [Danio rerio]	Danio rerio	4e-46	NP_957016.1
147	AU_Cv_EST_009A_B05	EH645837	KOG1656-like protein [Ornithodoros moubata]	Ornithodoros moubata	4e-48	AAS59855.1
148	AU_Cv_EST_008C_F09	EH645717	PREDICTED: hypothetical protein XP_697598 [Danio rerio]	Danio rerio	1e-54	XP_702690.1
149	AU_Cv_EST_007A_F06	EH645205	Putative Ras-related protein Rab-33 emb|CAB06046.1| COS41.2 [Ciona intestinalis]	Ciona intestinalis	9e-70	P91580
150	AU_Cv_EST_004D_A01	EH644403	N-ethylmaleimide sensitive fusion protein [Manduca sexta]	Manduca sexta	2e-91	AAF18300.1
151	AU_Cv_EST_003D_A12	EH644094	ADP-ribosylation factor 2 [Danio rerio]	Danio rerio	1e-57	AAH66632.1
152	AU_Cv_EST_003A_D12	EH643931	PREDICTED: similar to VPS28 protein homolog [Tribolium castaneum]	Tribolium castaneum	8e-63	XP_975031.1
153	AU_Cv_EST_010B_G12	EH646307	PREDICTED: similar to Nhp2 non-histone chromosome protein 2-like 1 [Apis mellifera]	Apis mellifera	1e-46	XP_396907.2
154	AU_Cv_EST_012A_A08	EH646975	MGC83934 protein [Xenopus laevis]	Xenopus laevis	4e-17	AAH70832.1
155	AU_Cv_EST_017A_D11	EH648797	PREDICTED: similar to Ras homolog gene family, member T1 [Strongylocentrotus purpuratus] ref|XP_001179278.1| PREDICTED: similar to Ras homolog gene family, member T1 [Strongylocentrotus purpuratus]	Strongylocentrotus purpuratus	2e-45	XP_791124.1
156	AU_Cv_EST_016D_G06	EH648739	K07E3.4a [Caenorhabditis elegans] ref|NP_509360.1| K07E3.4b [Caenorhabditis elegans] gb|AAC69104.1| Hypothetical protein K07E3.4a [Caenorhabditis elegans] gb|AAC69101.2| Hypothetical protein K07E3.4b [Caenorhabditis elegans]	Caenorhabditis elegans	1e-43	NP_509361.1
157	AU_Cv_EST_006C_C08	EH645012	amino acids transporter [Aedes aegypti]	Aedes aegypti	3e-26	EAT46282.1
158	AU_Cv_EST_011D_A12	EH646769	oxidoreductase, GMC family [Silicibacter pomeroyi DSS-3] gb|AAV97518.1| oxidoreductase, GMC family [Silicibacter pomeroyi DSS-3]	Silicibacter pomeroyi	3e-10	YP_165213.1
159	AU_Cv_EST_005B_H02	EH644593	PREDICTED: similar to enhancer of rudimentary CG1871-PA, isoform A [Apis mellifera]	Apis mellifera	2e-33	XP_001119900.1
160	AU_Cv_EST_010B_G02	EH646300	methylmalonate-semialdehyde dehydrogenase [Aedes aegypti]	Aedes aegypti	3e-47	EAT47764.1
161	AU_Cv_EST_011A_F09	EH646545	Fah-prov protein [Xenopus laevis]	Xenopus laevis	5e-72	AAH54283.1
162	AU_Cv_EST_011A_E03	EH646529	hypothetical protein LOC445287 [Danio rerio] gb|AAH77167.1| Zgc:92456 [Danio rerio]	Danio rerio	7e-25	NP_001003742.1
163	Contig\349		PREDICTED: similar to glutamate transporter 2A [Strongylocentrotus purpuratus] ref|XP_001178071.1| PREDICTED: similar to glutamate transporter 2A [Strongylocentrotus purpuratus]	Strongylocentrotus purpuratus	9e-25	XP_796905.2
164	AU_Cv_EST_004B_E09	EH644299	tryptophan 2,3-dioxygenase [Chlamys farreri]	Chlamys farreri	2e-34	AAY32933.1
165	Contig\578		PREDICTED: similar to Der1-like domain family, member 1 [Strongylocentrotus purpuratus] ref|XP_001182674.1| PREDICTED: similar to Der1-like domain family, member 1 [Strongylocentrotus purpuratus]	Strongylocentrotus purpuratus	2e-70	XP_797383.1
166	AU_Cv_EST_011A_D09	EH646523	hypothetical protein DEHA0F12188g [Debaryomyces hansenii CBS767] emb|CAG89196.1| unnamed protein product [Debaryomyces hansenii CBS767]	Debaryomyces hansenii	1e-10	XP_460851.1
167	AU_Cv_EST_010C_A10	EH646328	PREDICTED: similar to C-terminal binding protein (CtBP protein) (dCtBP) [Tribolium castaneum]	Tribolium castaneum	3e-33	XP_972241.1
168	Contig\557		serine hydroxymethyltransferase [Aedes aegypti]	Aedes aegypti	6e-65	EAT46277.1
169	AU_Cv_EST_004A_F07	EH644210	unnamed protein product [Tetraodon nigroviridis]	Tetraodon nigroviridis	8e-70	CAF96059.1
170	AU_Cv_EST_016D_F10	EH648735	PREDICTED: similar to transglutaminase 1 (K polypeptide epidermal type I, protein-glutamine-gamma-glutamyltransferase) [Danio rerio]	Danio rerio	4e-23	XP_694950.1
171	AU_Cv_EST_007B_A02	EH645235	solute carrier family 7 (cationic amino acid transporter, y+ system), member 9 [Xenopus tropicalis] gb|AAI21933.1| Solute carrier family 7 (cationic amino acid transporter, y+ system), member 9 [Xenopus tropicalis]	Xenopus tropicalis	1e-37	NP_001072500.1
172	AU_Cv_EST_006A_E10	EH644863	PREDICTED: similar to CG9413-PA, isoform A [Tribolium castaneum]	Tribolium castaneum	2e-69	XP_972107.1
173	AU_Cv_EST_014D_F10	EH648076	novel protein similar to vertebrate methionine sulfoxide reductase A (MSRA) [Danio rerio] emb|CAI20959.1| novel protein similar to vertebrate methionine sulfoxide reductase A (MSRA) [Danio rerio]	Danio rerio	9e-35	CAH68999.1
174	AU_Cv_EST_016A_D05	EH648459	PREDICTED: similar to C-terminal-binding protein (CtBP protein) (dCtBP) isoform 1 [Apis mellifera]	Apis mellifera	1e-37	XP_392682.2
175	AU_Cv_EST_009D_C05	EH646100	PREDICTED: similar to somatostatin receptor type 1 subtype A [Danio rerio]	Danio rerio	7e-18	XP_699146.1
176	AU_Cv_EST_015C_E01	EH648284	gi|47224128|emb|CAG13048.1| unnamed protein product [Tetraodon n 183 3e-45	Tetraodon nigroviridis	3e-45	NP_001005841.1
177	AU_Cv_EST_006D_A09	EH645099	Yamaguchi sarcoma viral (v-yes-1) oncogene homolog [Xenopus tropicalis] emb|CAJ83326.1| Yamaguchi sarcoma viral (v-yes-1) oncogene homolog [Xenopus tropicalis]	Xenopus tropicalis	8e-34	NP_001017235.1
178	Contig\565		MGC82350 protein [Xenopus laevis]	Xenopus laevis	7e-41	AAH77996.1
179	Contig\453		MAX dimerization protein [Apis mellifera] gb|ABG29167.1| MAX dimerization protein [Apis mellifera]	Apis mellifera	3e-35	NP_001035923.1
180	AU_Cv_EST_015C_G09	EH648336	EPS (human endocytosis) related family member (eps-8) [Caenorhabditis elegans] emb|CAB16527.3| Hypothetical protein Y57G11C.24a [Caenorhabditis elegans]	Caenorhabditis elegans	9e-11	NP_502803.3
181	AU_Cv_EST_010B_B03	EH646250	PREDICTED: similar to Rps21-prov protein [Gallus gallus]	Gallus gallus	4e-30	XP_417405.2
182	AU_Cv_EST_009C_G10	EH646055	PREDICTED: similar to Glypican-6 precursor [Rattus norvegicus]	Rattus norvegicus	2e-14	XP_001074682.1
183	AU_Cv_EST_009C_F05	EH646041	PREDICTED: similar to MGC137783 protein [Strongylocentrotus purpuratus] ref|XP_001189449.1| PREDICTED: similar to MGC137783 protein [Strongylocentrotus purpuratus]	Strongylocentrotus purpuratus	8e-49	XP_784858.2
184	AU_Cv_EST_008B_H05	EH645657	PREDICTED: similar to Dynactin subunit 2 (Dynactin complex 50 kDa subunit) (50 kDa dynein-associated polypeptide) (p50 dynamitin) (DCTN-50) isoform 3 [Canis familiaris]	Canis familiaris	5e-40	XP_859072.1
185	AU_Cv_EST_007C_G01	EH645385	PREDICTED: similar to glypican-6 [Gallus gallus]	Gallus gallus	3e-26	XP_416989.2
186	AU_Cv_EST_003D_G01	EH644140	jnk stimulatory phosphatase (jsp1) [Aedes aegypti]	Aedes aegypti	2e-25	EAT47801.1
187	AU_Cv_EST_015C_B06	EH648270	PREDICTED: similar to Tat-binding protein-1 CG10370-PA [Apis mellifera]	Apis mellifera	1e-59	XP_392722.1
188	Contig\240		PREDICTED: similar to CG5446-PA [Tribolium castaneum]	Tribolium castaneum	7e-22	XP_967173.1
189	AU_Cv_EST_014C_B10	EH647948	PREDICTED: similar to Blimp-1 CG5249-PA [Apis mellifera]	Apis mellifera	2e-17	XP_391847.3
190	AU_Cv_EST_017B_E12	EH648890	PREDICTED: similar to CG5731-PA [Tribolium castaneum]	Tribolium castaneum	4e-66	XP_973339.1
191	Contig\157		glutamine synthetase [Crassostrea gigas]	Crassostrea gigas	1e-64	CAD90162.1
192	AU_Cv_EST_007C_B11	EH645343	asparagine synthetase [Gallus gallus] sp|Q5ZJU3|ASNS_CHICK Asparagine synthetase [glutamine-hydrolyzing] (Glutamine-dependent asparagine synthetase) emb|CAG32000.1| hypothetical protein [Gallus gallus]	Gallus gallus	2e-40	NP_001026148.1
193	AU_Cv_EST_014D_H11	EH648091	hypothetical protein LOC450050 [Danio rerio] gb|AAH83252.1| Zgc:101705 [Danio rerio]	Danio rerio	2e-22	NP_001006070.1
194	Contig\627		GTPase, Ras-like GTP binding protein involved in the secretory pathway, required for fusion of endosome-derived vesicles with the late Golgi, maturation of the vacuolar carboxypeptidase Y; has similarity to the human GTPase, Rab6; Ypt6p [Saccharomyces cerevisiae] sp|Q99260|YPT6_YEAST GTP-binding protein YPT6 gb|AAB67381.1| Ylr262cp [Saccharomyces cerevisiae] emb|CAA42166.1| Ypt6p [Saccharomyces c…	Saccharomyces cerevisiae	7e-36	NP_013363.1
195	AU_Cv_EST_005A_F04	EH644539	RAN binding protein 2 [Xenopus tropicalis] gb|AAH61426.1| RAN binding protein 2 [Xenopus tropicalis] emb|CAJ83076.1| RAN binding protein 1 [Xenopus tropicalis]	Xenopus tropicalis	1e-40	NP_989020.1
196	AU_Cv_EST_002B_G05	EH646952	nonmuscle myosin II [Aplysia californica]	Aplysia californica	2e-18	AAZ40189.1
197	AU_Cv_EST_005B_E04	EH644584	PREDICTED: similar to Prc1-prov protein [Strongylocentrotus purpuratus] ref|XP_001182029.1| PREDICTED: similar to Prc1-prov protein [Strongylocentrotus purpuratus]	Strongylocentrotus purpuratus	5e-27	XP_785901.2
198	Contig\464		PREDICTED: similar to RuvB-like protein 1 isoform 1 [Apis mellifera]	Apis mellifera	3e-97	XP_393051.1
199	AU_Cv_EST_009A_F04	EH645877	glutamate dehydrogenase 1 [Xenopus tropicalis] gb|AAH84455.1| Glutamate dehydrogenase 1 [Xenopus tropicalis]	Xenopus tropicalis	2e-60	NP_001011138.1
200	AU_Cv_EST_011C_D07	EH646684	PREDICTED: similar to Endothelial cells scavenger receptor precursor (Acetyl LDL receptor) (Scavenger receptor class F member 1) isoform 2 [Rattus norvegicus] ref|XP_001080505.1| PREDICTED: similar to Endothelial cells scavenger receptor precursor (Acetyl LDL receptor) (Scavenger receptor class F member 1) isoform 2 [Rattus norvegicus]	Rattus norvegicus	4e-08	XP_220712.4
201	AU_Cv_EST_012C_C12	EH647151	sortilin-related receptor containing LDLR class A repeats preproprotein [Homo sapiens] sp|Q92673|SORL_HUMAN Sortilin-related receptor precursor (Sorting protein-related receptor containing LDLR class A repeats) (SorLA) (SorLA-1) (Low-density lipoprotein receptor relative with 11 ligand-binding repeats) (LDLR relative with 11 ligand-binding repeats) (LR11) emb|CAA69325.1| mosaic protein LR11 [Homo…	Homo sapiens	2e-12	NP_003096.1
202	AU_Cv_EST_012C_H08	EH647200	Glutamate-cysteine ligase catalytic subunit CG2259-PA, isoform A [Drosophila melanogaster] ref|NP_996373.1| Glutamate-cysteine ligase catalytic subunit CG2259-PB, isoform B [Drosophila melanogaster] sp|Q9W3K5|GSH1_DROME Glutamate--cysteine ligase (Gamma-glutamylcysteine synthetase) (Gamma-ECS) (GCS) gb|AAF46321.1| CG2259-PA, isoform A [Drosophila melanogaster] gb|AAL49208.1| RE64116p [Drosophila …	Drosophila melanogaster	1e-45	NP_525005.2
203	AU_Cv_EST_010A_A09	EH646163	glutamate-cysteine ligase modifier subunit [Branchiostoma belcheri tsingtaunese]	Branchiostoma belcheri	2e-21	AAQ96653.1
204	Contig\306		coatomer protein complex, subunit beta 1 [Rattus norvegicus] sp|P23514|COPB_RAT Coatomer subunit beta (Beta-coat protein) (Beta-COP) emb|CAA40505.1| beta COP [Rattus norvegicus] gb|AAH61882.1| Coatomer protein complex, subunit beta 1 [Rattus norvegicus]	Rattus norvegicus	2e-99	NP_542959.1
205	AU_Cv_EST_017C_A05	EH648926	PREDICTED: similar to p28 [Strongylocentrotus purpuratus] ref|XP_001181314.1| PREDICTED: similar to p28 [Strongylocentrotus purpuratus]	Strongylocentrotus purpuratus	1e-36	XP_797717.2
206	AU_Cv_EST_017B_F07	EH648895	SNAP-type protein [Loligo pealei] prf||2106379A SNAP-type protein	Loligo pealei	4e-74	CAA58050.1
207	AU_Cv_EST_012B_H02	EH647113	hypothetical protein LOC492492 [Danio rerio] gb|AAH85575.1| Zgc:103652 [Danio rerio]	Danio rerio	1e-38	NP_001007365.1
208	Contig\573		Suclg1 protein [Rattus norvegicus]	Rattus norvegicus	3e-62	AAH61537.2
209	Contig\422		unnamed protein product [Tetraodon nigroviridis]	Tetraodon nigroviridis	3e-92	CAG06850.1
210	AU_Cv_EST_014A_F12	EH647822	cytosolic malate dehydrogenase [Mytilus galloprovincialis]	Mytilus galloprovincialis	5e-79	AAZ79367.1
211	AU_Cv_EST_005C_B04	EH644664	unnamed protein product [Tetraodon nigroviridis]	Tetraodon nigroviridis	4e-57	CAG12894.1
212	AU_Cv_EST_002D_B04	EH647629	LOC495027 protein [Xenopus laevis]	Xenopus laevis	4e-46	AAH84118.1
213	Contig\86		phosphoglycerate mutase [Dictyostelium discoideum AX4] gb|EAL64785.1| phosphoglycerate mutase [Dictyostelium discoideum AX4]	Dictyostelium discoideum	2e-69	XP_638289.1
214	Contig\22		Phosphoglycerate kinase gb|AAA93516.1| phosphoglycerate kinase	Schistosoma mansoni	4e-66	P41759
215	AU_Cv_EST_002A_G03	EH646873	PREDICTED: similar to lethal (1) G0334 CG7010-PC, isoform C isoform 1 [Apis mellifera]	Apis mellifera	4e-40	XP_623502.2
216	Contig\52		solute carrier family 25 (mitochondrial carrier, dicarboxylate transporter), member 10 [Mus musculus] gb|AAF03412.1|AF188712_1 mitochondrial dicarboxylate carrier [Mus musculus]	Mus musculus	1e-48	NP_038798.1
217	AU_Cv_EST_013C_A01	EH647449	actin related protein [Lumbricus rubellus]	Lumbricus rubellus	2e-73	CAA11175.1
218	AU_Cv_EST_012D_D07	EH647242	PREDICTED: similar to CG1764-PA [Tribolium castaneum]	Tribolium castaneum	2e-33	XP_968480.1
219	Contig\321		putative Sar1 protein [Drosophila melanogaster]	Drosophila melanogaster	2e-30	CAB81550.1
220	Contig\298		KDEL (Lys-Asp-Glu-Leu) endoplasmic reticulum protein retention receptor 2 [Mus musculus] ref|NP_001013140.1| KDEL (Lys-Asp-Glu-Leu) endoplasmic reticulum protein retention receptor 2 [Rattus norvegicus] ref|XP_850429.1| PREDICTED: similar to ER lumen protein retaining receptor 2 (KDEL receptor 2) (KDEL endoplasmic reticulum protein retention receptor 2) isoform 1 [Canis familiaris] sp|Q5U305|ERD2…	Bos taurus	4e-93	NP_080117.1
221	AU_Cv_EST_002D_E09	EH647741	gi|73963671|ref|XP_868152.1| PREDICTED: similar to transmembr... 90.9 5e-25	Canis familiaris	5e-25	Q90515
222	AU_Cv_EST_013A_F02	EH647332	SEC23B (S. cerevisiae) [Xenopus tropicalis]	Xenopus tropicalis	4e-48	AAH91036.1
223	AU_Cv_EST_012C_E06	EH647167	PREDICTED: hypothetical protein [Strongylocentrotus purpuratus] ref|XP_001183475.1| PREDICTED: hypothetical protein [Strongylocentrotus purpuratus]	Strongylocentrotus purpuratus	1e-67	XP_795503.2
224	AU_Cv_EST_010C_C03	EH646342	PREDICTED: hypothetical protein [Strongylocentrotus purpuratus] ref|XP_001181008.1| PREDICTED: hypothetical protein [Strongylocentrotus purpuratus]	Strongylocentrotus purpuratus	5e-41	XP_789794.2
225	Contig\579		SD04106p [Drosophila melanogaster]	Drosophila melanogaster	2e-79	AAK93516.1
226	Contig\523		clathrin-adaptor protein [Dermacentor variabilis]	Dermacentor variabilis	7e-75	AAL75583.1
227	Contig\187		PREDICTED: similar to AP-47 CG9388-PA [Apis mellifera]	Apis mellifera	4e-64	XP_391939.2
228	Contig\1		PREDICTED: similar to windbeutel CG7225-PA [Apis mellifera]	Apis mellifera	2e-27	XP_001120162.1
229	AU_Cv_EST_015D_E04	EH648388	PREDICTED: similar to SEC13-like 1 (S. cerevisiae) [Gallus gallus]	Gallus gallus	4e-63	XP_414450.2
230	AU_Cv_EST_013A_G10	EH647348	ligatin [Gallus gallus] emb|CAG31093.1| hypothetical protein [Gallus gallus]	Gallus gallus	2e-33	NP_001006322.1
231	AU_Cv_EST_008A_E02	EH645535	unnamed protein product [Tetraodon nigroviridis]	Tetraodon nigroviridis	1e-42	CAG00952.1
232	AU_Cv_EST_007A_H04	EH645225	MGC79780 protein [Xenopus tropicalis] gb|AAH76705.1| MGC79780 protein [Xenopus tropicalis] emb|CAJ83083.1| translocase of outer mitochondrial membrane 20 homolog (yeast) [Xenopus tropicalis]	Xenopus tropicalis	3e-39	NP_001005024.1
233	AU_Cv_EST_005D_H10	EH644811	syntaxin 1A [Lymnaea stagnalis]	Lymnaea stagnalis	7e-35	AAO83845.1
234	AU_Cv_EST_012B_H10	EH647119	ENSANGP00000014833 [Anopheles gambiae str. PEST]	Anopheles gambiae	2e-18	EAA14441.3
235	Contig\9		Hypothetical protein CBG09844 [Caenorhabditis briggsae]	Caenorhabditis briggsae	6e-54	CAE65006.1
236	Contig\372		PREDICTED: similar to Retinal rod rhodopsin-sensitive cGMP 3,5-cyclic phosphodiesterase delta-subunit (GMP-PDE delta) [Apis mellifera]	Apis mellifera	2e-65	XP_394004.2
237	AU_Cv_EST_015C_G08	EH648304	crystallin, zeta (quinone reductase) [Xenopus tropicalis] gb|AAH75114.1| Crystallin, zeta (quinone reductase) [Xenopus tropicalis]	Xenopus tropicalis	9e-35	NP_001005689.1
238	AU_Cv_EST_002B_E11	EH646936	Rabggta-prov protein [Xenopus laevis]	Xenopus laevis	1e-50	AAH77401.1
239	AU_Cv_EST_003B_F08	EH643990	acetylornithine aminotransferase, putative [Tenacibaculum sp. MED152] gb|EAQ41220.1| acetylornithine aminotransferase, putative [Tenacibaculum sp. MED152]	Tenacibaculum sp.	1e-08	ZP_01051792.1
240	Contig\71		PREDICTED: similar to Jackson shaker [Gallus gallus]	Gallus gallus	3e-45	XP_426242.2
241	Contig\508		phytanoyl-CoA hydroxylase [Danio rerio] emb|CAI11762.1| novel protein similar to vertebrate phytanoyl-CoA hydroxylase (Refsum disease) (PHYH) [Danio rerio] gb|AAH92793.1| Zgc:110203 [Danio rerio]	Danio rerio	1e-64	NP_001017823.1
242	Contig\421		unnamed protein product [Mus musculus]	Mus musculus	7e-22	BAE38357.1
243	AU_Cv_EST_016B_C07	EH648535	Zgc:153458 [Danio rerio]	Danio rerio	1e-26	AAI24360.1
244	AU_Cv_EST_016A_H07	EH648494	PREDICTED: hypothetical protein [Strongylocentrotus purpuratus]	Strongylocentrotus purpuratus	1e-32	XP_795805.1
245	AU_Cv_EST_014A_D05	EH647793	PREDICTED: similar to Aspartyl aminopeptidase [Danio rerio]	Danio rerio	4e-71	XP_692917.1
246	Contig\171		PREDICTED: similar to Ubiquitin-conjugating enzyme E2-17 kDa (Ubiquitin-protein ligase) (Ubiquitin carrier protein) (Protein effete) [Apis mellifera]	Apis mellifera	1e-63	XP_001120139.1
247	AU_Cv_EST_017B_D12	EH648879	PREDICTED: similar to ubiquitin-conjugating enzyme E2M [Tribolium castaneum]	Tribolium castaneum	2e-20	XP_970778.1
248	AU_Cv_EST_017A_D10	EH648796	ubiquitin-conjugating enzyme E2H (UBC8 homolog, yeast) [Xenopus tropicalis] gb|AAH44038.1| Ube2h-prov protein [Xenopus laevis] gb|AAH75340.1| Ubiquitin-conjugating enzyme E2H (UBC8 homolog, yeast) [Xenopus tropicalis] emb|CAJ83430.1| ubiquitin-conjugating enzyme E2H (UBC8 homolog, yeast) [Xenopus tropicalis]	Xenopus tropicalis	1e-73	NP_001004909.1
249	AU_Cv_EST_014C_A06	EH647934	PREDICTED: similar to Ubiquitin-conjugating enzyme E2 J2 (Non-canonical ubiquitin conjugating enzyme 2) (NCUBE2) isoform 1 [Canis familiaris]	Canis familiaris	3e-78	XP_848334.1
250	AU_Cv_EST_014A_B08	EH647774	PREDICTED: similar to MAP1 light chain 3-like protein 2 [Gallus gallus]	Gallus gallus	4e-45	XP_419549.2
251	AU_Cv_EST_002D_G02	EH647653	PREDICTED: similar to CG4443-PA [Tribolium castaneum]	Tribolium castaneum	2e-30	XP_973689.1
252	AU_Cv_EST_013A_F12	EH647338	hypothetical protein LOC767903 [Bos taurus] sp|Q3T0W7|ATG12_BOVIN Autophagy-related protein 12 (APG12-like) gb|AAI02226.1| Hypothetical protein MGC127276 [Bos taurus]	Bos taurus	3e-30	NP_001070450.1
253	AU_Cv_EST_002B_H05	EH646963	PREDICTED: similar to ubiquitin-conjugating enzyme E2Z (putative) [Macaca mulatta]	Macaca mulatta	3e-17	XP_001088335.1
254	AU_Cv_EST_011D_H09	EH646812	ubiquitin-conjugating enzyme E2W (putative) [Mus musculus] sp|Q8VDW4|UBE2W_MOUSE Probable ubiquitin-conjugating enzyme E2 W (Ubiquitin-protein ligase W) (Ubiquitin carrier protein W) gb|AAH20124.1| Ube2w protein [Mus musculus] dbj|BAC31935.1| unnamed protein product [Mus musculus] dbj|BAC32599.1| unnamed protein product [Mus musculus] dbj|BAC34377.1| unnamed protein product [Mus musculus] dbj|BAC…	Mus musculus	8e-56	NP_080049.1
255	AU_Cv_EST_010D_F03	EH646424	ring finger protein 7 [Gallus gallus] emb|CAG32193.1| hypothetical protein [Gallus gallus]	Gallus gallus	8e-47	NP_001026478.1
256	AU_Cv_EST_010B_F03	EH646291	PREDICTED: hypothetical protein [Strongylocentrotus purpuratus] ref|XP_001197926.1| PREDICTED: hypothetical protein [Strongylocentrotus purpuratus]	Strongylocentrotus purpuratus	3e-26	XP_798535.2
257	AU_Cv_EST_009C_B01	EH646002	MGC131082 protein [Xenopus laevis]	Xenopus laevis	3e-60	AAI06419.1
258	AU_Cv_EST_008D_C01	EH645763	E3 ubiquitin-protein ligase RING2-A (RING finger protein 2-A) (RING finger protein 1B-A) (RING1b-A) gb|AAH81039.1| MGC81738 protein [Xenopus laevis]	Xenopus laevis	1e-74	Q66J69
259	AU_Cv_EST_008C_F01	EH645710	unnamed protein product [Mus musculus]	Mus musculus	6e-44	BAC36929.1
260	AU_Cv_EST_007B_H08	EH645319	unnamed protein product [Tetraodon nigroviridis]	Tetraodon nigroviridis	1e-70	CAG12236.1
261	AU_Cv_EST_006C_H09	EH645064	anaphase promoting complex subunit 1 [Xenopus tropicalis] gb|AAI23938.1| Anaphase promoting complex subunit 1 [Xenopus tropicalis]	Xenopus tropicalis	2e-56	NP_001072866.1
262	AU_Cv_EST_006C_E10	EH645036	RE15288p [Drosophila melanogaster]	Drosophila melanogaster	3e-29	AAR99131.1
263	AU_Cv_EST_003B_H07	EH644004	PREDICTED: similar to Ufm1-conjugating enzyme 1 (Ubiquitin-fold modifier-conjugating enzyme 1) [Tribolium castaneum]	Tribolium castaneum	1e-78	XP_969196.1
264	Contig\248		MGC97603 protein [Xenopus tropicalis] gb|AAH91596.1| MGC97603 protein [Xenopus tropicalis]	Xenopus tropicalis	9e-56	NP_001025636.1
265	Contig\233		PREDICTED: similar to CG10679-PA [Tribolium castaneum]	Tribolium castaneum	7e-25	XP_972922.1
266	Contig\100		ENSANGP00000017916 [Anopheles gambiae str. PEST] gb|EAT46718.1| ubiquitin-conjugating enzyme rad6 [Aedes aegypti]	Aedes aegypti	2e-65	XP_310416.4
267	AU_Cv_EST_017D_C04	EH649020	proteasome alpha 5 subunit [Gallus gallus] emb|CAG31964.1| hypothetical protein [Gallus gallus]	Gallus gallus	2e-79	NP_001026578.1
268	AU_Cv_EST_012C_E09	EH647170	PREDICTED: similar to prosomal P27K protein [Gallus gallus]	Gallus gallus	2e-58	XP_421242.1
269	AU_Cv_EST_009D_D01	EH646107	proteasome subunit alpha type 7 [Danio rerio] gb|AAH65608.1| Zgc:77139 [Danio rerio]	Danio rerio	2e-80	NP_998331.1
270	AU_Cv_EST_004C_H12	EH644402	PREDICTED: hypothetical protein [Strongylocentrotus purpuratus] ref|XP_001178266.1| PREDICTED: hypothetical protein [Strongylocentrotus purpuratus]	Strongylocentrotus purpuratus	2e-48	XP_788121.2
271	Contig\429		cathepsin D [Todarodes pacificus]	Todarodes pacificus	1e-104	BAD15111.1
272	Contig\161		Alpha-aspartyl dipeptidase (Asp-specific dipeptidase) (Dipeptidase E) gb|AAC59869.1| alpha-aspartyl dipeptidase gb|AAH87353.1| Alpha-aspartyl dipeptidase (gene D) [Xenopus laevis]	Xenopus laevis	1e-70	Q91642
273	AU_Cv_EST_017B_D09	EH648876	X-prolyl aminopeptidase (aminopeptidase P) 1, soluble [Danio rerio]	Danio rerio	4e-53	AAI16574.1
274	AU_Cv_EST_017A_D09	EH648795	signal peptidase complex (18kD) [Xenopus tropicalis] gb|AAH61447.1| Signal peptidase complex (18kD) [Xenopus tropicalis]	Xenopus tropicalis	6e-24	NP_989135.1
275	AU_Cv_EST_016D_C03	EH648699	methionine aminopeptidase [Drosophila melanogaster]	Drosophila melanogaster	3e-25	AAC05144.1
276	AU_Cv_EST_016B_C11	EH648539	XCaspase-7 protein [Xenopus laevis]	Xenopus laevis	7e-24	AAH78049.1
277	AU_Cv_EST_002A_B07	EH646828	PREDICTED: hypothetical protein XP_697341 [Danio rerio]	Danio rerio	5e-29	XP_702433.1
278	AU_Cv_EST_008C_B11	EH645680	gi|110776683|ref|XP_001122637.1| PREDICTED: similar to CG11500-P 89.7 7e-17	Apis mellifera	7e-17	ABF18229.1
279	AU_Cv_EST_008A_A01	EH645489	caspase 8 [Ictalurus punctatus]	Ictalurus punctatus	7e-09	AAT37512.1
280	AU_Cv_EST_004C_A12	EH644333	subtilisin-related protease SPC3 [Branchiostoma californiense]	Branchiostoma californiense	9e-40	AAA87006.1
281	Contig\623		conserved hypothetical protein [Aedes aegypti]	Aedes aegypti	2e-17	EAT44033.1
282	AU_Cv_EST_006C_D03	EH645018	endozepine [Cyprinus carpio]	Cyprinus carpio	6e-28	AAT00460.1
283	AU_Cv_EST_008A_B11	EH645509	SNaK1 [Schistosoma mansoni]	Schistosoma mansoni	8e-59	AAL09322.1
284	AU_Cv_EST_003D_C07	EH644110	PREDICTED: solute carrier family 6 (neurotransmitter transporter, betaine/GABA), member 12 isoform 4 [Macaca mulatta]	Macaca mulatta	1e-17	XP_001093432.1
285	AU_Cv_EST_015D_F07	EH648401	glucose-methanol-choline oxidoreductase [Burkholderia cenocepacia AU 1054] ref|YP_833729.1| glucose-methanol-choline oxidoreductase [Burkholderia cenocepacia HI2424] gb|ABF77869.1| glucose-methanol-choline oxidoreductase [Burkholderia cenocepacia AU 1054] gb|ABK06836.1| glucose-methanol-choline oxidoreductase [Burkholderia cenocepacia HI2424]	Burkholderia cenocepacia	1e-11	YP_622842.1
286	AU_Cv_EST_002D_F05	EH647650	PREDICTED: hypothetical protein isoform 1 [Strongylocentrotus purpuratus] ref|XP_001177519.1| PREDICTED: hypothetical protein [Strongylocentrotus purpuratus]	Strongylocentrotus purpuratus	1e-48	XP_780043.1
287	AU_Cv_EST_002A_D08	EH646849	pol-like protein [Ciona intestinalis]	Ciona intestinalis	7e-16	BAC82624.1
288	AU_Cv_EST_010A_C02	EH646179	PREDICTED: hypothetical protein [Strongylocentrotus purpuratus] ref|XP_001177235.1| PREDICTED: hypothetical protein [Strongylocentrotus purpuratus]	Strongylocentrotus purpuratus	3e-40	XP_791396.1
289	AU_Cv_EST_007A_H02	EH645224	PREDICTED: similar to Sec61 alpha [Gallus gallus]	Gallus gallus	5e-82	XP_424024.2
290	AU_Cv_EST_004C_B02	EH644335	PREDICTED: similar to N-acetylglucosamine kinase [Strongylocentrotus purpuratus] ref|XP_001191199.1| PREDICTED: similar to N-acetylglucosamine kinase [Strongylocentrotus purpuratus]	Strongylocentrotus purpuratus	5e-22	XP_790930.1
291	AU_Cv_EST_013B_E04	EH647412	PREDICTED: similar to mob as tumor suppressor CG13852-PA [Apis mellifera]	Apis mellifera	1e-83	XP_393046.2
292	AU_Cv_EST_008C_A09	EH645669	SJCHGC07116 protein [Schistosoma japonicum]	Schistosoma japonicum	3e-16	AAX28184.2
293	AU_Cv_EST_001D_C06	EH649355	Ostf1 protein [Danio rerio]	Danio rerio	3e-42	AAH71395.1
294	Contig\188		PREDICTED: leukocyte-derived arginine aminopeptidase isoform 3 [Pan troglodytes]	Pan troglodytes	4e-28	XP_001138283.1
295	Contig\12		hypothetical protein LOC513415 [Bos taurus] gb|AAI12621.1| Similar to Brain mitochondrial carrier protein 1 (BMCP-1) (Mitochondrial uncoupling protein 5) (UCP 5) (Solute carrier family 25 member 14) [Bos taurus]	Bos taurus	2e-40	NP_001039610.1
296	AU_Cv_EST_011C_F02	EH646702	PREDICTED: similar to Metaxin 2 [Tribolium castaneum]	Tribolium castaneum	2e-18	XP_974308.1
297	Contig\585		taurine transporter [Crassostrea gigas]	Crassostrea gigas	2e-91	BAE80716.1
298	AU_Cv_EST_016B_A03	EH648511	amino acid transporter [Crassostrea gigas]	Crassostrea gigas	5e-12	BAF02549.1
299	AU_Cv_EST_001B_A07	EH649180	PREDICTED: similar to poly (ADP-ribose) polymerase family, member 15 [Macaca mulatta]	Macaca mulatta	1e-06	XP_001105794.1
300	Contig\434		gi|28972093|dbj|BAC65500.1| mKIAA0204 protein [Mus musculus] 293 2e-78	Mus musculus	2e-78	XP_314524.2
301	Contig\367		PREDICTED: hypothetical protein [Strongylocentrotus purpuratus] ref|XP_001196321.1| PREDICTED: hypothetical protein [Strongylocentrotus purpuratus]	Strongylocentrotus purpuratus	2e-62	XP_783286.2
302	Contig\219		wd-repeat protein [Aedes aegypti]	Aedes aegypti	1e-123	EAT45194.1
303	Contig\147		PREDICTED: similar to 60-kDa SS-A/Ro ribonucleoprotein (60 kDa Ro protein) (60 kDa ribonucleoprotein Ro) (RoRNP) (TROVE domain family member 2) [Rattus norvegicus] ref|XP_001064741.1| PREDICTED: similar to 60-kDa SS-A/Ro ribonucleoprotein (60 kDa Ro protein) (60 kDa ribonucleoprotein Ro) (RoRNP) (TROVE domain family member 2) [Rattus norvegicus]	Rattus norvegicus	6e-11	XP_222686.3
304	AU_Cv_EST_014D_F06	EH648073	hypothetical protein LOC553261 [Danio rerio] gb|AAH96955.1| Zgc:113841 [Danio rerio]	Danio rerio	1e-16	NP_001020094.1
305	AU_Cv_EST_008A_H04	EH645569	hypothetical protein DDBDRAFT_0185388 [Dictyostelium discoideum AX4] gb|EAL65820.1| hypothetical protein DDBDRAFT_0185388 [Dictyostelium discoideum AX4]	Dictyostelium discoideum	6e-40	XP_639192.1
306	AU_Cv_EST_007C_B05	EH645338	3-hydroxyisobutyrate dehydrogenase [Gallus gallus] emb|CAG31404.1| hypothetical protein [Gallus gallus]	Gallus gallus	1e-33	NP_001006362.1
307	Contig\313		PREDICTED: similar to aquaporin 1 [Danio rerio]	Danio rerio	3e-33	XP_687705.1
308	AU_Cv_EST_001B_D06	EH649211	hypothetical protein LOC751691 [Danio rerio] gb|AAI22261.1| Zgc:153379 [Danio rerio]	Danio rerio	3e-40	NP_001038869.1
309	Contig\55		cytochrome P450 3A37 [Meleagris gallopavo]	Meleagris gallopavo	3e-23	ABE28024.1
310	Contig\198		ENSANGP00000021249 [Anopheles gambiae str. PEST] gb|EAA13714.2| ENSANGP00000021249 [Anopheles gambiae str. PEST]	Anopheles gambiae	1e-36	XP_318516.2
311	Contig\108		PREDICTED: similar to Cytochrome P450 3A4 (Quinine 3-monooxygenase) (CYPIIIA4) (Nifedipine oxidase) (NF-25) (P450-PCN1) isoform 2 [Bos taurus]	Bos taurus	5e-25	XP_888247.1
312	AU_Cv_EST_013B_E11	EH647419	unnamed protein product [Tetraodon nigroviridis]	Tetraodon nigroviridis	2e-13	CAG13199.1
313	AU_Cv_EST_013A_B08	EH647293	p63/73-like protein [Mytilus trossulus]	Mytilus trossulus	5e-26	ABI23725.1
314	AU_Cv_EST_002A_F10	EH646869	UDP-glucuronate decarboxylase 1 [Xenopus tropicalis] sp|Q6DF08|UXS1_XENTR UDP-glucuronic acid decarboxylase 1 (UDP-glucuronate decarboxylase 1) (UXS-1) gb|AAH76935.1| UDP-glucuronate decarboxylase 1 [Xenopus tropicalis]	Xenopus tropicalis	2e-52	NP_001006849.1
315	AU_Cv_EST_010A_H03	EH646228	C46F11.2a [Caenorhabditis elegans] emb|CAB03763.1| Hypothetical protein C46F11.2a [Caenorhabditis elegans]	Caenorhabditis elegans	2e-53	NP_001021220.1
316	AU_Cv_EST_006D_B06	EH645103	PREDICTED: similar to acyl-Coenzyme A oxidase isoform b [Macaca mulatta]	Macaca mulatta	3e-32	XP_001102134.1
317	AU_Cv_EST_006B_B12	EH644933	PREDICTED: similar to Kmo protein [Strongylocentrotus purpuratus] ref|XP_001194963.1| PREDICTED: similar to Kmo protein [Strongylocentrotus purpuratus]	Strongylocentrotus purpuratus	2e-37	XP_796984.1
318	AU_Cv_EST_006A_B04	EH644827	carboxypeptidase E	Aplysia californica	1e-33	AAC47412.1
319	AU_Cv_EST_006D_D07	EH645116	ATP-binding cassette transporter sub-family A [Pecten maximus]	Pecten maximus	6e-24	CAH59462.1
320	Contig\433		PREDICTED: similar to CG2064-PA [Strongylocentrotus purpuratus] ref|XP_001181244.1| PREDICTED: similar to CG2064-PA [Strongylocentrotus purpuratus]	Strongylocentrotus purpuratus	3e-22	XP_001199010.1
[truncated: 26,170 more rows]
