# Supplementary material for: Generation and analysis of ESTs from the eastern oyster, Crassostrea virginica Gmelin and identification of microsatellite and SNP markers
Source: BMC Genomics. 2007 Jun 8;8:157. doi: 10.1186/1471-2164-8-157 (PMC1919373; doi:10.1186/1471-2164-8-157)
Supplement: Additional file 3 — Unigene clusters used for subtraction. This table provides the detailed information of the unigene clusters used for the subtraction during normalized cDNA library construction. [file 1471-2164-8-157-S3.xls]

## Sheet: Sheet1
Additional file 3. Oyster gene clusters used for subtraction
Gene	Repeat no.	Clone used for PCR
B-galac/Unknown/Cytochrome c oxidase	320	AUF_105_K05
Unknown	45	AUF_101_F02
NADH dehydrogenase subunit 1	43	AUF_102_D20
cytochrome c oxidase subunit II	38	AUF_101_E24
cytochrome c oxidase subunit III	30	AUF_104_N07
Beta-tubulin	28	AUF_103_A07
NADH dehydrogenase subunit 2	25	AUF_102_O12
Beta-actin	23	AUF_105_G02
Cavortin	18	AUF_103_E17
Unknown	17	AUF_102_M23
ATP synthase subunit 6	16	AUF_101_K11
Soma ferritin	16	AUF_104_F14
rRNA promoter binding protein	13	AUF_101_L24
NADH dehydrogenase subunit 5	13	AUF_102_H15
cytochrome b	12	AUF_102_I21
ubiquitin C; polyubiquitin C	12	AUF_101_I21
heat shock protein 70	11	AUF_104_K15
low density lipoprotein receptor	11	AUF_101_L24
60S ribosomal protein L10	11	AUF_102_N06
ribosomal protein L3	11	AUF_104_K11
Unknown	10	AUF_104_A08
Unknown	10	AUF_104_D13
Unknown	10	AUF_108_F24
Arginine Kinase	9	AUF_105_P15
Unknown	9	AUF_102_E08
RAS-like gtp-binding protein rho	9	AUF_101_C06
Guanine nucleotide-binding protein beta subunit-like protein	9	AUF_103_H16
elongation factor-1 alpha	9	AUF_103_E16
Unknown	9	AUF_105_P13
Unknown	9	AUF_103_H07
ribosomal protein L7a	8	AUF_101_H15
40S ribosomal protein S2	8	AUF_101_H15
60S RIBOSOMAL PROTEIN L5	8	AUF_106_F20
40S ribosomal protein S3B	8	AUF_102_F15
Unknown	7	AUF_102_K15
Unknown	7	AUF_101_L05
Unknown	7	AUF_102_P01
NADH dehydrogenase subunit 6	7	AUF_108_G10
Peptidyl-prolyl cis-trans isomerase.	7	AUF_106_J06
ribosomal protein L4	7	AUF_101_P18
40S ribosomal protein S6	7	AUF_103_G15
NADH dehydrogenase subunit 4L	6	AUF_108_C16
ribosomal protein S5; 40S	6	AUF_104_P17
Unknown	6	AUF_107_E05
ribosomal protein S4	6	AUF_107_D19
Unknown	6	AUF_101_H16
Heat shock protein	5	AUF_102_N11­­
Unknown	5	AUF_101_J20
glyceraldehyde 3-phosphate dehydrogenase	5	AUF_102_G19
Unknown	5	AUF_102_G14
ornithine decarboxylase	5	AUF_104_O21
isocitrate dehydrogenase 2	5	AUF_108_E23
40S ribosomal protein S28	5	AUF_105_C14
ribosomal protein L7	5	AUF_103_M22
Unknown	5	AUF_101_C23
sperm tail protein SHIPPO1	4	AUF_102_P20
NADH dehydrogenase subunit 4	4	AUF_102_M24
Nanos-related protein	4	AUF_108_B21
Adenosylhomocysteinase 2	4	AUF_106_A03
histone H2B	4	AUF_107_H05
40S ribosomal protein S3A	4	AUF_108_D02
Translation elongation factor 1-alpha	4	AUF_105_P11
40S ribosomal protein S23	4	AUF_108_F17
Unknown	4	AUF_102_M02
40S ribosomal protein S27	4	AUF_107_J19
Unknown	4	AUF_102_I20
Unknown	4	AUF_107_O03
cathepsin L-like cysteine proteinase	4	AUF_104_E16
Unknown	4	AUF_107_G11
ubiquitin/ribosomal protein S27a fusion protein	4	AUF_105_D23
60S acidic ribosomal protein	4	AUF_107_H01
ribosomal protein S15	4	AUF_105_L08
60S ribosomal protein L13	4	AUF_102_P24
annexin VII	4	AUF_102_E14
ribosomal protein L19	4	AUF_103_I22
Unknown	4	AUF_104_B11 and AUF_101_F17
ribosomal protein L21	4	AUF_104_H21
Unknown	4	AUF_101_H06
ATP synthase	4	AUF_103_B13
Unknown	4	AUF_108_F18
ribosomal protein L15	4	AUF_101_E05
ribosomal protein L13a	4	AUF_104_P09
Unknown	4	AUF_108_D13
Unknown	24	AUF_104_O16
dUTP diphosphatase	3	AUF_106_L13
Tis11 family protein (zinc finger)	3	AUF_102_B10
NADH-cytochrome b5 reductase	3	AUF_101_D18
PAR domain subfamily bZIP	3	AUF_101_I09
Soma ferritin	3	AUF_104_I15
peptidylprolyl isomerase	3	AUF_108_G01
calmodulin	3	AUF_101_K14
ATP synthase beta-subunit	3	AUF_104_N24
Unknown	3	AUF_107_M14
Matrilin/Integrin alpha 2 precursor	3	AUF_101_B16
40S ribosomal protein SA	3	AUF_107_K07
Unknown	3	AUF_106_J11
fos-related antigen-2	3	AUF_101_L07
carbonic anhydrase 2	3	AUF_102_A21
Ubiquinol-cytochrome C reductase complex core protein 2, mitochondrial precursor	3	AUF_107_G18
NADH dehydrogenase subunit 3	3	AUF_102_H09
ribosomal protein S11	3	AUF_108_K08
lipase related protein 2 precursor	3	AUF_107_L15
Unknown	3	AUF_108_I11
Fructose-bisphosphate aldolase	3	AUF_106_A02
Unknown	3	AUF_107_F06
Unknown	3	AUF_107_L11
Unknown	3	AUF_103_O02
ribosomal protein L14	3	AUF_105_A17
RAE1 RNA export 1 homolog	3	AUF_107_A05
Unknown	3	AUF_104_H16
Unknown	3	AUF_106_L09
Unknown	3	AUF_104_M21
Unknown	3	AUF_101_A02
ribosomal protein L11	3	AUF_106_N04
Unknown	3	AUF_101_G06
Unknown	3	AUF_101_D02
Unknown	3	AUF_103_F19
Unknown	3	AUF_108_G05
Unknown	3	AUF_103_I11
Unknown	3	AUF_101_D11
calponin-like protein	3	AUF_102_G17
Unknown	3	AUF_102_I03
Unknown	3	AUF_104_P21
Unknown	3	AUF_105_M12
Translation elongation factor 2	3	AUF_105_L15
nuclear RNA helicase	3	AUF_105_H01
histone H2A	3	AUF_103_H04
beta-galactosidase alpha peptide	3	AUF_101_D19
Unknown	3	AUF_103_N02
Unknown	3	AUF_107_N23
Unknown	3	AUF_104_M08
Unknown	3	AUF_103_K17
Unknown	3	AUF_108_O11
Unknown	3	AUF_101_K02
Unknown	3	AUF_103_M14
